# Supplementary material for: Peptide-Based Identification of Phytophthora Isolates and Phytophthora Detection in Planta
Source: Int J Mol Sci. 2020 Dec 12;21(24):9463. doi: 10.3390/ijms21249463 (PMC7763169; doi:10.3390/ijms21249463)
Supplement: Supplementary file 1 [file ijms-21-09463-s001.zip]

Archive with 1 entries (1 files):
- Supplementary_Tables_MDPI.xlsx
