# Supplementary material for: Peptide-Based Identification of Phytophthora Isolates and Phytophthora Detection in Planta
Source: Int J Mol Sci. 2020 Dec 12;21(24):9463. doi: 10.3390/ijms21249463 (PMC7763169; doi:10.3390/ijms21249463)
Supplement: Supplementary file 1 [file ijms-21-09463-s001.zip › Supplementary_Tables_MDPI.xlsx]

## Sheet: Suplementary Tables
Supplementary Tables to Figure 1	Table S1	Mycelium proteome of Phytophthora species searched against the UniProt database.
Supplementary Tables to Figure 2	Table S2	Mycelium proteome of Phytophthora species - species-specific features.
Supplementary Tables to Figure 3	Table S3	P. palmivora proteins detected in planta.
	Table S4	Barley proteins identified in response to P. palmivora.
	Table S5	Barley metabolites identified in response to P. palmivora.
Supplementary Tables to Figure 4, 6-8	Table S6	Mycelium proteome of P. infestans.
	Table S7	P. infestans proteins identified in planta - Inoculated detached leaves.
	Table S8	P. infestans proteins identified in planta - Inoculated detached leaves - list of peptides.
	Table S9	P. infestans proteins identified in planta - Field experiment - list of peptides.
Supplementary Tables to Figure 7	Table S10	Results of in silico proteome digest (S. tuberosum, S. lycopersicum, P. infestans)
	Table S11	Protein correlation with P. infestans DNA in planta.
Supplementary Table to Figure 9	Table S12	Identified P. infestans proteins in all experiments.
Supplementary tables to Materials and Methods	Table S13	Complete list of isolates.
	Table S14	Parameters of qPCR analysis.

## Sheet: S1 UniProt results
									# PSMs
Accession	Description	Exp. q-value: Combined	Sum PEP Score	Coverage [%]	# Peptides	# PSMs	# Unique Peptides	MW [kDa]	P. gonapodyides 408/10_B	P. plurivora 102/07_B	P. plurivora 102/07_A	P. plurivora 102/07_A	P. plurivora 36/06_B	P. plurivora 36/06_B	P. plurivora 36/06_A	P. plurivora 36/06_A	P. plurivora 29/06_B	P. plurivora 29/06_B	P. plurivora 29/06_A	P. plurivora 29/06_A	P. palmivora 453/11_B	P. palmivora 453/11_A	P. lacustris 398/10_B	P. lacustris 398/10_A	P. lacustris 361/09_B	P. lacustris 361/09_A	P. lacustris 385/10_B	P. lacustris 385/10_B	P. lacustris 385/10_A	P. gonapodyides 419/10_A	P. gonapodyides 419/10_B	P. gonapodyides 419/10_A	P. gonapodyides 2/06_B	P. gonapodyides 2/06_A	P. gonapodyides 2/06_A	P. gonapodyides 408/10_A	P. cambivora 20/06_B	P. cambivora 20/06_B	P. cambivora 20/06_A	P. cambivora 416/10_B	P. cambivora 416/10_B	P. cambivora 286/09_A	P. cambivora 286/09_A	P. cactorum M5654 (H)_B	P. cactorum M5654 (H)_A	P. cactorum M6280 (C1)_B	P. cactorum M6280 (C1)_A	P. cactorum M5632 (C2)_B	P. cactorum M5632 (C2)_A
A0A329RMN1	Enolase OS=Phytophthora cactorum OX=29920 GN=PC110_g16729 PE=3 SV=1	0	329.135	57	20	9357	2	49	150	172	135	95	151	103	4		34	21	41		66	72	208	164	175	88	97	83	128	177	147	225	181	98	74	159	37	21	98	101	61	29	19	138	155	88	99	95	129
	Confidence	Sequence	Modifications	Qvality PEP	Qvality q-value	# Proteins	# PSMs	Theo. MH+ [Da]
	High	IVSIEDPFDQDDWESWVK	1xDeamidated [Q10]	6.02046e-05	0.000212275	4	22	2209
	High	IVSIEDPFDQDDWESWVK		9.36165e-12	0.000212275	4	471	2208.01
	High	LQEVYEGFIAK		7.66159e-05	0.000212275	16	308	1296.68
	High	ISADKLQEVYEGFIAK		2.52598e-07	0.000212275	14	8	1810.96
	High	NVNEIIAPALIGK		1.05227e-05	0.000212275	5	378	1351.79
	High	GNPTVEVDLVTELGEYR	1xDeamidated [N2]	5.04253e-05	0.000212275	19	59	1891.93
	High	GNPTVEVDLVTELGEYR		3.68483e-10	0.000212275	19	1272	1890.94
	High	GRYGLDATAVGDEGGFAPNIQSNGEAIDLIEEAIK	2xDeamidated [N19; N23]	0.00158395	0.000212275	18	3	3592.73
	High	IGSEVYHNLK		0.000946034	0.000212275	17	17	1159.61
	High	LGMDVAASEFYTGAEDAR	1xOxidation [M3]	2.68296e-09	0.000212275	15	15	1918.85
	High	LGMDVAASEFYTGAEDAR		1.54052e-10	0.000212275	15	204	1902.85
	High	LAMQEFMILPVGATSFTEAMK	2xOxidation [M7; M]	8.95477e-05	0.000212275	15	26	2347.14
	High	LAMQEFMILPVGATSFTEAMK	1xOxidation [M]	2.19588e-06	0.000212275	15	71	2331.14
	High	LAMQEFMILPVGATSFTEAMK		5.16961e-11	0.000212275	15	237	2315.15
	High	VNQIGSITESIEAVTMAK	1xDeamidated [Q/N]; 1xOxidation [M16]	2.64505e-05	0.000212275	23	33	1907.96
	High	VNQIGSITESIEAVTMAK	1xOxidation [M16]	7.64861e-10	0.000212275	23	282	1906.98
	High	VNQIGSITESIEAVTMAK	1xDeamidated [Q/N]	3.97652e-07	0.000212275	23	50	1891.97
	High	VNQIGSITESIEAVTMAK		2.65932e-10	0.000212275	23	1170	1890.98
	High	VGKDVQIVGDDLTVTNPTR		3.272e-05	0.000212275	19	2	2027.08
	High	YGLDATAVGDEGGFAPNIQSNGEAIDLIEEAIK	3xDeamidated [N17; Q19; N21]	3.02665e-09	0.000212275	18	24	3380.59
	High	YGLDATAVGDEGGFAPNIQSNGEAIDLIEEAIK	2xDeamidated [N21; N/Q]	4.86713e-09	0.000212275	18	15	3379.61
	High	YGLDATAVGDEGGFAPNIQSNGEAIDLIEEAIK	1xDeamidated [N/Q]	6.50962e-18	0.000212275	18	198	3378.62
	High	YGLDATAVGDEGGFAPNIQSNGEAIDLIEEAIK		1.7184e-17	0.000212275	18	164	3377.64
	High	YAGEDFRDVEK		0.00192979	0.000212275	18	31	1328.61
	High	SGETEDTFIADLAVGLSAGQIK	1xDeamidated [Q20]	0.000356492	0.000212275	25	47	2223.1
	High	SGETEDTFIADLAVGLSAGQIK		2.13845e-13	0.000212275	25	3085	2222.12
	High	AAVPSGASTGEFEALEMR	1xOxidation [M17]	8.68979e-10	0.000212275	20	97	1838.86
	High	AAVPSGASTGEFEALEMR		6.68461e-10	0.000212275	20	417	1822.86
	High	DVQIVGDDLTVTNPTR		4.06221e-11	0.000212275	19	387	1742.89
	High	NVNEIIAPALIGK	1xDeamidated [N]	0.0022064	0.000377288	5	26	1352.78
	High	DVQIVGDDLTVTNPTR	1xDeamidated [N/Q]	0.00236751	0.000377288	19	18	1743.88
	High	YNLDFKNENAADSEK		0.00404275	0.000553461	1	8	1757.8
	High	LAMQEFMILPVGATSFTEAMK	1xDeamidated [Q4]; 1xOxidation [M]	0.00485374	0.000677591	15	9	2332.13
	High	VNQIGSITESIEAVTMAK	2xDeamidated [N2; Q3]	0.0122546	0.00122117	23	6	1892.95
	High	NENAADSEK		0.0412078	0.0041194	1	8	977.417
	High	YAGEDFR		0.0469765	0.00462646	22	110	857.379
	High	LAMQEFMILPVGATSFTEAMK	1xDeamidated [Q4]; 2xOxidation [M7; M]	0.0499763	0.00515889	15	3	2348.12
	High	IEEELGNK		0.0577166	0.00614893	16	65	931.473
	High	LQEVYEGFIAK	1xDeamidated [Q2]	0.0605457	0.00632997	16	9	1297.67
	High	GRYGLDATAVGDEGGFAPNIQSNGEAIDLIEEAIK	1xDeamidated [N23]	0.0909329	0.0094348	18	2	3591.74
H3GAT5	Enolase OS=Phytophthora ramorum OX=164328 PE=3 SV=1	0	286.022	56	16	8568	4	49	148	192	147	95	164	112	13	3	42	32	43		63	68	199	156	167	83	93	86	122	162	141	218	175	110	74	154	34	18	89	94	55	28	17	95	116	65	75	69	74
	Confidence	Sequence	Modifications	Qvality PEP	Qvality q-value	# Proteins	# PSMs	Theo. MH+ [Da]
	High	IVSIEDPFDQDDWESWVK	1xDeamidated [Q10]	6.02046e-05	0.000212275	4	22	2209
	High	IVSIEDPFDQDDWESWVK		9.36165e-12	0.000212275	4	471	2208.01
	High	NVNEIIAPALVGK	1xDeamidated [N]	0.0011448	0.000212275	16	57	1338.76
	High	NVNEIIAPALVGK		1.68918e-06	0.000212275	16	302	1337.78
	High	KQPLWQYIADLAGNPSPCLPVPSFNIINGGSHAGNK	1xDeamidated [N28]	3.43866e-09	0.000212275	1	10	3804.92
	High	GNPTVEVDLVTELGEYR	1xDeamidated [N2]	5.04253e-05	0.000212275	19	59	1891.93
	High	GNPTVEVDLVTELGEYR		3.68483e-10	0.000212275	19	1272	1890.94
	High	IGSEVYHNLK		0.000946034	0.000212275	17	17	1159.61
	High	LGMDVAASEFYTGAK	1xOxidation [M3]	1.16209e-05	0.000212275	1	14	1575.74
	High	LGMDVAASEFYTGAK		1.67429e-07	0.000212275	1	172	1559.74
	High	LAMQEFMILPVGATSFTEAMK	2xOxidation [M7; M]	8.95477e-05	0.000212275	15	26	2347.14
	High	LAMQEFMILPVGATSFTEAMK	1xOxidation [M]	2.19588e-06	0.000212275	15	71	2331.14
	High	LAMQEFMILPVGATSFTEAMK		5.16961e-11	0.000212275	15	237	2315.15
	High	VNQIGSITESIEAVTMAK	1xDeamidated [Q/N]; 1xOxidation [M16]	2.64505e-05	0.000212275	23	33	1907.96
	High	VNQIGSITESIEAVTMAK	1xOxidation [M16]	7.64861e-10	0.000212275	23	282	1906.98
	High	VNQIGSITESIEAVTMAK	1xDeamidated [Q/N]	3.97652e-07	0.000212275	23	50	1891.97
	High	VNQIGSITESIEAVTMAK		2.65932e-10	0.000212275	23	1170	1890.98
	High	VGKDVQIVGDDLTVTNPTR		3.272e-05	0.000212275	19	2	2027.08
	High	YGLDATAVGDEGGFAPNIQANAEAIDLIEEAIK		0.000169466	0.000212275	1	4	3375.66
	High	YGLDATAVGDEGGFAPNIQANAEAIDLIEEAIK	1xDeamidated [N/Q]	7.21412e-11	0.000212275	1	22	3376.64
	High	YGLDATAVGDEGGFAPNIQANAEAIDLIEEAIK	3xDeamidated [N17; Q19; N21]	1.53225e-05	0.000212275	1	20	3378.61
	High	YGLDATAVGDEGGFAPNIQANAEAIDLIEEAIK	2xDeamidated [N21; Q/N]	3.84497e-10	0.000212275	1	44	3377.63
	High	YAGEDFRDVEK		0.00192979	0.000212275	18	31	1328.61
	High	SGETEDTFIADLAVGLSAGQIK	1xDeamidated [Q20]	0.000356492	0.000212275	25	47	2223.1
	High	SGETEDTFIADLAVGLSAGQIK		2.13845e-13	0.000212275	25	3085	2222.12
	High	AAVPSGASTGEFEALEMR	1xOxidation [M17]	8.68979e-10	0.000212275	20	97	1838.86
	High	AAVPSGASTGEFEALEMR		6.68461e-10	0.000212275	20	417	1822.86
	High	DVQIVGDDLTVTNPTR		4.06221e-11	0.000212275	19	387	1742.89
	High	DVQIVGDDLTVTNPTR	1xDeamidated [N/Q]	0.00236751	0.000377288	19	18	1743.88
	High	LAMQEFMILPVGATSFTEAMK	1xDeamidated [Q4]; 1xOxidation [M]	0.00485374	0.000677591	15	9	2332.13
	High	VNQIGSITESIEAVTMAK	2xDeamidated [N2; Q3]	0.0122546	0.00122117	23	6	1892.95
	High	GRYGLDATAVGDEGGFAPNIQANAEAIDLIEEAIK	3xDeamidated [N19; Q21; N23]	0.0314517	0.00315915	1	1	3591.73
	High	YAGEDFR		0.0469765	0.00462646	22	110	857.379
	High	LAMQEFMILPVGATSFTEAMK	1xDeamidated [Q4]; 2xOxidation [M7; M]	0.0499763	0.00515889	15	3	2348.12
G5AJ72	Pyruvate, phosphate dikinase OS=Phytophthora sojae (strain P6497) OX=1094619 GN=PHYSODRAFT_343277 PE=3 SV=1	0	275.299	50	36	3112	1	98.3	140	1	19	8	17	10	17	4	16	11	6	3	15	10	171	99	82	71	9	6	35	128	96	212	85	140	91	142	16	7	82	55	52	35	31	2		14	51	19	2
	Confidence	Sequence	Modifications	Qvality PEP	Qvality q-value	# Proteins	# PSMs	Theo. MH+ [Da]
	High	LYGEFLLNAQGEDVVAGIR		1.64484e-05	0.000212275	17	10	2064.08
	High	IVFTAADAEAWFAR		5.84183e-06	0.000212275	11	39	1567.79
	High	LYGEFLLNAQGEDVVAGIR	1xDeamidated [Q/N]	0.000102459	0.000212275	17	12	2065.06
	High	LITEEEAVMLVEPR	1xOxidation [M9]	2.18421e-05	0.000212275	19	1	1644.85
	High	LITEEEAVMLVEPR		1.83273e-08	0.000212275	19	104	1628.86
	High	LPDGLMDEVR	1xOxidation [M6]	0.00190277	0.000212275	7	5	1160.56
	High	LPDGLMDEVR		5.85211e-05	0.000212275	7	246	1144.57
	High	MEVFTNADTPEDAR		9.4278e-08	0.000212275	20	124	1595.7
	High	HVTFDVELTASDLK		7.48727e-06	0.000212275	9	7	1574.81
	High	HLDQLLHPSFANEK	1xDeamidated [N12]	4.18623e-06	0.000212275	17	38	1649.83
	High	HLDQLLHPSFANEK		9.46105e-06	0.000212275	17	50	1648.84
	High	HGVLEKDPFETLDQEGVGELVR		5.25268e-10	0.000212275	16	114	2467.25
	High	LGIVHPGITEMQAK		1.86874e-05	0.000212275	18	128	1493.81
	High	LLQMFGDVVLEIPHDDFEAELSAMK	1xOxidation [M4]	0.000215624	0.000212275	20	1	2863.39
	High	LLQMFGDVVLEIPHDDFEAELSAMK		9.21233e-05	0.000212275	20	30	2847.39
	High	IELGICGEHGGDPQSIEFFEK		2.7945e-06	0.000212275	9	1	2305.08
	High	VAGEGISVHPHIMIPLVGSFEELEQQVK	1xOxidation [M13]	2.4079e-06	0.000212275	6	11	3059.59
	High	VAGEGISVHPHIMIPLVGSFEELEQQVK	1xDeamidated [Q]	0.000708055	0.000212275	6	6	3044.58
	High	VAGEGISVHPHIMIPLVGSFEELEQQVK		3.50657e-14	0.000212275	6	159	3043.59
	High	VGTMIEVPR		0.00159516	0.000212275	17	332	1001.54
	High	SFPSDPWEQMR		0.000770738	0.000212275	17	325	1379.6
	High	SGAAISMPGMMDTVLNLGLNDEIVQGVAK		7.3168e-07	0.000212275	5	14	2931.46
	High	QLDETVHTLETHFK		0.00115291	0.000212275	11	26	1697.85
	High	RMEVFTNADTPEDAR		1.81329e-06	0.000212275	20	17	1751.8
	High	TPQPISELAQK		0.000138967	0.000212275	20	30	1211.66
	High	AMDGLPVTIR		0.000119749	0.000212275	20	190	1072.58
	High	EKLITEEEAVMLVEPR		2.81438e-06	0.000212275	19	6	1885.99
	High	EETSPEDVGGMHAAEGILTSR		1.03381e-07	0.000212275	19	149	2186
	High	AAMSGDLAQFMK		0.000919673	0.000212275	8	71	1269.6
	High	AAMSGDLAQFMKWVDAHR		0.00116108	0.000212275	8	4	2033.97
	High	AHGAQGIGLTR		1.02285e-05	0.000212275	20	54	1080.59
	High	GGMTSHAAVVAR		7.9103e-07	0.000212275	20	32	1156.59
	High	DPFETLDQEGVGELVR		1.82298e-07	0.000212275	19	40	1803.88
	High	MGIEAVFR		0.0034387	0.000377288	20	237	922.481
	High	GDGSMKPLLGGK		0.00266875	0.000377288	4	9	1159.61
	High	LAAAQAALK		0.00550826	0.000677591	19	100	856.525
	High	GLPASPGAAVGK		0.00607751	0.000677591	7	22	1024.58
	High	AAMSGDLAQFMK	1xOxidation [M11]	0.00586777	0.000677591	8	1	1285.59
	High	AAMSGDLAQFMKWVDAHR	1xOxidation [M]	0.00625065	0.000677591	8	4	2049.96
	High	EANPMMGLR		0.00777015	0.000799942	19	63	1018.48
	High	IAVDMWR		0.016673	0.00213591	24	62	890.455
	High	MGIEAVFR	1xOxidation [M1]	0.0185163	0.00240923	20	35	938.476
	High	TPQPISELAQK	1xDeamidated [Q10]	0.0190411	0.00252811	20	5	1212.65
	High	GDGSMKPLLGGK	1xOxidation [M5]	0.0212926	0.00261247	4	1	1175.61
	High	VGTMIEVPR	1xOxidation [M4]	0.0248248	0.00278888	17	15	1017.54
	High	AMDGLPVTIR	1xOxidation [M2]	0.0246523	0.00278888	20	9	1088.58
	High	GENVMLVR		0.0246523	0.00278888	17	57	917.487
	High	GANLCQMAR		0.0291366	0.00298468	25	1	963.45
	High	SVVQDVIGK		0.0334795	0.00315915	7	108	944.541
	High	AIAEAAVK		0.0684489	0.00707321	7	6	772.456
	High	HGVLEKDPFETLDQEGVGELVR	1xDeamidated [Q14]	0.0953092	0.00957032	16	1	2468.23
D0MYA4	Enolase OS=Phytophthora infestans (strain T30-4) OX=403677 GN=PITG_03700 PE=3 SV=1	0	280.256	51	18	8738	1	49.1	133	166	121	93	139	101	4		32	23	41		65	71	186	148	156	82	97	82	122	170	144	200	180	98	74	144	34	18	89	99	58	28	18	129	148	84	95	90	114
	Confidence	Sequence	Modifications	Qvality PEP	Qvality q-value	# Proteins	# PSMs	Theo. MH+ [Da]
	High	IVSIEDPFDQDDWESWVK	1xDeamidated [Q10]	6.02046e-05	0.000212275	4	22	2209
	High	IVSIEDPFDQDDWESWVK		9.36165e-12	0.000212275	4	471	2208.01
	High	NVNEIIAPALIGK		1.05227e-05	0.000212275	5	378	1351.79
	High	GNPTVEVDLVTELGEYR	1xDeamidated [N2]	5.04253e-05	0.000212275	19	59	1891.93
	High	GNPTVEVDLVTELGEYR		3.68483e-10	0.000212275	19	1272	1890.94
	High	GRYGLDATAVGDEGGFAPNIQSNGEAIDLIEEAIK	2xDeamidated [N19; N23]	0.00158395	0.000212275	18	3	3592.73
	High	IGSEVYHNLK		0.000946034	0.000212275	17	17	1159.61
	High	LGMDVAASEFYTGAEDAR	1xOxidation [M3]	2.68296e-09	0.000212275	15	15	1918.85
	High	LGMDVAASEFYTGAEDAR		1.54052e-10	0.000212275	15	204	1902.85
	High	VNQIGSITESIEAVTMAK	1xDeamidated [Q/N]; 1xOxidation [M16]	2.64505e-05	0.000212275	23	33	1907.96
	High	VNQIGSITESIEAVTMAK	1xOxidation [M16]	7.64861e-10	0.000212275	23	282	1906.98
	High	VNQIGSITESIEAVTMAK	1xDeamidated [Q/N]	3.97652e-07	0.000212275	23	50	1891.97
	High	VNQIGSITESIEAVTMAK		2.65932e-10	0.000212275	23	1170	1890.98
	High	VGKDVQIVGDDLTVTNPTR		3.272e-05	0.000212275	19	2	2027.08
	High	YGLDATAVGDEGGFAPNIQSNGEAIDLIEEAIK	3xDeamidated [N17; Q19; N21]	3.02665e-09	0.000212275	18	24	3380.59
	High	YGLDATAVGDEGGFAPNIQSNGEAIDLIEEAIK	2xDeamidated [N21; N/Q]	4.86713e-09	0.000212275	18	15	3379.61
	High	YGLDATAVGDEGGFAPNIQSNGEAIDLIEEAIK	1xDeamidated [N/Q]	6.50962e-18	0.000212275	18	198	3378.62
	High	YGLDATAVGDEGGFAPNIQSNGEAIDLIEEAIK		1.7184e-17	0.000212275	18	164	3377.64
	High	YAGEDFRDVEK		0.00192979	0.000212275	18	31	1328.61
	High	SGETEDTFIADLAVGLSAGQIK	1xDeamidated [Q20]	0.000356492	0.000212275	25	47	2223.1
	High	SGETEDTFIADLAVGLSAGQIK		2.13845e-13	0.000212275	25	3085	2222.12
	High	AAVPSGASTGEFEALEMR	1xOxidation [M17]	8.68979e-10	0.000212275	20	97	1838.86
	High	AAVPSGASTGEFEALEMR		6.68461e-10	0.000212275	20	417	1822.86
	High	DVQIVGDDLTVTNPTR		4.06221e-11	0.000212275	19	387	1742.89
	High	NVNEIIAPALIGK	1xDeamidated [N]	0.0022064	0.000377288	5	26	1352.78
	High	DVQIVGDDLTVTNPTR	1xDeamidated [N/Q]	0.00236751	0.000377288	19	18	1743.88
	High	AAGYTNQVR		0.00642871	0.000677591	16	39	979.496
	High	AAGYTNQVR	1xDeamidated [N6]	0.00894034	0.000799942	16	23	980.48
	High	VNQIGSITESIEAVTMAK	2xDeamidated [N2; Q3]	0.0122546	0.00122117	23	6	1892.95
	High	AAGYTNQVRLGMDVAASEFYTGAEDAR	1xOxidation [M12]	0.0169078	0.00213591	14	2	2879.33
	High	YAGEDFR		0.0469765	0.00462646	22	110	857.379
	High	YNLDFKNENAAESEK		0.0573231	0.00606161	12	4	1771.81
	High	IEEELGNK		0.0577166	0.00614893	16	65	931.473
	High	GRYGLDATAVGDEGGFAPNIQSNGEAIDLIEEAIK	1xDeamidated [N23]	0.0909329	0.0094348	18	2	3591.74
A0A225WZW2	Pyruvate, phosphate dikinase OS=Phytophthora megakarya OX=4795 GN=PHMEG_0002254 PE=3 SV=1	0	201.086	42	30	2476	1	98.3	126	1	19	8	17	7	17	4	16	11	6	3	16	10	119	73	54	40	9	6	23	105	85	198	75	123	89	110	18	5	61	45	39	28	28	2		11	33	11	2
	Confidence	Sequence	Modifications	Qvality PEP	Qvality q-value	# Proteins	# PSMs	Theo. MH+ [Da]
	High	LYGEFLLNAQGEDVVAGIR		1.64484e-05	0.000212275	17	10	2064.08
	High	IVFTAADAEAWFAR		5.84183e-06	0.000212275	11	39	1567.79
	High	LYGEFLLNAQGEDVVAGIR	1xDeamidated [Q/N]	0.000102459	0.000212275	17	12	2065.06
	High	LPDGLMDEVR	1xOxidation [M6]	0.00190277	0.000212275	7	5	1160.56
	High	LPDGLMDEVR		5.85211e-05	0.000212275	7	246	1144.57
	High	MEVFTNADTPEDAR		9.4278e-08	0.000212275	20	124	1595.7
	High	HVTFDVELTASDLK		7.48727e-06	0.000212275	9	7	1574.81
	High	HLDQLLHPSFADEK		2.24704e-05	0.000212275	2	32	1649.83
	High	HGILEKDPFETLDQEGVGELVR		1.6189e-10	0.000212275	3	68	2481.26
	High	LGIVHPGITEMQAK		1.86874e-05	0.000212275	18	128	1493.81
	High	LLQMFGDVVLEIPHDDFEAELSAMK	1xOxidation [M4]	0.000215624	0.000212275	20	1	2863.39
	High	LLQMFGDVVLEIPHDDFEAELSAMK		9.21233e-05	0.000212275	20	30	2847.39
	High	IELGICGEHGGDPQSIEFFEK		2.7945e-06	0.000212275	9	1	2305.08
	High	VAGEGISVHPHIMIPLVGTFEELEQQVK		1.03563e-06	0.000212275	1	56	3057.61
	High	VGTMIEVPR		0.00159516	0.000212275	17	332	1001.54
	High	QLDETVHTLETHFK		0.00115291	0.000212275	11	26	1697.85
	High	RMEVFTNADTPEDAR		1.81329e-06	0.000212275	20	17	1751.8
	High	TLGVTFADATNPLLVSVR		2.55305e-09	0.000212275	13	126	1874.04
	High	AMDGLPVTIR		0.000119749	0.000212275	20	190	1072.58
	High	EETSPEDVGGMHAAEGILTSR		1.03381e-07	0.000212275	19	149	2186
	High	AAMSGDLAQFMK		0.000919673	0.000212275	8	71	1269.6
	High	AAMSGDLAQFMKWVDAHR		0.00116108	0.000212275	8	4	2033.97
	High	AHGAQGIGLTR		1.02285e-05	0.000212275	20	54	1080.59
	High	GGMTSHAAVVAR		7.9103e-07	0.000212275	20	32	1156.59
	High	DPFETLDQEGVGELVR		1.82298e-07	0.000212275	19	40	1803.88
	High	MGIEAVFR		0.0034387	0.000377288	20	237	922.481
	High	LAAAQAALK		0.00550826	0.000677591	19	100	856.525
	High	AAMSGDLAQFMK	1xOxidation [M11]	0.00586777	0.000677591	8	1	1285.59
	High	AAMSGDLAQFMKWVDAHR	1xOxidation [M]	0.00625065	0.000677591	8	4	2049.96
	High	EANPMMGLR		0.00777015	0.000799942	19	63	1018.48
	High	IAVDMWR		0.016673	0.00213591	24	62	890.455
	High	MGIEAVFR	1xOxidation [M1]	0.0185163	0.00240923	20	35	938.476
	High	VGTMIEVPR	1xOxidation [M4]	0.0248248	0.00278888	17	15	1017.54
	High	AMDGLPVTIR	1xOxidation [M2]	0.0246523	0.00278888	20	9	1088.58
	High	GENVMLVR		0.0246523	0.00278888	17	57	917.487
	High	GANLCQMAR		0.0291366	0.00298468	25	1	963.45
	High	TLGVTFADATNPLLVSVR	1xDeamidated [N11]	0.0299584	0.00308166	13	7	1875.02
	High	SVVQDVIGK		0.0334795	0.00315915	7	108	944.541
	High	AIAEAAVK		0.0684489	0.00707321	7	6	772.456
H3G8Q3	Pyruvate, phosphate dikinase OS=Phytophthora ramorum OX=164328 PE=3 SV=1	0	251.112	42	32	2604	2	98.1	123	1	15	6	17	8	17	4	16	11	6	3	11	7	144	87	72	56	9	6	27	115	88	195	69	119	83	129	15	4	80	48	46	29	27	1		9	31	11	2
	Confidence	Sequence	Modifications	Qvality PEP	Qvality q-value	# Proteins	# PSMs	Theo. MH+ [Da]
	High	IVFTAADAEAWFAR		5.84183e-06	0.000212275	11	39	1567.79
	High	LITEEEAVMLVEPR	1xOxidation [M9]	2.18421e-05	0.000212275	19	1	1644.85
	High	LITEEEAVMLVEPR		1.83273e-08	0.000212275	19	104	1628.86
	High	LPDGLMDEVR	1xOxidation [M6]	0.00190277	0.000212275	7	5	1160.56
	High	LPDGLMDEVR		5.85211e-05	0.000212275	7	246	1144.57
	High	MEVFTNADTPEDAR		9.4278e-08	0.000212275	20	124	1595.7
	High	HVTFDVELTASDLK		7.48727e-06	0.000212275	9	7	1574.81
	High	GNGSMKPLLGGK	1xDeamidated [N2]	0.000137011	0.000212275	2	5	1159.61
	High	HLDQLLHPSFANEK	1xDeamidated [N12]	4.18623e-06	0.000212275	17	38	1649.83
	High	HLDQLLHPSFANEK		9.46105e-06	0.000212275	17	50	1648.84
	High	HGVLEKDPFETLDQEGVGELVR		5.25268e-10	0.000212275	16	114	2467.25
	High	LGIVHPGITEMQAK		1.86874e-05	0.000212275	18	128	1493.81
	High	LLQMFGDVVLEIPHDDFEAELSAMK	1xOxidation [M4]	0.000215624	0.000212275	20	1	2863.39
	High	LLQMFGDVVLEIPHDDFEAELSAMK		9.21233e-05	0.000212275	20	30	2847.39
	High	VAGEGISVHPHIMIPLVGSFEELEQQVK	1xOxidation [M13]	2.4079e-06	0.000212275	6	11	3059.59
	High	VAGEGISVHPHIMIPLVGSFEELEQQVK	1xDeamidated [Q]	0.000708055	0.000212275	6	6	3044.58
	High	VAGEGISVHPHIMIPLVGSFEELEQQVK		3.50657e-14	0.000212275	6	159	3043.59
	High	VGTMIEVPR		0.00159516	0.000212275	17	332	1001.54
	High	QLDETVHTLETHFK		0.00115291	0.000212275	11	26	1697.85
	High	RMEVFTNADTPEDAR		1.81329e-06	0.000212275	20	17	1751.8
	High	TLGVTFADATNPLLVSVR		2.55305e-09	0.000212275	13	126	1874.04
	High	TPQPISELAQK		0.000138967	0.000212275	20	30	1211.66
	High	AMDGLPVTIR		0.000119749	0.000212275	20	190	1072.58
	High	EKLITEEEAVMLVEPR		2.81438e-06	0.000212275	19	6	1885.99
	High	EETSPEDVGGMHAAEGILTSR		1.03381e-07	0.000212275	19	149	2186
	High	AAMSGDLAQFMK		0.000919673	0.000212275	8	71	1269.6
	High	AAMSGDLAQFMKWVDAHR		0.00116108	0.000212275	8	4	2033.97
	High	AHGAQGIGLTR		1.02285e-05	0.000212275	20	54	1080.59
	High	GGMTSHAAVVAR		7.9103e-07	0.000212275	20	32	1156.59
	High	DPFETLDQEGVGELVR		1.82298e-07	0.000212275	19	40	1803.88
	High	GLPASPGAAMGK		0.00390302	0.000553461	3	18	1056.55
	High	LAAAQAALK		0.00550826	0.000677591	19	100	856.525
	High	AAMSGDLAQFMK	1xOxidation [M11]	0.00586777	0.000677591	8	1	1285.59
	High	AAMSGDLAQFMKWVDAHR	1xOxidation [M]	0.00625065	0.000677591	8	4	2049.96
	High	EANPMMGLR		0.00777015	0.000799942	19	63	1018.48
	High	IAVDMWR		0.016673	0.00213591	24	62	890.455
	High	TPQPISELAQK	1xDeamidated [Q10]	0.0190411	0.00252811	20	5	1212.65
	High	VGTMIEVPR	1xOxidation [M4]	0.0248248	0.00278888	17	15	1017.54
	High	AMDGLPVTIR	1xOxidation [M2]	0.0246523	0.00278888	20	9	1088.58
	High	GENVMLVR		0.0246523	0.00278888	17	57	917.487
	High	GANLCQMAR		0.0291366	0.00298468	25	1	963.45
	High	TLGVTFADATNPLLVSVR	1xDeamidated [N11]	0.0299584	0.00308166	13	7	1875.02
	High	SVVQDVIGK		0.0334795	0.00315915	7	108	944.541
	High	GLPASPGAAMGK	1xOxidation [M10]	0.0479564	0.00484394	3	2	1072.55
	High	AIAEAAVK		0.0684489	0.00707321	7	6	772.456
	High	HGVLEKDPFETLDQEGVGELVR	1xDeamidated [Q14]	0.0953092	0.00957032	16	1	2468.23
A0A2P4XT41	Phosphopyruvate hydratase OS=Phytophthora palmivora var. palmivora OX=611791 GN=PHPALM_15082 PE=3 SV=1	0	262.857	55	19	8329	4	49.1	122	169	138	95	150	107	13	3	43	34	43		75	86	175	136	147	73	85	76	112	153	126	192	160	95	73	127	35	21	87	99	58	29	19	86	108	63	70	66	86
	Confidence	Sequence	Modifications	Qvality PEP	Qvality q-value	# Proteins	# PSMs	Theo. MH+ [Da]
	High	IVSIEDPFDQDDWESWIK		3.39621e-08	0.000212275	2	99	2222.03
	High	LQEVYEGFIAK		7.66159e-05	0.000212275	16	308	1296.68
	High	IPADKLQEVYEGFIAK		0.000900385	0.000212275	2	4	1820.98
	High	NVNEIIAPALVGK	1xDeamidated [N]	0.0011448	0.000212275	16	57	1338.76
	High	NVNEIIAPALVGK		1.68918e-06	0.000212275	16	302	1337.78
	High	KQPLWQYIADLAGNPTPCLPVPSFNIINGGSHAGNK	1xDeamidated [N28]	5.36534e-06	0.000212275	6	1	3818.93
	High	GNPTVEVDLVTELGEYR	1xDeamidated [N2]	5.04253e-05	0.000212275	19	59	1891.93
	High	GNPTVEVDLVTELGEYR		3.68483e-10	0.000212275	19	1272	1890.94
	High	GRYGLDATAVGDEGGFAPNIQSNGEAIDLIEEAIK	2xDeamidated [N19; N23]	0.00158395	0.000212275	18	3	3592.73
	High	VNQIGSITESIEAVTMAK	1xDeamidated [Q/N]; 1xOxidation [M16]	2.64505e-05	0.000212275	23	33	1907.96
	High	VNQIGSITESIEAVTMAK	1xOxidation [M16]	7.64861e-10	0.000212275	23	282	1906.98
	High	VNQIGSITESIEAVTMAK	1xDeamidated [Q/N]	3.97652e-07	0.000212275	23	50	1891.97
	High	VNQIGSITESIEAVTMAK		2.65932e-10	0.000212275	23	1170	1890.98
	High	VGKDVQIVGDDLTVTNPTR		3.272e-05	0.000212275	19	2	2027.08
	High	YGLDATAVGDEGGFAPNIQSNGEAIDLIEEAIK	3xDeamidated [N17; Q19; N21]	3.02665e-09	0.000212275	18	24	3380.59
	High	YGLDATAVGDEGGFAPNIQSNGEAIDLIEEAIK	2xDeamidated [N21; N/Q]	4.86713e-09	0.000212275	18	15	3379.61
	High	YGLDATAVGDEGGFAPNIQSNGEAIDLIEEAIK	1xDeamidated [N/Q]	6.50962e-18	0.000212275	18	198	3378.62
	High	YGLDATAVGDEGGFAPNIQSNGEAIDLIEEAIK		1.7184e-17	0.000212275	18	164	3377.64
	High	YAGEDFRDVEK		0.00192979	0.000212275	18	31	1328.61
	High	SGETEDTFIADLAVGLSAGQIK	1xDeamidated [Q20]	0.000356492	0.000212275	25	47	2223.1
	High	SGETEDTFIADLAVGLSAGQIK		2.13845e-13	0.000212275	25	3085	2222.12
	High	AAVPSGASTGEFEALEMR	1xOxidation [M17]	8.68979e-10	0.000212275	20	97	1838.86
	High	AAVPSGASTGEFEALEMR		6.68461e-10	0.000212275	20	417	1822.86
	High	DVQIVGDDLTVTNPTR		4.06221e-11	0.000212275	19	387	1742.89
	High	DVQIVGDDLTVTNPTR	1xDeamidated [N/Q]	0.00236751	0.000377288	19	18	1743.88
	High	AAGYTNQVR		0.00642871	0.000677591	16	39	979.496
	High	AAGYTNQVR	1xDeamidated [N6]	0.00894034	0.000799942	16	23	980.48
	High	VNQIGSITESIEAVTMAK	2xDeamidated [N2; Q3]	0.0122546	0.00122117	23	6	1892.95
	High	DVTQQAELDR		0.0207061	0.00261247	5	4	1174.57
	High	NENAPDSEKIPADKLQEVYEGFIAK		0.033018	0.00315915	2	4	2805.39
	High	NENAPDSEKIPADK		0.0453863	0.00430365	2	4	1527.73
	High	YAGEDFR		0.0469765	0.00462646	22	110	857.379
	High	LQEVYEGFIAK	1xDeamidated [Q2]	0.0605457	0.00632997	16	9	1297.67
	High	GRYGLDATAVGDEGGFAPNIQSNGEAIDLIEEAIK	1xDeamidated [N23]	0.0909329	0.0094348	18	2	3591.74
	High	IVSIEDPFDQDDWESWIK	1xDeamidated [Q10]	0.0921633	0.0094348	2	3	2223.01
A0A225X5J1	Phosphopyruvate hydratase OS=Phytophthora megakarya OX=4795 GN=PHMEG_000368 PE=3 SV=1	0	185.452	36	12	7312	1	48.7	121	138	88	73	120	82	4		32	21	41		58	67	156	122	133	74	84	76	120	148	130	187	148	95	70	115	31	19	77	94	53	25	18	82	105	56	62	60	72
	Confidence	Sequence	Modifications	Qvality PEP	Qvality q-value	# Proteins	# PSMs	Theo. MH+ [Da]
	High	GNPTVEVDLVTELGEYR	1xDeamidated [N2]	5.04253e-05	0.000212275	19	59	1891.93
	High	GNPTVEVDLVTELGEYR		3.68483e-10	0.000212275	19	1272	1890.94
	High	VNQIGSITESIEAVTMAK	1xDeamidated [Q/N]; 1xOxidation [M16]	2.64505e-05	0.000212275	23	33	1907.96
	High	VNQIGSITESIEAVTMAK	1xOxidation [M16]	7.64861e-10	0.000212275	23	282	1906.98
	High	VNQIGSITESIEAVTMAK	1xDeamidated [Q/N]	3.97652e-07	0.000212275	23	50	1891.97
	High	VNQIGSITESIEAVTMAK		2.65932e-10	0.000212275	23	1170	1890.98
	High	VGKDVQIVGDDLTVTNPTR		3.272e-05	0.000212275	19	2	2027.08
	High	YGLDATAVGDEGGFAPNIQSNAEAIDLIEEAIK	2xDeamidated [N21; Q/N]	0.00052611	0.000212275	1	12	3393.62
	High	YGLDATAVGDEGGFAPNIQSNAEAIDLIEEAIK	1xDeamidated [N/Q]	7.8825e-09	0.000212275	1	156	3392.64
	High	YGLDATAVGDEGGFAPNIQSNAEAIDLIEEAIK		2.0676e-12	0.000212275	1	26	3391.65
	High	YNLDFKNENAPESEK		0.000173107	0.000212275	5	29	1797.83
	High	YAGEDFRNVEK	1xDeamidated [N8]	0.00160646	0.000212275	3	34	1328.61
	High	SGETEDTFIADLAVGLSAGQIK	1xDeamidated [Q20]	0.000356492	0.000212275	25	47	2223.1
	High	SGETEDTFIADLAVGLSAGQIK		2.13845e-13	0.000212275	25	3085	2222.12
	High	AAVPSGASTGEFEALEMR	1xOxidation [M17]	8.68979e-10	0.000212275	20	97	1838.86
	High	AAVPSGASTGEFEALEMR		6.68461e-10	0.000212275	20	417	1822.86
	High	DVQIVGDDLTVTNPTR		4.06221e-11	0.000212275	19	387	1742.89
	High	DVQIVGDDLTVTNPTR	1xDeamidated [N/Q]	0.00236751	0.000377288	19	18	1743.88
	High	YGLDATAVGDEGGFAPNIQSNAEAIDLIEEAIK	3xDeamidated [N17; Q19; N21]	0.0104311	0.000922291	1	3	3394.61
	High	VNQIGSITESIEAVTMAK	2xDeamidated [N2; Q3]	0.0122546	0.00122117	23	6	1892.95
	High	NENAPESEK		0.0208512	0.00261247	5	13	1017.45
	High	DVTQQAELDR		0.0207061	0.00261247	5	4	1174.57
	High	YAGEDFR		0.0469765	0.00462646	22	110	857.379
D0MYC5	Pyruvate, phosphate dikinase OS=Phytophthora infestans (strain T30-4) OX=403677 GN=PITG_03724 PE=3 SV=1	0	186.397	37	27	2324	2	98.3	120		14	5	10	7	11	4	13	7	3		9	8	117	69	54	45	7	5	27	106	77	165	77	102	77	108	9	6	56	44	38	29	21	2		13	44	17	2
	Confidence	Sequence	Modifications	Qvality PEP	Qvality q-value	# Proteins	# PSMs	Theo. MH+ [Da]
	High	LYGEFLLNAQGEDVVAGIR		1.64484e-05	0.000212275	17	10	2064.08
	High	IVFTAADAEAWFAR		5.84183e-06	0.000212275	11	39	1567.79
	High	LYGEFLLNAQGEDVVAGIR	1xDeamidated [Q/N]	0.000102459	0.000212275	17	12	2065.06
	High	LITEEEAVMLVEPR	1xOxidation [M9]	2.18421e-05	0.000212275	19	1	1644.85
	High	LITEEEAVMLVEPR		1.83273e-08	0.000212275	19	104	1628.86
	High	MEVFTNADTPEDAR		9.4278e-08	0.000212275	20	124	1595.7
	High	HVTFDVELTASDLK		7.48727e-06	0.000212275	9	7	1574.81
	High	HLDQLLHPSFANEK	1xDeamidated [N12]	4.18623e-06	0.000212275	17	38	1649.83
	High	HLDQLLHPSFANEK		9.46105e-06	0.000212275	17	50	1648.84
	High	HGILEKDPFETLDQEGVGELVR		1.6189e-10	0.000212275	3	68	2481.26
	High	LGIVHPGITEMQAK		1.86874e-05	0.000212275	18	128	1493.81
	High	LLQMFGDVVLEIPHDDFEAELSAMK	1xOxidation [M4]	0.000215624	0.000212275	20	1	2863.39
	High	LLQMFGDVVLEIPHDDFEAELSAMK		9.21233e-05	0.000212275	20	30	2847.39
	High	VGTMIEVPR		0.00159516	0.000212275	17	332	1001.54
	High	SFPSDPWEQMR		0.000770738	0.000212275	17	325	1379.6
	High	RMEVFTNADTPEDAR		1.81329e-06	0.000212275	20	17	1751.8
	High	AMDGLPVTIR		0.000119749	0.000212275	20	190	1072.58
	High	EKLITEEEAVMLVEPR		2.81438e-06	0.000212275	19	6	1885.99
	High	EETSPEDVGGMHAAEGILTSR		1.03381e-07	0.000212275	19	149	2186
	High	AHGAQGIGLTR		1.02285e-05	0.000212275	20	54	1080.59
	High	GGMTSHAAVVAR		7.9103e-07	0.000212275	20	32	1156.59
	High	DPFETLDQEGVGELVR		1.82298e-07	0.000212275	19	40	1803.88
	High	MGIEAVFR		0.0034387	0.000377288	20	237	922.481
	High	LAAAQAALK		0.00550826	0.000677591	19	100	856.525
	High	GLPASPGAAVGK		0.00607751	0.000677591	7	22	1024.58
	High	EANPMMGLR		0.00777015	0.000799942	19	63	1018.48
	High	TPQPISELAEK		0.016673	0.00213591	1	4	1212.65
	High	IAVDMWR		0.016673	0.00213591	24	62	890.455
	High	MGIEAVFR	1xOxidation [M1]	0.0185163	0.00240923	20	35	938.476
	High	VGTMIEVPR	1xOxidation [M4]	0.0248248	0.00278888	17	15	1017.54
	High	MIGAVELDSPAQQEALDALCTFQKSDFEGIFR	3xDeamidated [Q12; Q13; Q23]; 1xOxidation [M1]	0.0239743	0.00278888	2	1	3548.64
	High	AMDGLPVTIR	1xOxidation [M2]	0.0246523	0.00278888	20	9	1088.58
	High	GENVMLVR		0.0246523	0.00278888	17	57	917.487
	High	GANLCQMAR		0.0291366	0.00298468	25	1	963.45
W2Z3D0	Pyruvate, phosphate dikinase (Fragment) OS=Phytophthora parasitica P10297 OX=1317064 GN=F442_11403 PE=4 SV=1	0	193.932	35	25	2508	1	96.7	117		16	6	10	8	11	4	13	7	3		9	8	129	84	65	55	7	5	31	109	81	164	82	104	84	114	12	7	66	45	44	32	27	2		13	45	18	2
	Confidence	Sequence	Modifications	Qvality PEP	Qvality q-value	# Proteins	# PSMs	Theo. MH+ [Da]
	High	LYGEFLLNAQGEDVVAGIR		1.64484e-05	0.000212275	17	10	2064.08
	High	LYGEFLLNAQGEDVVAGIR	1xDeamidated [Q/N]	0.000102459	0.000212275	17	12	2065.06
	High	LITEEEAVMLVEPR	1xOxidation [M9]	2.18421e-05	0.000212275	19	1	1644.85
	High	LITEEEAVMLVEPR		1.83273e-08	0.000212275	19	104	1628.86
	High	MEVFTNADTPEDAR		9.4278e-08	0.000212275	20	124	1595.7
	High	HLDQLLHPSFANEK	1xDeamidated [N12]	4.18623e-06	0.000212275	17	38	1649.83
	High	HLDQLLHPSFANEK		9.46105e-06	0.000212275	17	50	1648.84
	High	HGVLEKDPFETLDQEGVGELVR		5.25268e-10	0.000212275	16	114	2467.25
	High	LGIVHPGITEMQAK		1.86874e-05	0.000212275	18	128	1493.81
	High	LLQMFGDVVLEIPHDDFEAELSAMK	1xOxidation [M4]	0.000215624	0.000212275	20	1	2863.39
	High	LLQMFGDVVLEIPHDDFEAELSAMK		9.21233e-05	0.000212275	20	30	2847.39
	High	VGTMIEVPR		0.00159516	0.000212275	17	332	1001.54
	High	SFPSDPWEQMR		0.000770738	0.000212275	17	325	1379.6
	High	SGAAISMPGMMDTVLNLGLNDQIVEGVAK		7.12473e-06	0.000212275	10	3	2931.46
	High	RMEVFTNADTPEDAR		1.81329e-06	0.000212275	20	17	1751.8
	High	TLGVTFADATNPLLVSVR		2.55305e-09	0.000212275	13	126	1874.04
	High	TPQPISELAQK		0.000138967	0.000212275	20	30	1211.66
	High	AMDGLPVTIR		0.000119749	0.000212275	20	190	1072.58
	High	EKLITEEEAVMLVEPR		2.81438e-06	0.000212275	19	6	1885.99
	High	EETSPEDVGGMHAAEGILTSR		1.03381e-07	0.000212275	19	149	2186
	High	AHGAQGIGLTR		1.02285e-05	0.000212275	20	54	1080.59
	High	GGMTSHAAVVAR		7.9103e-07	0.000212275	20	32	1156.59
	High	DPFETLDQEGVGELVR		1.82298e-07	0.000212275	19	40	1803.88
	High	MGIEAVFR		0.0034387	0.000377288	20	237	922.481
	High	LAAAQAALK		0.00550826	0.000677591	19	100	856.525
	High	EANPMMGLR		0.00777015	0.000799942	19	63	1018.48
	High	IAVDMWR		0.016673	0.00213591	24	62	890.455
	High	MGIEAVFR	1xOxidation [M1]	0.0185163	0.00240923	20	35	938.476
	High	TPQPISELAQK	1xDeamidated [Q10]	0.0190411	0.00252811	20	5	1212.65
	High	VGTMIEVPR	1xOxidation [M4]	0.0248248	0.00278888	17	15	1017.54
	High	AMDGLPVTIR	1xOxidation [M2]	0.0246523	0.00278888	20	9	1088.58
	High	GENVMLVR		0.0246523	0.00278888	17	57	917.487
	High	GANLCQMAR		0.0291366	0.00298468	25	1	963.45
	High	TLGVTFADATNPLLVSVR	1xDeamidated [N11]	0.0299584	0.00308166	13	7	1875.02
	High	HGVLEKDPFETLDQEGVGELVR	1xDeamidated [Q14]	0.0953092	0.00957032	16	1	2468.23
A0A329RB02	Pyruvate, phosphate dikinase OS=Phytophthora cactorum OX=29920 GN=PC110_g20429 PE=3 SV=1	0	235.716	49	35	2564	7	98.2	112		15	5	10	8	11	4	13	7	3		11	8	132	83	70	55	7	5	32	103	79	165	73	102	77	105	9	7	58	46	40	28	22	4		19	72	28	4
	Confidence	Sequence	Modifications	Qvality PEP	Qvality q-value	# Proteins	# PSMs	Theo. MH+ [Da]
	High	LYGEFLLNAQGEDVVAGIR		1.64484e-05	0.000212275	17	10	2064.08
	High	IVFTAADAEAWFAR		5.84183e-06	0.000212275	11	39	1567.79
	High	LYGEFLLNAQGEDVVAGIR	1xDeamidated [Q/N]	0.000102459	0.000212275	17	12	2065.06
	High	LITEEEAVMLVEPR	1xOxidation [M9]	2.18421e-05	0.000212275	19	1	1644.85
	High	LITEEEAVMLVEPR		1.83273e-08	0.000212275	19	104	1628.86
	High	LPDGLMNEVHDGVR		2.68283e-05	0.000212275	1	24	1551.76
	High	MEVFTNADTPEDAR		9.4278e-08	0.000212275	20	124	1595.7
	High	HLDQLLHPSFADEK		2.24704e-05	0.000212275	2	32	1649.83
	High	HGVLEKDPFETLDQEGVGELVR		5.25268e-10	0.000212275	16	114	2467.25
	High	LGIVHPGITEMQAK		1.86874e-05	0.000212275	18	128	1493.81
	High	LLQMFGDVVLEIPHDDFEAELSAMK	1xOxidation [M4]	0.000215624	0.000212275	20	1	2863.39
	High	LLQMFGDVVLEIPHDDFEAELSAMK		9.21233e-05	0.000212275	20	30	2847.39
	High	IELGICGEHGGDPQSIEFFEK		2.7945e-06	0.000212275	9	1	2305.08
	High	VGTMIEVPR		0.00159516	0.000212275	17	332	1001.54
	High	VSTADGAEVIMR	1xOxidation [M11]	0.000280224	0.000212275	1	3	1264.62
	High	VSTADGAEVIMR		1.03013e-05	0.000212275	1	36	1248.63
	High	SFPSDPWEQMR		0.000770738	0.000212275	17	325	1379.6
	High	SGAAISMPGMMDTVLNLGLNDEIVQGVAK		7.3168e-07	0.000212275	5	14	2931.46
	High	QLDETVHTLETHFK		0.00115291	0.000212275	11	26	1697.85
	High	RMEVFTNADTPEDAR		1.81329e-06	0.000212275	20	17	1751.8
	High	TPQPISELAQK		0.000138967	0.000212275	20	30	1211.66
	High	ALSVTFADATNPLLVSVR		2.76988e-07	0.000212275	1	29	1874.04
	High	AMDGLPVTIR		0.000119749	0.000212275	20	190	1072.58
	High	EKLITEEEAVMLVEPR		2.81438e-06	0.000212275	19	6	1885.99
	High	EGDYVSVNGTTGEVIR	1xDeamidated [N8]	4.24601e-06	0.000212275	1	8	1696.8
	High	EETSPEDVGGMHAAEGILTSR		1.03381e-07	0.000212275	19	149	2186
	High	AAMSGDLEQFMK		6.50879e-05	0.000212275	1	35	1327.6
	High	AHGAQGIGLTR		1.02285e-05	0.000212275	20	54	1080.59
	High	GGMTSHAAVVAR		7.9103e-07	0.000212275	20	32	1156.59
	High	DPFETLDQEGVGELVR		1.82298e-07	0.000212275	19	40	1803.88
	High	MGIEAVFR		0.0034387	0.000377288	20	237	922.481
	High	LAAAQAALK		0.00550826	0.000677591	19	100	856.525
	High	GLPASPGAAVGK		0.00607751	0.000677591	7	22	1024.58
	High	EANPMMGLR		0.00777015	0.000799942	19	63	1018.48
	High	IAVDMWR		0.016673	0.00213591	24	62	890.455
	High	MGIEAVFR	1xOxidation [M1]	0.0185163	0.00240923	20	35	938.476
	High	TPQPISELAQK	1xDeamidated [Q10]	0.0190411	0.00252811	20	5	1212.65
	High	VGTMIEVPR	1xOxidation [M4]	0.0248248	0.00278888	17	15	1017.54
	High	AMDGLPVTIR	1xOxidation [M2]	0.0246523	0.00278888	20	9	1088.58
	High	GENVMLVR		0.0246523	0.00278888	17	57	917.487
	High	GANLCQMAR		0.0291366	0.00298468	25	1	963.45
	High	HVAFDVELTASDLK		0.0527983	0.00532451	1	2	1544.8
	High	AAMSGDLEQFMK	1xOxidation [M]	0.059724	0.00632997	1	3	1343.6
	High	SVVQDVINK		0.0684489	0.00707321	1	6	1001.56
	High	HGVLEKDPFETLDQEGVGELVR	1xDeamidated [Q14]	0.0953092	0.00957032	16	1	2468.23
G4YKG3	Phosphopyruvate hydratase OS=Phytophthora sojae (strain P6497) OX=1094619 GN=PHYSODRAFT_260428 PE=3 SV=1	0	318.104	61	21	7417	3	52.5	106	130	75	72	94	82	4		21	21	41		57	52	181	132	149	58	68	60	87	115	96	178	127	58	54	116	25	15	97	98	52	25	19	90	113	63	64	59	106
	Confidence	Sequence	Modifications	Qvality PEP	Qvality q-value	# Proteins	# PSMs	Theo. MH+ [Da]
	High	IVSIEDPFDQDDWASWVK	1xDeamidated [Q10]	0.000486721	0.000212275	14	8	2150.99
	High	IVSIEDPFDQDDWASWVK		1.69224e-09	0.000212275	14	161	2150.01
	High	LQEVYEGFIAK		7.66159e-05	0.000212275	16	308	1296.68
	High	ISADKLQEVYEGFIAK		2.52598e-07	0.000212275	14	8	1810.96
	High	NVNEIIAPALIGK		1.05227e-05	0.000212275	5	378	1351.79
	High	KQPLWQYIADLAGNPTPCLPVPSFNIINGGSHAGNK	1xDeamidated [N28]	5.36534e-06	0.000212275	6	1	3818.93
	High	GNPTVEVDLTTELGQYR		7.86825e-06	0.000212275	2	49	1891.94
	High	GRYGLDATAVGDEGGFAPNIQSNGEAIDLIEEAIK	2xDeamidated [N19; N23]	0.00158395	0.000212275	18	3	3592.73
	High	IGSEVYHNLK		0.000946034	0.000212275	17	17	1159.61
	High	LGMDVAASEFYTGAEDAR	1xOxidation [M3]	2.68296e-09	0.000212275	15	15	1918.85
	High	LGMDVAASEFYTGAEDAR		1.54052e-10	0.000212275	15	204	1902.85
	High	LAMQEFMILPVGATSFTEAMK	2xOxidation [M7; M]	8.95477e-05	0.000212275	15	26	2347.14
	High	LAMQEFMILPVGATSFTEAMK	1xOxidation [M]	2.19588e-06	0.000212275	15	71	2331.14
	High	LAMQEFMILPVGATSFTEAMK		5.16961e-11	0.000212275	15	237	2315.15
	High	VNQIGSITESIEAVTMAK	1xDeamidated [Q/N]; 1xOxidation [M16]	2.64505e-05	0.000212275	23	33	1907.96
	High	VNQIGSITESIEAVTMAK	1xOxidation [M16]	7.64861e-10	0.000212275	23	282	1906.98
	High	VNQIGSITESIEAVTMAK	1xDeamidated [Q/N]	3.97652e-07	0.000212275	23	50	1891.97
	High	VNQIGSITESIEAVTMAK		2.65932e-10	0.000212275	23	1170	1890.98
	High	VGEDVQIVGDDLTVTNPTR	1xDeamidated [Q6]	0.000282215	0.000212275	2	4	2029.01
	High	VGEDVQIVGDDLTVTNPTR		1.44267e-07	0.000212275	2	40	2028.02
	High	YGLDATAVGDEGGFAPNIQSNGEAIDLIEEAIK	3xDeamidated [N17; Q19; N21]	3.02665e-09	0.000212275	18	24	3380.59
	High	YGLDATAVGDEGGFAPNIQSNGEAIDLIEEAIK	2xDeamidated [N21; N/Q]	4.86713e-09	0.000212275	18	15	3379.61
	High	YGLDATAVGDEGGFAPNIQSNGEAIDLIEEAIK	1xDeamidated [N/Q]	6.50962e-18	0.000212275	18	198	3378.62
	High	YGLDATAVGDEGGFAPNIQSNGEAIDLIEEAIK		1.7184e-17	0.000212275	18	164	3377.64
	High	YNLDFKNENAPESEK		0.000173107	0.000212275	5	29	1797.83
	High	YAGEDFRNVEK	1xDeamidated [N8]	0.00160646	0.000212275	3	34	1328.61
	High	SGETEDTFIADLAVGLSAGQIK	1xDeamidated [Q20]	0.000356492	0.000212275	25	47	2223.1
	High	SGETEDTFIADLAVGLSAGQIK		2.13845e-13	0.000212275	25	3085	2222.12
	High	AAVPSGASTGEFEALEMR	1xOxidation [M17]	8.68979e-10	0.000212275	20	97	1838.86
	High	AAVPSGASTGEFEALEMR		6.68461e-10	0.000212275	20	417	1822.86
	High	NVNEIIAPALIGK	1xDeamidated [N]	0.0022064	0.000377288	5	26	1352.78
	High	LAMQEFMILPVGATSFTEAMK	1xDeamidated [Q4]; 1xOxidation [M]	0.00485374	0.000677591	15	9	2332.13
	High	AAGYTNQVR		0.00642871	0.000677591	16	39	979.496
	High	AAGYTNQVR	1xDeamidated [N6]	0.00894034	0.000799942	16	23	980.48
	High	VNQIGSITESIEAVTMAK	2xDeamidated [N2; Q3]	0.0122546	0.00122117	23	6	1892.95
	High	AAGYTNQVRLGMDVAASEFYTGAEDAR	1xOxidation [M12]	0.0169078	0.00213591	14	2	2879.33
	High	NENAPESEK		0.0208512	0.00261247	5	13	1017.45
	High	YAGEDFR		0.0469765	0.00462646	22	110	857.379
	High	LAMQEFMILPVGATSFTEAMK	1xDeamidated [Q4]; 2xOxidation [M7; M]	0.0499763	0.00515889	15	3	2348.12
	High	LQEVYEGFIAK	1xDeamidated [Q2]	0.0605457	0.00632997	16	9	1297.67
	High	GRYGLDATAVGDEGGFAPNIQSNGEAIDLIEEAIK	1xDeamidated [N23]	0.0909329	0.0094348	18	2	3591.74
W2XVF8	Glyceraldehyde-3-phosphate dehydrogenase OS=Phytophthora parasitica CJ01A1 OX=1317063 GN=F441_01265 PE=3 SV=1	0	179.206	65	16	4139	3	36.1	103	12	45	16	23	11			38	23	9	6	4	13	119	79	97	50	44	25	59	72	45	180	73	27	40	199	39	21	79	115	80	55	58	23	34	29	43	32	20
	Confidence	Sequence	Modifications	Qvality PEP	Qvality q-value	# Proteins	# PSMs	Theo. MH+ [Da]
	High	LVSWYDNEWGYSNR		1.12562e-07	0.000212275	12	176	1788.8
	High	LVDLVLHMATVDK	1xOxidation [M8]	0.000112349	0.000212275	13	16	1469.8
	High	LVDLVLHMATVDK		3.46923e-08	0.000212275	13	208	1453.81
	High	VINDNFGIVEGLMTTVHATTATQLPVDGPAK	1xDeamidated [N/Q]; 1xOxidation [M13]	0.000137986	0.000212275	18	25	3226.63
	High	VINDNFGIVEGLMTTVHATTATQLPVDGPAK	1xOxidation [M13]	1.92598e-08	0.000212275	18	103	3225.65
	High	VINDNFGIVEGLMTTVHATTATQLPVDGPAK	2xDeamidated [N5; Q/N]	0.000738734	0.000212275	18	4	3211.62
	High	VINDNFGIVEGLMTTVHATTATQLPVDGPAK	1xDeamidated [Q/N]	1.0673e-05	0.000212275	18	59	3210.64
	High	VINDNFGIVEGLMTTVHATTATQLPVDGPAK		4.89362e-18	0.000212275	18	1042	3209.65
	High	VPTPDVSVVDLTCR		1.63906e-07	0.000212275	36	22	1500.77
	High	VVAINDPFMDLEYMAYLFK	1xDeamidated [N5]	0.00174836	0.000212275	27	2	2280.1
	High	VVAINDPFMDLEYMAYLFK		8.16736e-13	0.000212275	27	53	2279.11
	High	DSTPMYVMGVNHK	1xOxidation [M]	0.000597541	0.000212275	24	20	1494.67
	High	DSTPMYVMGVNHK	1xDeamidated [N11]	0.00147603	0.000212275	24	12	1479.66
	High	AASEGELSGILGYTEDQVVSNDFLHDK	2xDeamidated [Q17; N21]	0.000688313	0.000212275	22	206	2896.34
	High	AASEGELSGILGYTEDQVVSNDFLHDK		0.000393627	0.000212275	22	10	2894.37
	High	DSTPMYVMGVNHK		3.93436e-05	0.000212275	24	159	1478.68
	High	GCGQNIIPSSTGAAK		0.000688313	0.000212275	34	40	1403.69
	High	LVSWYDNEWGYSNR	1xDeamidated [N7]	0.00254034	0.000377288	12	23	1789.78
	High	VINDNFGIVEGLMTTVHATTATQLPVDGPAK	2xDeamidated [N5; Q/N]; 1xOxidation [M13]	0.00382151	0.000377288	18	3	3227.61
	High	NPSEIPWGK		0.0090666	0.000799942	24	296	1027.52
	High	EYDGSAPVVSNASCTTNCLAPLAK		0.00857197	0.000799942	27	4	2411.12
	High	KVVISAPPK		0.0195808	0.00261247	32	65	938.603
	High	VVISAPPK		0.0236422	0.00278888	32	381	810.508
	High	IGINGFGR	1xDeamidated [N4]	0.0281405	0.00298468	7	74	834.447
	High	VVAINDPFMDLEYMAYLFK	1xDeamidated [N5]; 1xOxidation [M9]	0.0305896	0.00308166	27	3	2296.09
	High	LTGMAFR		0.0316709	0.00315915	34	426	795.418
	High	VLPVLNGK	1xDeamidated [N6]	0.046016	0.00452304	34	682	840.519
	High	FAGSVETK		0.0727643	0.00724641	3	25	838.431
W2XU55	Glyceraldehyde-3-phosphate dehydrogenase OS=Phytophthora parasitica CJ01A1 OX=1317063 GN=F441_01263 PE=3 SV=1	0	169.318	57	15	4004	1	39.4	101	16	46	22	22	14			38	25	9	6	4	13	107	69	84	35	44	23	51	77	47	191	76	27	40	198	40	23	77	108	80	53	59	18	30	21	37	26	14
	Confidence	Sequence	Modifications	Qvality PEP	Qvality q-value	# Proteins	# PSMs	Theo. MH+ [Da]
	High	LVAWYDNEWGYSNR		2.13072e-07	0.000212275	28	13	1772.8
	High	LVDLVLHMATVDN	1xOxidation [M8]	0.000926194	0.000212275	17	9	1455.75
	High	LVDLVLHMATVDN		3.23746e-07	0.000212275	17	286	1439.76
	High	VINDNFGIVEGLMTTVHATTATQLPVDGPAK	1xDeamidated [N/Q]; 1xOxidation [M13]	0.000137986	0.000212275	18	25	3226.63
	High	VINDNFGIVEGLMTTVHATTATQLPVDGPAK	1xOxidation [M13]	1.92598e-08	0.000212275	18	103	3225.65
	High	VINDNFGIVEGLMTTVHATTATQLPVDGPAK	2xDeamidated [N5; Q/N]	0.000738734	0.000212275	18	4	3211.62
	High	VINDNFGIVEGLMTTVHATTATQLPVDGPAK	1xDeamidated [Q/N]	1.0673e-05	0.000212275	18	59	3210.64
	High	VINDNFGIVEGLMTTVHATTATQLPVDGPAK		4.89362e-18	0.000212275	18	1042	3209.65
	High	VPTPDVSVVDLTCR		1.63906e-07	0.000212275	36	22	1500.77
	High	VVAINDPFMDLEYMAYLFK	1xDeamidated [N5]	0.00174836	0.000212275	27	2	2280.1
	High	VVAINDPFMDLEYMAYLFK		8.16736e-13	0.000212275	27	53	2279.11
	High	DSTPMYVMGVNHK	1xOxidation [M]	0.000597541	0.000212275	24	20	1494.67
	High	DSTPMYVMGVNHK	1xDeamidated [N11]	0.00147603	0.000212275	24	12	1479.66
	High	AASEGELSGILGYTEDQVVSNDFLHDK	2xDeamidated [Q17; N21]	0.000688313	0.000212275	22	206	2896.34
	High	AASEGELSGILGYTEDQVVSNDFLHDK		0.000393627	0.000212275	22	10	2894.37
	High	DSTPMYVMGVNHK		3.93436e-05	0.000212275	24	159	1478.68
	High	GCGQNIIPSSTGAAK		0.000688313	0.000212275	34	40	1403.69
	High	VINDNFGIVEGLMTTVHATTATQLPVDGPAK	2xDeamidated [N5; Q/N]; 1xOxidation [M13]	0.00382151	0.000377288	18	3	3227.61
	High	NPSEIPWGK		0.0090666	0.000799942	24	296	1027.52
	High	LVAWYDNEWGYSNR	1xDeamidated [N7]	0.00857197	0.000799942	28	4	1773.79
	High	EYDGSAPVVSNASCTTNCLAPLAK		0.00857197	0.000799942	27	4	2411.12
	High	KVVISAPPK		0.0195808	0.00261247	32	65	938.603
	High	VVISAPPK		0.0236422	0.00278888	32	381	810.508
	High	VVAINDPFMDLEYMAYLFK	1xDeamidated [N5]; 1xOxidation [M9]	0.0305896	0.00308166	27	3	2296.09
	High	LTGMAFR		0.0316709	0.00315915	34	426	795.418
	High	VLPVLNGK	1xDeamidated [N6]	0.046016	0.00452304	34	682	840.519
	High	FDGSVETK		0.0953092	0.00957032	14	75	882.42
G4ZB37	Glyceraldehyde-3-phosphate dehydrogenase OS=Phytophthora sojae (strain P6497) OX=1094619 GN=PHYSODRAFT_285579 PE=3 SV=1	0	219.307	63	19	5273	1	36.3	98	47	79	40	104	78		1	35	32	40	14	30	27	61	66	54	35	36	11	37	83	52	154	62	26	43	194	21	11	41	34	40	29	44	22	36	37	55	36	8
	Confidence	Sequence	Modifications	Qvality PEP	Qvality q-value	# Proteins	# PSMs	Theo. MH+ [Da]
	High	LVAWYDNEWGYSNR		2.13072e-07	0.000212275	28	13	1772.8
	High	LVDLVLHMATVDK	1xOxidation [M8]	0.000112349	0.000212275	13	16	1469.8
	High	LVDLVLHMATVDK		3.46923e-08	0.000212275	13	208	1453.81
	High	MPEQVAIGINGFGR	1xDeamidated [N/Q]	0.000236422	0.000212275	5	11	1489.75
	High	LEKPASMDAIK		1.74083e-05	0.000212275	4	118	1202.64
	High	VINDQFGIVEGLMTTVHATTATQLPVDGPAK	2xDeamidated [Q5; Q/N]; 1xOxidation [M13]	0.000659724	0.000212275	4	10	3241.63
	High	VINDQFGIVEGLMTTVHATTATQLPVDGPAK	1xDeamidated [Q/N]; 1xOxidation [M13]	5.4324e-07	0.000212275	4	22	3240.65
	High	VINDQFGIVEGLMTTVHATTATQLPVDGPAK	2xDeamidated [Q5; N/Q]	2.40367e-07	0.000212275	4	65	3225.63
	High	VINDQFGIVEGLMTTVHATTATQLPVDGPAK	1xDeamidated [Q/N]	4.26298e-18	0.000212275	4	1290	3224.65
	High	VINDQFGIVEGLMTTVHATTATQLPVDGPAK		2.60781e-05	0.000212275	4	45	3223.67
	High	VPTPDVSVVDLTCR		1.63906e-07	0.000212275	36	22	1500.77
	High	VVISAPPKDDTPMYVMGVNHK	1xDeamidated [N19]	7.22648e-06	0.000212275	5	2	2299.15
	High	VVISAPPKDDTPMYVMGVNHK		2.40802e-10	0.000212275	5	71	2298.16
	High	VVAINDPFMDLEYMAYLFK	1xDeamidated [N5]	0.00174836	0.000212275	27	2	2280.1
	High	VVAINDPFMDLEYMAYLFK		8.16736e-13	0.000212275	27	53	2279.11
	High	AASEGELAGILGYTEDQVVSNDFLHDK	2xDeamidated [Q17; N21]	0.000334487	0.000212275	14	4	2880.34
	High	AASEGELAGILGYTEDQVVSNDFLHDK	1xDeamidated [Q/N]	5.26193e-09	0.000212275	14	183	2879.36
	High	AASEGELAGILGYTEDQVVSNDFLHDK		5.29031e-14	0.000212275	14	1049	2878.37
	High	AASEGELAGILGYTEDQVVSNDFLHDKR		5.35591e-07	0.000212275	1	8	3034.48
	High	GCGQNIIPSSTGAAK		0.000688313	0.000212275	34	40	1403.69
	High	DDTPMYVMGVNHK	1xOxidation [M8]	0.000564671	0.000212275	5	2	1522.67
	High	DDTPMYVMGVNHK		2.19975e-05	0.000212275	5	88	1506.67
	High	LEKPASMDAIK	1xOxidation [M7]	0.00197105	0.000377288	4	17	1218.64
	High	NPSEIPWGK		0.0090666	0.000799942	24	296	1027.52
	High	LVAWYDNEWGYSNR	1xDeamidated [N7]	0.00857197	0.000799942	28	4	1773.79
	High	KVVISAPPKDDTPMYVMGVNHK		0.0131434	0.00135271	5	2	2426.26
	High	KVVISAPPK		0.0195808	0.00261247	32	65	938.603
	High	VVISAPPK		0.0236422	0.00278888	32	381	810.508
	High	VVAINDPFMDLEYMAYLFK	1xDeamidated [N5]; 1xOxidation [M9]	0.0305896	0.00308166	27	3	2296.09
	High	LTGMAFR		0.0316709	0.00315915	34	426	795.418
	High	VLPVLNGK	1xDeamidated [N6]	0.046016	0.00452304	34	682	840.519
	High	FDGSVETK		0.0953092	0.00957032	14	75	882.42
A0A2P4X8H8	ATP synthase subunit beta OS=Phytophthora palmivora var. palmivora OX=611791 GN=PHPALM_29077 PE=3 SV=1	0	246.02	67	25	4715	2	53.4	97	37	75	51	43	24	1		24	13	13	3	101	64	110	70	72	48	8	3	29	75	61	132	53	80	79	72	13	8	101	121	86	69	75	61	85	50	57	68	63
	Confidence	Sequence	Modifications	Qvality PEP	Qvality q-value	# Proteins	# PSMs	Theo. MH+ [Da]
	High	IVLEVAQHLGENTVR		3.62e-08	0.000212275	11	218	1677.93
	High	IMNVIGESVDER	1xOxidation [M2]	0.000248439	0.000212275	9	4	1377.67
	High	IMNVIGESVDER		3.8109e-07	0.000212275	9	367	1361.67
	High	IPSAVGYQPTLATDLGALQER		2.5396e-12	0.000212275	9	521	2200.16
	High	KGSITSVQAIYVPADDLTDPAPATTFSHLDATTVLSR		4.96278e-06	0.000212275	10	1	3858.98
	High	KATGSVGQITQIIGAVVDVQFK		2.65919e-06	0.000212275	4	10	2259.27
	High	IGLFGGAGVGK		0.000244945	0.000212275	9	160	975.562
	High	IIGQEHYDVAR		3.15248e-06	0.000212275	9	146	1300.66
	High	VGLTGLTVAEYFR		4.48592e-07	0.000212275	9	202	1425.77
	High	YAPIHTSAPLLTEQGSGAEILVTGMK	1xDeamidated [Q14]; 1xOxidation [M25]	4.28376e-05	0.000212275	4	5	2701.38
	High	YAPIHTSAPLLTEQGSGAEILVTGMK	1xOxidation [M25]	3.40836e-10	0.000212275	4	15	2700.39
	High	YAPIHTSAPLLTEQGSGAEILVTGMK	1xDeamidated [Q14]	3.33646e-06	0.000212275	4	8	2685.38
	High	YAPIHTSAPLLTEQGSGAEILVTGMK		2.17281e-12	0.000212275	4	180	2684.4
	High	VVDLLAPYAK		0.000459937	0.000212275	9	417	1088.64
	High	QISELGIYPAVDPLDSK	1xDeamidated [Q1]	0.000385358	0.000212275	10	42	1845.95
	High	QISELGIYPAVDPLDSK		1.36072e-08	0.000212275	10	274	1844.96
	High	TIAMEGTDGLVR	1xOxidation [M4]	0.000118064	0.000212275	10	77	1278.64
	High	TIAMEGTDGLVR		1.43753e-05	0.000212275	10	257	1262.64
	High	TREGNDLYYEMIESGVIK		2.4466e-05	0.000212275	8	29	2117.02
	High	AALVYGQMNEPPGAR		5.73933e-08	0.000212275	9	138	1573.78
	High	DVEGQDVLLFVDNIFR		1.53233e-09	0.000212275	9	233	1878.96
	High	DVEGQDVLLFVDNIFR	1xDeamidated [Q5]	0.000286241	0.000212275	9	13	1879.94
	High	FMSQPLHVAEVFTGK		9.95943e-05	0.000212275	9	11	1690.86
	High	ATGSVGQITQIIGAVVDVQFK		7.38184e-06	0.000212275	4	41	2131.18
	High	EGNDLYYEMIESGVIK	1xOxidation [M9]	0.000511432	0.000212275	8	1	1875.87
	High	EGNDLYYEMIESGVIK		6.99972e-08	0.000212275	8	295	1859.87
	High	DNLPPILNALEIK		8.68937e-06	0.000212275	9	439	1449.83
	High	GLQDIIAILGMDELSEDDKLTVAR	1xOxidation [M11]	2.04198e-07	0.000212275	10	75	2631.35
	High	GLQDIIAILGMDELSEDDKLTVAR		4.60707e-12	0.000212275	10	425	2615.36
	High	IPSAVGYQPTLATDLGALQER	1xDeamidated [Q8]	0.00366354	0.000377288	9	12	2201.14
	High	FVPLNDTISSFK		0.00278395	0.000377288	2	32	1367.72
	High	RYAPIHTSAPLLTEQGSGAEILVTGMK		0.00270661	0.000377288	4	3	2840.5
	High	DNLPPILNALEIK	1xDeamidated [N8]	0.00427674	0.000553461	9	32	1450.82
	High	INEDGTTTGSK		0.00616347	0.000677591	4	3	1122.53
	High	GLQDIIAILGMDELSEDDK		0.00625065	0.000677591	10	5	2075.02
	High	ATGSVGQITQIIGAVVDVQFK	1xDeamidated [Q]	0.0180058	0.00213591	4	4	2132.16
	High	DNLPPILNALEIKTQDNTR	1xDeamidated [N/Q]	0.0201356	0.00261247	6	10	2166.14
	High	IMNVIGESVDER	1xDeamidated [N3]	0.0339472	0.00324402	9	5	1362.66
	High	EGNDLYYEMIESGVIK	1xDeamidated [N3]	0.0486207	0.00484394	8	5	1860.86
A0A225VJ03	ATP synthase subunit beta OS=Phytophthora megakarya OX=4795 GN=PHMEG_00022341 PE=3 SV=1	0	246.235	67	25	4706	3	53.5	96	37	75	51	43	24	1		24	13	13	3	104	63	110	70	72	48	8	3	29	75	61	123	53	80	79	72	13	8	102	124	85	69	76	61	84	50	58	66	63
	Confidence	Sequence	Modifications	Qvality PEP	Qvality q-value	# Proteins	# PSMs	Theo. MH+ [Da]
	High	IVLEVAQHLGENTVR		3.62e-08	0.000212275	11	218	1677.93
	High	IMNVIGESVDER	1xOxidation [M2]	0.000248439	0.000212275	9	4	1377.67
	High	IMNVIGESVDER		3.8109e-07	0.000212275	9	367	1361.67
	High	IPSAVGYQPTLATDLGALQER		2.5396e-12	0.000212275	9	521	2200.16
	High	KGSITSVQAIYVPADDLTDPAPATTFSHLDATTVLSR		4.96278e-06	0.000212275	10	1	3858.98
	High	KASASVGQITQIIGAVVDVQFK		0.000346539	0.000212275	1	11	2259.27
	High	IGLFGGAGVGK		0.000244945	0.000212275	9	160	975.562
	High	IIGQEHYDVAR		3.15248e-06	0.000212275	9	146	1300.66
	High	VGLTGLTVAEYFR		4.48592e-07	0.000212275	9	202	1425.77
	High	YAPIHTSAPLLTEQGSGAEILVTGMK	1xDeamidated [Q14]; 1xOxidation [M25]	4.28376e-05	0.000212275	4	5	2701.38
	High	YAPIHTSAPLLTEQGSGAEILVTGMK	1xOxidation [M25]	3.40836e-10	0.000212275	4	15	2700.39
	High	YAPIHTSAPLLTEQGSGAEILVTGMK	1xDeamidated [Q14]	3.33646e-06	0.000212275	4	8	2685.38
	High	YAPIHTSAPLLTEQGSGAEILVTGMK		2.17281e-12	0.000212275	4	180	2684.4
	High	VVDLLAPYAK		0.000459937	0.000212275	9	417	1088.64
	High	QISELGIYPAVDPLDSK	1xDeamidated [Q1]	0.000385358	0.000212275	10	42	1845.95
	High	QISELGIYPAVDPLDSK		1.36072e-08	0.000212275	10	274	1844.96
	High	TIAMEGTDGLVR	1xOxidation [M4]	0.000118064	0.000212275	10	77	1278.64
	High	TIAMEGTDGLVR		1.43753e-05	0.000212275	10	257	1262.64
	High	TREGNDLYYEMIESGVIK		2.4466e-05	0.000212275	8	29	2117.02
	High	AALVYGQMNEPPGAR		5.73933e-08	0.000212275	9	138	1573.78
	High	DVEGQDVLLFVDNIFR		1.53233e-09	0.000212275	9	233	1878.96
	High	DVEGQDVLLFVDNIFR	1xDeamidated [Q5]	0.000286241	0.000212275	9	13	1879.94
	High	FMSQPLHVAEVFTGK		9.95943e-05	0.000212275	9	11	1690.86
	High	ASASVGQITQIIGAVVDVQFK		1.47369e-07	0.000212275	1	35	2131.18
	High	EGNDLYYEMIESGVIK	1xOxidation [M9]	0.000511432	0.000212275	8	1	1875.87
	High	EGNDLYYEMIESGVIK		6.99972e-08	0.000212275	8	295	1859.87
	High	DNLPPILNALEIKTQDDTR		0.000447102	0.000212275	1	5	2166.14
	High	DNLPPILNALEIK		8.68937e-06	0.000212275	9	439	1449.83
	High	GLQDIIAILGMDELSEDDKLTVAR	1xOxidation [M11]	2.04198e-07	0.000212275	10	75	2631.35
	High	GLQDIIAILGMDELSEDDKLTVAR		4.60707e-12	0.000212275	10	425	2615.36
	High	IPSAVGYQPTLATDLGALQER	1xDeamidated [Q8]	0.00366354	0.000377288	9	12	2201.14
	High	ASASVGQITQIIGAVVDVQFK	1xDeamidated [Q10]	0.00316016	0.000377288	1	5	2132.16
	High	FVPLNDTISSFK		0.00278395	0.000377288	2	32	1367.72
	High	RYAPIHTSAPLLTEQGSGAEILVTGMK		0.00270661	0.000377288	4	3	2840.5
	High	DNLPPILNALEIK	1xDeamidated [N8]	0.00427674	0.000553461	9	32	1450.82
	High	INEDGTTTGSK		0.00616347	0.000677591	4	3	1122.53
	High	GLQDIIAILGMDELSEDDK		0.00625065	0.000677591	10	5	2075.02
	High	IMNVIGESVDER	1xDeamidated [N3]	0.0339472	0.00324402	9	5	1362.66
	High	EGNDLYYEMIESGVIK	1xDeamidated [N3]	0.0486207	0.00484394	8	5	1860.86
A0A3F2RYP6	ATP synthase subunit beta OS=Phytophthora kernoviae OX=325452 GN=BBJ29_003274 PE=3 SV=1	0	228.444	66	23	4539	3	53.4	94	32	70	47	42	22	1		24	13	13	3	84	51	116	76	75	54	8	3	32	75	61	120	53	80	79	72	13	7	98	117	85	71	79	54	78	43	51	59	61
	Confidence	Sequence	Modifications	Qvality PEP	Qvality q-value	# Proteins	# PSMs	Theo. MH+ [Da]
	High	IVLEVAQHLGENTVR		3.62e-08	0.000212275	11	218	1677.93
	High	INDDGTTTGSK		0.000932761	0.000212275	3	11	1108.51
	High	IMNVIGESVDER	1xOxidation [M2]	0.000248439	0.000212275	9	4	1377.67
	High	IMNVIGESVDER		3.8109e-07	0.000212275	9	367	1361.67
	High	IPSAVGYQPTLATDLGALQER		2.5396e-12	0.000212275	9	521	2200.16
	High	KGSITSVQAIYVPADDLTDPAPATTFSHLDATTVLSR		4.96278e-06	0.000212275	10	1	3858.98
	High	KASGSIGQITQIIGAVVDVQFK		0.000132241	0.000212275	2	10	2259.27
	High	HAPIHTSAPLLTEQGSGAEILVTGMK		1.67733e-10	0.000212275	4	32	2658.39
	High	HAPIHTSAPLLTEQGSGAEILVTGMK	1xOxidation [M25]	6.10644e-05	0.000212275	4	3	2674.39
	High	IGLFGGAGVGK		0.000244945	0.000212275	9	160	975.562
	High	IIGQEHYDVAR		3.15248e-06	0.000212275	9	146	1300.66
	High	VGLTGLTVAEYFR		4.48592e-07	0.000212275	9	202	1425.77
	High	VVDLLAPYAK		0.000459937	0.000212275	9	417	1088.64
	High	QISELGIYPAVDPLDSK	1xDeamidated [Q1]	0.000385358	0.000212275	10	42	1845.95
	High	QISELGIYPAVDPLDSK		1.36072e-08	0.000212275	10	274	1844.96
	High	TIAMEGTDGLVR	1xOxidation [M4]	0.000118064	0.000212275	10	77	1278.64
	High	TIAMEGTDGLVR		1.43753e-05	0.000212275	10	257	1262.64
	High	TREGNDLYYEMIESGVIK		2.4466e-05	0.000212275	8	29	2117.02
	High	AALVYGQMNEPPGAR		5.73933e-08	0.000212275	9	138	1573.78
	High	DVEGQDVLLFVDNIFR		1.53233e-09	0.000212275	9	233	1878.96
	High	DVEGQDVLLFVDNIFR	1xDeamidated [Q5]	0.000286241	0.000212275	9	13	1879.94
	High	FMSQPLHVAEVFTGK		9.95943e-05	0.000212275	9	11	1690.86
	High	ASGSIGQITQIIGAVVDVQFK		0.000522401	0.000212275	2	5	2131.18
	High	EGNDLYYEMIESGVIK	1xOxidation [M9]	0.000511432	0.000212275	8	1	1875.87
	High	EGNDLYYEMIESGVIK		6.99972e-08	0.000212275	8	295	1859.87
	High	DNLPPILNALEIK		8.68937e-06	0.000212275	9	439	1449.83
	High	GLQDIIAILGMDELSEDDKLTVAR	1xOxidation [M11]	2.04198e-07	0.000212275	10	75	2631.35
	High	GLQDIIAILGMDELSEDDKLTVAR		4.60707e-12	0.000212275	10	425	2615.36
	High	FVPLLDTISSFK		0.000302923	0.000212275	3	71	1366.76
	High	IPSAVGYQPTLATDLGALQER	1xDeamidated [Q8]	0.00366354	0.000377288	9	12	2201.14
	High	ASGSIGQITQIIGAVVDVQFK	1xDeamidated [Q10]	0.00270661	0.000377288	2	3	2132.16
	High	DNLPPILNALEIK	1xDeamidated [N8]	0.00427674	0.000553461	9	32	1450.82
	High	GLQDIIAILGMDELSEDDK		0.00625065	0.000677591	10	5	2075.02
	High	IMNVIGESVDER	1xDeamidated [N3]	0.0339472	0.00324402	9	5	1362.66
	High	EGNDLYYEMIESGVIK	1xDeamidated [N3]	0.0486207	0.00484394	8	5	1860.86
G5A3B2	ATP synthase subunit beta OS=Phytophthora sojae (strain P6497) OX=1094619 GN=PHYSODRAFT_355840 PE=3 SV=1	0	228.087	63	23	4630	1	53.2	93	37	75	51	43	24	1		24	13	13	3	88	57	110	70	72	48	8	3	29	75	61	119	53	80	79	72	13	8	97	114	83	69	73	61	85	50	57	68	63
	Confidence	Sequence	Modifications	Qvality PEP	Qvality q-value	# Proteins	# PSMs	Theo. MH+ [Da]
	High	IVLEVAQHLGENTVR		3.62e-08	0.000212275	11	218	1677.93
	High	IMNVIGESVDER	1xOxidation [M2]	0.000248439	0.000212275	9	4	1377.67
	High	IMNVIGESVDER		3.8109e-07	0.000212275	9	367	1361.67
	High	IPSAVGYQPTLATDLGALQER		2.5396e-12	0.000212275	9	521	2200.16
	High	KGSITSVQAIYVPADDLTDPAPATTFSHLDATTVLSR		4.96278e-06	0.000212275	10	1	3858.98
	High	IGLFGGAGVGK		0.000244945	0.000212275	9	160	975.562
	High	IIGQEHYDVAR		3.15248e-06	0.000212275	9	146	1300.66
	High	VGLTGLTVAEYFR		4.48592e-07	0.000212275	9	202	1425.77
	High	YAPIHTSAPLLTEQGSGAEILVTGMK	1xDeamidated [Q14]; 1xOxidation [M25]	4.28376e-05	0.000212275	4	5	2701.38
	High	YAPIHTSAPLLTEQGSGAEILVTGMK	1xOxidation [M25]	3.40836e-10	0.000212275	4	15	2700.39
	High	YAPIHTSAPLLTEQGSGAEILVTGMK	1xDeamidated [Q14]	3.33646e-06	0.000212275	4	8	2685.38
	High	YAPIHTSAPLLTEQGSGAEILVTGMK		2.17281e-12	0.000212275	4	180	2684.4
	High	VVDLLAPYAK		0.000459937	0.000212275	9	417	1088.64
	High	QISELGIYPAVDPLDSK	1xDeamidated [Q1]	0.000385358	0.000212275	10	42	1845.95
	High	QISELGIYPAVDPLDSK		1.36072e-08	0.000212275	10	274	1844.96
	High	TIAMEGTDGLVR	1xOxidation [M4]	0.000118064	0.000212275	10	77	1278.64
	High	TIAMEGTDGLVR		1.43753e-05	0.000212275	10	257	1262.64
	High	TREGNDLYYEMIESGVIK		2.4466e-05	0.000212275	8	29	2117.02
	High	AALVYGQMNEPPGAR		5.73933e-08	0.000212275	9	138	1573.78
	High	DVEGQDVLLFVDNIFR		1.53233e-09	0.000212275	9	233	1878.96
	High	DVEGQDVLLFVDNIFR	1xDeamidated [Q5]	0.000286241	0.000212275	9	13	1879.94
	High	FMSQPLHVAEVFTGK		9.95943e-05	0.000212275	9	11	1690.86
	High	EGNDLYYEMIESGVIK	1xOxidation [M9]	0.000511432	0.000212275	8	1	1875.87
	High	EGNDLYYEMIESGVIK		6.99972e-08	0.000212275	8	295	1859.87
	High	DNLPPILNALEIK		8.68937e-06	0.000212275	9	439	1449.83
	High	GLQDIIAILGMDELSEDDKLTVAR	1xOxidation [M11]	2.04198e-07	0.000212275	10	75	2631.35
	High	GLQDIIAILGMDELSEDDKLTVAR		4.60707e-12	0.000212275	10	425	2615.36
	High	IPSAVGYQPTLATDLGALQER	1xDeamidated [Q8]	0.00366354	0.000377288	9	12	2201.14
	High	RYAPIHTSAPLLTEQGSGAEILVTGMK		0.00270661	0.000377288	4	3	2840.5
	High	DNLPPILNALEIK	1xDeamidated [N8]	0.00427674	0.000553461	9	32	1450.82
	High	INEDGTTTGSK		0.00616347	0.000677591	4	3	1122.53
	High	GLQDIIAILGMDELSEDDK		0.00625065	0.000677591	10	5	2075.02
	High	FVPLVDTISSFK		0.00845256	0.000799942	1	2	1352.75
	High	DNLPPILNALEIKTQDNTR	1xDeamidated [N/Q]	0.0201356	0.00261247	6	10	2166.14
	High	IMNVIGESVDER	1xDeamidated [N3]	0.0339472	0.00324402	9	5	1362.66
	High	EGNDLYYEMIESGVIK	1xDeamidated [N3]	0.0486207	0.00484394	8	5	1860.86
G4ZB36	Glyceraldehyde-3-phosphate dehydrogenase OS=Phytophthora sojae (strain P6497) OX=1094619 GN=PHYSODRAFT_354375 PE=3 SV=1	0	216.537	75	20	5367	2	36.2	93	47	79	40	102	76		1	35	32	40	14	47	36	62	69	62	36	36	11	40	78	50	149	62	26	43	190	24	14	54	57	49	34	59	22	36	36	45	32	8
	Confidence	Sequence	Modifications	Qvality PEP	Qvality q-value	# Proteins	# PSMs	Theo. MH+ [Da]
	High	LVAWYDNEWGYSNR		2.13072e-07	0.000212275	28	13	1772.8
	High	LVDLVLHMATIDN	1xOxidation [M8]	9.41034e-05	0.000212275	2	38	1469.77
	High	LVDLVLHMATIDN		3.75724e-07	0.000212275	2	283	1453.77
	High	MPEQVAIGINGFGR	1xDeamidated [N/Q]	0.000236422	0.000212275	5	11	1489.75
	High	LEKPASMDAIK		1.74083e-05	0.000212275	4	118	1202.64
	High	VINDQFGIVEGLMTTVHATTATQLPVDGPAK	2xDeamidated [Q5; Q/N]; 1xOxidation [M13]	0.000659724	0.000212275	4	10	3241.63
	High	VINDQFGIVEGLMTTVHATTATQLPVDGPAK	1xDeamidated [Q/N]; 1xOxidation [M13]	5.4324e-07	0.000212275	4	22	3240.65
	High	VINDQFGIVEGLMTTVHATTATQLPVDGPAK	2xDeamidated [Q5; N/Q]	2.40367e-07	0.000212275	4	65	3225.63
	High	VINDQFGIVEGLMTTVHATTATQLPVDGPAK	1xDeamidated [Q/N]	4.26298e-18	0.000212275	4	1290	3224.65
	High	VINDQFGIVEGLMTTVHATTATQLPVDGPAK		2.60781e-05	0.000212275	4	45	3223.67
	High	VPTPDVSVVDLTCR		1.63906e-07	0.000212275	36	22	1500.77
	High	VVISAPPKDDTPMYVMGVNHK	1xDeamidated [N19]	7.22648e-06	0.000212275	5	2	2299.15
	High	VVISAPPKDDTPMYVMGVNHK		2.40802e-10	0.000212275	5	71	2298.16
	High	VVAINDPFMDLEYMAYLFK	1xDeamidated [N5]	0.00174836	0.000212275	27	2	2280.1
	High	VVAINDPFMDLEYMAYLFK		8.16736e-13	0.000212275	27	53	2279.11
	High	AASEGELAGILGYTEDQVVSNDFLHDK	2xDeamidated [Q17; N21]	0.000334487	0.000212275	14	4	2880.34
	High	AASEGELAGILGYTEDQVVSNDFLHDK	1xDeamidated [Q/N]	5.26193e-09	0.000212275	14	183	2879.36
	High	AASEGELAGILGYTEDQVVSNDFLHDK		5.29031e-14	0.000212275	14	1049	2878.37
	High	GCGQNIIPSSTGAAK		0.000688313	0.000212275	34	40	1403.69
	High	DDTPMYVMGVNHK	1xOxidation [M8]	0.000564671	0.000212275	5	2	1522.67
	High	DDTPMYVMGVNHK		2.19975e-05	0.000212275	5	88	1506.67
	High	LEKPASMDAIK	1xOxidation [M7]	0.00197105	0.000377288	4	17	1218.64
	High	HSSTFDADACIALNDTFVK		0.00316016	0.000377288	2	1	2054.95
	High	NPSEIPWGK		0.0090666	0.000799942	24	296	1027.52
	High	LVAWYDNEWGYSNR	1xDeamidated [N7]	0.00857197	0.000799942	28	4	1773.79
	High	EYDGSAPVVSNASCTTNCLAPLAK		0.00857197	0.000799942	27	4	2411.12
	High	KVVISAPPKDDTPMYVMGVNHK		0.0131434	0.00135271	5	2	2426.26
	High	KVVISAPPK		0.0195808	0.00261247	32	65	938.603
	High	VVISAPPK		0.0236422	0.00278888	32	381	810.508
	High	VVAINDPFMDLEYMAYLFK	1xDeamidated [N5]; 1xOxidation [M9]	0.0305896	0.00308166	27	3	2296.09
	High	LTGMAFR		0.0316709	0.00315915	34	426	795.418
	High	VLPVLNGK	1xDeamidated [N6]	0.046016	0.00452304	34	682	840.519
	High	FDGSVETK		0.0953092	0.00957032	14	75	882.42
H3G963	Glyceraldehyde-3-phosphate dehydrogenase OS=Phytophthora ramorum OX=164328 PE=3 SV=1	0	202.293	73	20	4218	3	36.2	91	22	67	30	60	32		1	33	24	14	8	44	55	49	51	46	21	36	12	26	78	50	142	62	26	43	185	18	10	42	34	39	25	34	36	49	50	85	44	9
	Confidence	Sequence	Modifications	Qvality PEP	Qvality q-value	# Proteins	# PSMs	Theo. MH+ [Da]
	High	LVAWYDNEWGYSNR		2.13072e-07	0.000212275	28	13	1772.8
	High	HSSTFDADACIALNDHFVK		0.00181112	0.000212275	8	2	2090.96
	High	VPTPDVSVVDLTCR		1.63906e-07	0.000212275	36	22	1500.77
	High	VVISAPPKDDTPMYVMGVNHK	1xDeamidated [N19]	7.22648e-06	0.000212275	5	2	2299.15
	High	VVISAPPKDDTPMYVMGVNHK		2.40802e-10	0.000212275	5	71	2298.16
	High	VVAINDPFMDLEYMAYLFK	1xDeamidated [N5]	0.00174836	0.000212275	27	2	2280.1
	High	VVAINDPFMDLEYMAYLFK		8.16736e-13	0.000212275	27	53	2279.11
	High	FGIVEGLMTTVHATTATQLPVDGPAK	1xOxidation [M8]	4.5422e-12	0.000212275	8	58	2670.38
	High	FGIVEGLMTTVHATTATQLPVDGPAK	1xDeamidated [Q18]; 1xOxidation [M8]	0.000309426	0.000212275	8	3	2671.36
	High	FGIVEGLMTTVHATTATQLPVDGPAK		6.86823e-17	0.000212275	8	525	2654.39
	High	AASEGELAGILGYTEDQVVSNDFLHDK	2xDeamidated [Q17; N21]	0.000334487	0.000212275	14	4	2880.34
	High	AASEGELAGILGYTEDQVVSNDFLHDK	1xDeamidated [Q/N]	5.26193e-09	0.000212275	14	183	2879.36
	High	AASEGELAGILGYTEDQVVSNDFLHDK		5.29031e-14	0.000212275	14	1049	2878.37
	High	DGNLVVNGQVIHVFDAR	1xDeamidated [Q/N]	7.77151e-09	0.000212275	1	91	1853.95
	High	DGNLVVNGQVIHVFDAR		2.54395e-07	0.000212275	1	45	1852.97
	High	GCGQNIIPSSTGAAK		0.000688313	0.000212275	34	40	1403.69
	High	DDTPMYVMGVNHK	1xOxidation [M8]	0.000564671	0.000212275	5	2	1522.67
	High	DDTPMYVMGVNHK		2.19975e-05	0.000212275	5	88	1506.67
	High	EYNGSAPVVSNASCTTNCLAPLAK	1xDeamidated [N]	0.00607751	0.000677591	3	13	2411.12
	High	LVDLVLHMSTIDN		0.00612034	0.000677591	2	8	1469.77
	High	VINDKFGIVEGLMTTVHATTATQLPVDGPAK	1xDeamidated [N3]	0.00607751	0.000677591	8	7	3224.69
	High	NPSEIPWGK		0.0090666	0.000799942	24	296	1027.52
	High	LVAWYDNEWGYSNR	1xDeamidated [N7]	0.00857197	0.000799942	28	4	1773.79
	High	KVVISAPPKDDTPMYVMGVNHK		0.0131434	0.00135271	5	2	2426.26
	High	KVVISAPPK		0.0195808	0.00261247	32	65	938.603
	High	VVISAPPK		0.0236422	0.00278888	32	381	810.508
	High	VVAINDPFMDLEYMAYLFK	1xDeamidated [N5]; 1xOxidation [M9]	0.0305896	0.00308166	27	3	2296.09
	High	LTGMAFR		0.0316709	0.00315915	34	426	795.418
	High	VLPVLNGK	1xDeamidated [N6]	0.046016	0.00452304	34	682	840.519
	High	VINDKFGIVEGLMTTVHATTATQLPVDGPAK		0.0553939	0.00563807	8	3	3223.7
	High	FDGSVETK		0.0953092	0.00957032	14	75	882.42
A0A3F2RHE9	Uncharacterized protein OS=Phytophthora kernoviae OX=325452 GN=BBJ29_006969 PE=3 SV=1	0	178.242	43	13	5569	4	99.7	85	112	78	59	87	78	9	3	15	26	42		53	52	142	94	106	44	46	47	72	102	82	148	115	19	33	96	16	5	64	83	35	19	16	47	70	40	44	33	26
	Confidence	Sequence	Modifications	Qvality PEP	Qvality q-value	# Proteins	# PSMs	Theo. MH+ [Da]
	High	NVNEIIAPALVGK	1xDeamidated [N]	0.0011448	0.000212275	16	57	1338.76
	High	NVNEIIAPALVGK		1.68918e-06	0.000212275	16	302	1337.78
	High	KQPLWQYIADLAGNPTPCLPVPSFNIINGGSHAGNK	1xDeamidated [N28]	5.36534e-06	0.000212275	6	1	3818.93
	High	GRYGLDATAVGDEGGFAPNIQSNGEAIDLIEEAIK	2xDeamidated [N19; N23]	0.00158395	0.000212275	18	3	3592.73
	High	LGMDVAASEFYTGATDAR		5.88368e-10	0.000212275	2	27	1874.86
	High	IEEELGANAR		0.000518719	0.000212275	2	36	1101.55
	High	VNQIGSITESIEAVTMAK	1xDeamidated [Q/N]; 1xOxidation [M16]	2.64505e-05	0.000212275	23	33	1907.96
	High	VNQIGSITESIEAVTMAK	1xOxidation [M16]	7.64861e-10	0.000212275	23	282	1906.98
	High	VNQIGSITESIEAVTMAK	1xDeamidated [Q/N]	3.97652e-07	0.000212275	23	50	1891.97
	High	VNQIGSITESIEAVTMAK		2.65932e-10	0.000212275	23	1170	1890.98
	High	YGLDATAVGDEGGFAPNIQSNGEAIDLIEEAIK	3xDeamidated [N17; Q19; N21]	3.02665e-09	0.000212275	18	24	3380.59
	High	YGLDATAVGDEGGFAPNIQSNGEAIDLIEEAIK	2xDeamidated [N21; N/Q]	4.86713e-09	0.000212275	18	15	3379.61
	High	YGLDATAVGDEGGFAPNIQSNGEAIDLIEEAIK	1xDeamidated [N/Q]	6.50962e-18	0.000212275	18	198	3378.62
	High	YGLDATAVGDEGGFAPNIQSNGEAIDLIEEAIK		1.7184e-17	0.000212275	18	164	3377.64
	High	YNLDFKNENAPESEK		0.000173107	0.000212275	5	29	1797.83
	High	SGETEDTFIADLAVGLSAGQIK	1xDeamidated [Q20]	0.000356492	0.000212275	25	47	2223.1
	High	SGETEDTFIADLAVGLSAGQIK		2.13845e-13	0.000212275	25	3085	2222.12
	High	AGWAIMTSHRSGETEDTFIADLAVGLSAGQIK		0.00361234	0.000377288	2	15	3332.66
	High	VNQIGSITESIEAVTMAK	2xDeamidated [N2; Q3]	0.0122546	0.00122117	23	6	1892.95
	High	NENAPESEK		0.0208512	0.00261247	5	13	1017.45
	High	LTEVYEGFIAK		0.0202768	0.00261247	2	6	1269.67
	High	DVTQQAELDR		0.0207061	0.00261247	5	4	1174.57
	High	GRYGLDATAVGDEGGFAPNIQSNGEAIDLIEEAIK	1xDeamidated [N23]	0.0909329	0.0094348	18	2	3591.74
H3G9K5	ATP synthase subunit beta OS=Phytophthora ramorum OX=164328 PE=3 SV=1	0	188.872	54	18	3990	0	51.9	84	23	55	37	28	15	1		24	11	13	3	68	42	85	58	60	40	7	2	22	65	54	99	43	73	73	56	13	7	78	100	68	53	66	64	88	58	63	64	62
	Confidence	Sequence	Modifications	Qvality PEP	Qvality q-value	# Proteins	# PSMs	Theo. MH+ [Da]
	High	IVLEVAQHLGENTVR		3.62e-08	0.000212275	11	218	1677.93
	High	INDDGTTTGSK		0.000932761	0.000212275	3	11	1108.51
	High	IMNVIGESVDER	1xOxidation [M2]	0.000248439	0.000212275	9	4	1377.67
	High	IMNVIGESVDER		3.8109e-07	0.000212275	9	367	1361.67
	High	IPSAVGYQPTLATDLGALQER		2.5396e-12	0.000212275	9	521	2200.16
	High	KGSITSVQAIYVPADDLTDPAPATTFSHLDATTVLSR		4.96278e-06	0.000212275	10	1	3858.98
	High	IGLFGGAGVGK		0.000244945	0.000212275	9	160	975.562
	High	VGLTGLTVAEYFR		4.48592e-07	0.000212275	9	202	1425.77
	High	VVDLLAPYAK		0.000459937	0.000212275	9	417	1088.64
	High	QISELGIYPAVDPLDSK	1xDeamidated [Q1]	0.000385358	0.000212275	10	42	1845.95
	High	QISELGIYPAVDPLDSK		1.36072e-08	0.000212275	10	274	1844.96
	High	TIAMEGTDGLVR	1xOxidation [M4]	0.000118064	0.000212275	10	77	1278.64
	High	TIAMEGTDGLVR		1.43753e-05	0.000212275	10	257	1262.64
	High	TREGNDLYYEMIESGVIK		2.4466e-05	0.000212275	8	29	2117.02
	High	AALVYGQMNEPPGAR		5.73933e-08	0.000212275	9	138	1573.78
	High	DVEGQDVLLFVDNIFR		1.53233e-09	0.000212275	9	233	1878.96
	High	DVEGQDVLLFVDNIFR	1xDeamidated [Q5]	0.000286241	0.000212275	9	13	1879.94
	High	EGNDLYYEMIESGVIK	1xOxidation [M9]	0.000511432	0.000212275	8	1	1875.87
	High	EGNDLYYEMIESGVIK		6.99972e-08	0.000212275	8	295	1859.87
	High	DNLPPILNALEIQTQDDTR		1.11969e-10	0.000212275	2	123	2166.1
	High	GLQDIIAILGMDELSEDDKLTVAR	1xOxidation [M11]	2.04198e-07	0.000212275	10	75	2631.35
	High	GLQDIIAILGMDELSEDDKLTVAR		4.60707e-12	0.000212275	10	425	2615.36
	High	DNLPPILNALEIQTQDDTR	1xDeamidated [Q/N]	1.28336e-05	0.000212275	2	9	2167.09
	High	FVPLLDTISSFK		0.000302923	0.000212275	3	71	1366.76
	High	IPSAVGYQPTLATDLGALQER	1xDeamidated [Q8]	0.00366354	0.000377288	9	12	2201.14
	High	GLQDIIAILGMDELSEDDK		0.00625065	0.000677591	10	5	2075.02
	High	IMNVIGESVDER	1xDeamidated [N3]	0.0339472	0.00324402	9	5	1362.66
	High	EGNDLYYEMIESGVIK	1xDeamidated [N3]	0.0486207	0.00484394	8	5	1860.86
A0A329SE81	ATP synthase subunit beta OS=Phytophthora cactorum OX=29920 GN=PC110_g8719 PE=3 SV=1	0	235.735	62	21	4400	1	52.6	84	30	60	44	29	18	1		24	11	13	3	74	50	92	59	64	44	7	3	24	65	54	99	43	75	73	56	13	8	81	101	73	57	65	85	110	76	81	81	87
	Confidence	Sequence	Modifications	Qvality PEP	Qvality q-value	# Proteins	# PSMs	Theo. MH+ [Da]
	High	IVLEVAQHLGENTVR		3.62e-08	0.000212275	11	218	1677.93
	High	IMNVIGESVDER	1xOxidation [M2]	0.000248439	0.000212275	9	4	1377.67
	High	IMNVIGESVDER		3.8109e-07	0.000212275	9	367	1361.67
	High	IPSAVGYQPTLATDLGALQER		2.5396e-12	0.000212275	9	521	2200.16
	High	KGSITSVQAIYVPADDLTDPAPATTFSHLDATTVLSR		4.96278e-06	0.000212275	10	1	3858.98
	High	IGLFGGAGVGK		0.000244945	0.000212275	9	160	975.562
	High	IIGQEHYDVAR		3.15248e-06	0.000212275	9	146	1300.66
	High	VGLTGLTVAEYFR		4.48592e-07	0.000212275	9	202	1425.77
	High	YAPIHTSAPLLTEQGSGAEILVTGMK	1xDeamidated [Q14]; 1xOxidation [M25]	4.28376e-05	0.000212275	4	5	2701.38
	High	YAPIHTSAPLLTEQGSGAEILVTGMK	1xOxidation [M25]	3.40836e-10	0.000212275	4	15	2700.39
	High	YAPIHTSAPLLTEQGSGAEILVTGMK	1xDeamidated [Q14]	3.33646e-06	0.000212275	4	8	2685.38
	High	YAPIHTSAPLLTEQGSGAEILVTGMK		2.17281e-12	0.000212275	4	180	2684.4
	High	VVDLLAPYAK		0.000459937	0.000212275	9	417	1088.64
	High	QISELGIYPAVDPLDSK	1xDeamidated [Q1]	0.000385358	0.000212275	10	42	1845.95
	High	QISELGIYPAVDPLDSK		1.36072e-08	0.000212275	10	274	1844.96
	High	TIAMEGTDGLVR	1xOxidation [M4]	0.000118064	0.000212275	10	77	1278.64
	High	TIAMEGTDGLVR		1.43753e-05	0.000212275	10	257	1262.64
	High	TREGNDLYYEMIESGVIK		2.4466e-05	0.000212275	8	29	2117.02
	High	AALVYGQMNEPPGAR		5.73933e-08	0.000212275	9	138	1573.78
	High	DVEGQDVLLFVDNIFR		1.53233e-09	0.000212275	9	233	1878.96
	High	DVEGQDVLLFVDNIFR	1xDeamidated [Q5]	0.000286241	0.000212275	9	13	1879.94
	High	FMSQPLHVAEVFTGK		9.95943e-05	0.000212275	9	11	1690.86
	High	EGNDLYYEMIESGVIK	1xOxidation [M9]	0.000511432	0.000212275	8	1	1875.87
	High	EGNDLYYEMIESGVIK		6.99972e-08	0.000212275	8	295	1859.87
	High	DNLPPILNALEIQTQDDTR		1.11969e-10	0.000212275	2	123	2166.1
	High	GLQDIIAILGMDELSEDDKLTVAR	1xOxidation [M11]	2.04198e-07	0.000212275	10	75	2631.35
	High	GLQDIIAILGMDELSEDDKLTVAR		4.60707e-12	0.000212275	10	425	2615.36
	High	DNLPPILNALEIQTQDDTR	1xDeamidated [Q/N]	1.28336e-05	0.000212275	2	9	2167.09
	High	FVPLQDTISSFK		0.00102973	0.000212275	3	124	1381.74
	High	IPSAVGYQPTLATDLGALQER	1xDeamidated [Q8]	0.00366354	0.000377288	9	12	2201.14
	High	RYAPIHTSAPLLTEQGSGAEILVTGMK		0.00270661	0.000377288	4	3	2840.5
	High	GLQDIIAILGMDELSEDDK		0.00625065	0.000677591	10	5	2075.02
	High	IMNVIGESVDER	1xDeamidated [N3]	0.0339472	0.00324402	9	5	1362.66
	High	EGNDLYYEMIESGVIK	1xDeamidated [N3]	0.0486207	0.00484394	8	5	1860.86
A0A3R7G2K2	Uncharacterized protein OS=Phytophthora kernoviae OX=325452 GN=BBI17_009828 PE=4 SV=1	0	105.24	25	11	1180	1	64.2	63		6	2	2	1							7	4	71	43	29	25			8	44	40	99	30	34	19	87	5	1	35	20	24	17	17	1		3	14	4
	Confidence	Sequence	Modifications	Qvality PEP	Qvality q-value	# Proteins	# PSMs	Theo. MH+ [Da]
	High	LITEEEAVMLVEPR	1xOxidation [M9]	2.18421e-05	0.000212275	19	1	1644.85
	High	LITEEEAVMLVEPR		1.83273e-08	0.000212275	19	104	1628.86
	High	IELGICGEHGGDPQSIEFFEK		2.7945e-06	0.000212275	9	1	2305.08
	High	SGAAISMPGMMDTVLNLGLNDEIVK		7.84098e-12	0.000212275	2	455	2576.28
	High	SGAAISMPGMMDTVLNLGLNDEIVK	1xDeamidated [N]	3.27792e-08	0.000212275	2	25	2577.26
	High	SGAAISMPGMMDTVLNLGLNDEIVK	1xOxidation [M]	1.40727e-05	0.000212275	2	10	2592.27
	High	QLDETVHTLETHFK		0.00115291	0.000212275	11	26	1697.85
	High	TPQPISELAQK		0.000138967	0.000212275	20	30	1211.66
	High	EKLITEEEAVMLVEPR		2.81438e-06	0.000212275	19	6	1885.99
	High	EETSPEDVGGMHAAEGILTSR		1.03381e-07	0.000212275	19	149	2186
	High	GGMTSHAAVVAR		7.9103e-07	0.000212275	20	32	1156.59
	High	MGIEAVFR		0.0034387	0.000377288	20	237	922.481
	High	SGAAISMPGMMDTVLNLGLNDEIVK	1xDeamidated [N16]; 2xOxidation [M7; M10]	0.00436793	0.000677591	2	1	2609.25
	High	IAVDMWR		0.016673	0.00213591	24	62	890.455
	High	MGIEAVFR	1xOxidation [M1]	0.0185163	0.00240923	20	35	938.476
	High	TPQPISELAQK	1xDeamidated [Q10]	0.0190411	0.00252811	20	5	1212.65
	High	GANLCQMAR		0.0291366	0.00298468	25	1	963.45
G4ZB28	Glyceraldehyde-3-phosphate dehydrogenase OS=Phytophthora sojae (strain P6497) OX=1094619 GN=PHYSODRAFT_329236 PE=3 SV=1	0	129.729	54	13	3866	2	35.8	61	32	42	20	57	50			35	27	31	11	4	3	42	37	30	10	30	6	17	50	20	127	20	26	32	144	16	8	32	29	32	24	37	14	25	17	20	17	6
	Confidence	Sequence	Modifications	Qvality PEP	Qvality q-value	# Proteins	# PSMs	Theo. MH+ [Da]
	High	MPEQVAIGINGFGR	1xDeamidated [N/Q]	0.000236422	0.000212275	5	11	1489.75
	High	LEKPASMDAIK		1.74083e-05	0.000212275	4	118	1202.64
	High	VINDQFGIVEGLMTTVHATTATQLPVDGPAK	2xDeamidated [Q5; Q/N]; 1xOxidation [M13]	0.000659724	0.000212275	4	10	3241.63
	High	VINDQFGIVEGLMTTVHATTATQLPVDGPAK	1xDeamidated [Q/N]; 1xOxidation [M13]	5.4324e-07	0.000212275	4	22	3240.65
	High	VINDQFGIVEGLMTTVHATTATQLPVDGPAK	2xDeamidated [Q5; N/Q]	2.40367e-07	0.000212275	4	65	3225.63
	High	VINDQFGIVEGLMTTVHATTATQLPVDGPAK	1xDeamidated [Q/N]	4.26298e-18	0.000212275	4	1290	3224.65
	High	VINDQFGIVEGLMTTVHATTATQLPVDGPAK		2.60781e-05	0.000212275	4	45	3223.67
	High	VPTPDVSVVDLTCR		1.63906e-07	0.000212275	36	22	1500.77
	High	DATPMYVMGVNHK		2.19975e-05	0.000212275	2	339	1462.68
	High	DATPMYVMGVNHK	1xDeamidated [N11]	0.000913198	0.000212275	2	11	1463.67
	High	GCGQNIIPSSTGAAK		0.000688313	0.000212275	34	40	1403.69
	High	DATPMYVMGVNHK	1xOxidation [M]	0.000413619	0.000212275	2	15	1478.68
	High	DATPMYVMGVNHK	2xOxidation [M5; M8]	0.000272398	0.000212275	2	6	1494.67
	High	LEKPASMDAIK	1xOxidation [M7]	0.00197105	0.000377288	4	17	1218.64
	High	NPSEIPWGK		0.0090666	0.000799942	24	296	1027.52
	High	EYDGSAPVVSNASCTTNCLAPLAK		0.00857197	0.000799942	27	4	2411.12
	High	KVVISAPPK		0.0195808	0.00261247	32	65	938.603
	High	VVISAPPK		0.0236422	0.00278888	32	381	810.508
	High	LTGMAFR		0.0316709	0.00315915	34	426	795.418
	High	VLPVLNGK	1xDeamidated [N6]	0.046016	0.00452304	34	682	840.519
	High	TASEGELAGILGYTEDQVVSNDFLHDK	2xDeamidated [Q17; N21]	0.0635085	0.00652469	1	1	2910.35
A0A329SVX6	Glyceraldehyde-3-phosphate dehydrogenase (Fragment) OS=Phytophthora cactorum OX=29920 GN=PC110_g2789 PE=3 SV=1	0	130.633	51	14	4087	2	36.8	56	27	86	36	69	35	1	1	49	31	20	9	43	64	40	36	34	14	23	7	18	59	28	92	42	19	22	90	9	3	16	18	16	12	18	50	63	64	111	64	23
	Confidence	Sequence	Modifications	Qvality PEP	Qvality q-value	# Proteins	# PSMs	Theo. MH+ [Da]
	High	LVAWYDNEWGYSNR		2.13072e-07	0.000212275	28	13	1772.8
	High	VPTPDVSVVDLTCR		1.63906e-07	0.000212275	36	22	1500.77
	High	FGIVEGLMTTVHATTATQLPVDGPAK	1xOxidation [M8]	4.5422e-12	0.000212275	8	58	2670.38
	High	FGIVEGLMTTVHATTATQLPVDGPAK	1xDeamidated [Q18]; 1xOxidation [M8]	0.000309426	0.000212275	8	3	2671.36
	High	FGIVEGLMTTVHATTATQLPVDGPAK		6.86823e-17	0.000212275	8	525	2654.39
	High	DSTPMYVMGVNHK	1xOxidation [M]	0.000597541	0.000212275	24	20	1494.67
	High	DSTPMYVMGVNHK	1xDeamidated [N11]	0.00147603	0.000212275	24	12	1479.66
	High	AASEGELAGILGYTEDQVVSNDFLHDK	2xDeamidated [Q17; N21]	0.000334487	0.000212275	14	4	2880.34
	High	AASEGELAGILGYTEDQVVSNDFLHDK	1xDeamidated [Q/N]	5.26193e-09	0.000212275	14	183	2879.36
	High	AASEGELAGILGYTEDQVVSNDFLHDK		5.29031e-14	0.000212275	14	1049	2878.37
	High	DSTPMYVMGVNHK		3.93436e-05	0.000212275	24	159	1478.68
	High	GCGQNIIPSSTGAAK		0.000688313	0.000212275	34	40	1403.69
	High	NPAEIPWGK		0.00320497	0.000377288	6	338	1011.53
	High	VINDKFGIVEGLMTTVHATTATQLPVDGPAK	1xDeamidated [N3]	0.00607751	0.000677591	8	7	3224.69
	High	LVAWYDNEWGYSNR	1xDeamidated [N7]	0.00857197	0.000799942	28	4	1773.79
	High	EYDGSAPVVSNASCTTNCLAPLAK		0.00857197	0.000799942	27	4	2411.12
	High	KVVISAPPK		0.0195808	0.00261247	32	65	938.603
	High	VVISAPPK		0.0236422	0.00278888	32	381	810.508
	High	LTGMAFR		0.0316709	0.00315915	34	426	795.418
	High	VLPVLNGK	1xDeamidated [N6]	0.046016	0.00452304	34	682	840.519
	High	VINDKFGIVEGLMTTVHATTATQLPVDGPAK		0.0553939	0.00563807	8	3	3223.7
	High	FDGSVEAK		0.0693861	0.00707321	1	89	852.41
A0A329RX05	Elongation factor 2 OS=Phytophthora cactorum OX=29920 GN=PC110_g14775 PE=4 SV=1	0	141.13	35	24	2335	0	95.5	54	6	11	5	15	12	7	3	12	5	18	5	51	22	56	36	31	25	2	1	13	32	22	58	33	32	31	35	28	10	54	59	59	51	47	25	36	25	31	22	23
	Confidence	Sequence	Modifications	Qvality PEP	Qvality q-value	# Proteins	# PSMs	Theo. MH+ [Da]
	High	IWGYGPDGTGANLFVDATK	1xDeamidated [N12]	0.0011448	0.000212275	5	15	1982.95
	High	IWGYGPDGTGANLFVDATK		1.91912e-06	0.000212275	5	24	1981.97
	High	LWGDWYFDAANK		6.50879e-05	0.000212275	10	58	1485.68
	High	NMSVIAHVDHGK		8.95477e-05	0.000212275	9	33	1307.65
	High	NSYLINLIDSPGHVDFSSEVTAALR		1.74706e-07	0.000212275	10	68	2718.37
	High	KIWGYGPDGTGANLFVDATK		2.94201e-09	0.000212275	5	21	2110.06
	High	GTVAFGSGLHQWGFTLK		0.000262921	0.000212275	10	3	1805.93
	High	LGDVQVYPEK		0.000875293	0.000212275	10	79	1147.6
	High	YLADNHGWDVTDAR		5.38453e-08	0.000212275	2	95	1632.74
	High	WLPAADAVLEMIVVHLPSPVTAQR	1xOxidation [M11]	0.000107671	0.000212275	7	4	2629.42
	High	SGTITTSETGHTIR		4.75609e-06	0.000212275	9	42	1460.73
	High	AYLPVNESFGFTADLR		4.63962e-08	0.000212275	9	408	1799.9
	High	ESTEELAPGQEVVINK		4.06917e-06	0.000212275	2	8	1742.88
	High	ESVLGGFNWATK		1.20402e-05	0.000212275	9	288	1308.66
	High	DLQEEFMGTEVK		1.38746e-05	0.000212275	9	124	1425.66
	High	GMGQILPTTR		0.000309426	0.000212275	9	309	1073.58
	High	GHVFAEEQRPGTPMMQLK		9.7161e-07	0.000212275	9	28	2056.01
	High	ISEPVVSYR		0.0054314	0.000677591	8	72	1049.56
	High	MLGPNYVPGK		0.00704304	0.000799942	9	24	1075.56
	High	GLSPDVPPLDR		0.00766187	0.000799942	7	87	1165.62
	High	KGLSPDVPPLDR		0.0104311	0.000922291	7	22	1293.72
	High	STLTDSLVSK		0.00952267	0.000922291	10	179	1050.57
	High	AFCQFIMDPIIK		0.0123407	0.00122117	10	3	1425.73
	High	FSVSPVVR		0.0126027	0.00135271	9	237	890.509
	High	MFDAIMNDK		0.0130517	0.00135271	10	84	1084.48
	High	AYLPVNESFGFTADLR	1xDeamidated [N6]	0.0144964	0.00190099	9	7	1800.88
	High	NMSVIAHVDHGK	1xDeamidated [N1]	0.0233147	0.00278888	9	1	1308.64
	High	GMGQILPTTR	1xOxidation [M2]	0.0234779	0.00278888	9	7	1089.57
	High	KIWGYGPDGTGANLFVDATK	1xDeamidated [N13]	0.0305896	0.00308166	5	1	2111.04
	High	YLADNHGWDVTDAR	1xDeamidated [N5]	0.0435473	0.00430365	2	4	1633.72
D0P1L9	Glyceraldehyde-3-phosphate dehydrogenase OS=Phytophthora infestans (strain T30-4) OX=403677 GN=PITG_19961 PE=4 SV=1	0	69.844	75	8	2449	1	17.4	54	14	67	22	60	28		1	22	10	13	7	30	27	33	28	29	13	23	7	16	59	28	92	42	15	22	89	6	3	11	9	9	9	9	16	27	29	38	25	6
	Confidence	Sequence	Modifications	Qvality PEP	Qvality q-value	# Proteins	# PSMs	Theo. MH+ [Da]
	High	LVAWYDNEWGYSNR		2.13072e-07	0.000212275	28	13	1772.8
	High	MTTVHATTATQLPVDGPAK	1xDeamidated [Q11]	0.00124603	0.000212275	2	6	1939.98
	High	MTTVHATTATQLPVDGPAK		3.26624e-06	0.000212275	2	18	1939
	High	HSSTFDADACIALNDHFVK		0.00181112	0.000212275	8	2	2090.96
	High	VPTPDVSVVDLTCR		1.63906e-07	0.000212275	36	22	1500.77
	High	AASEGELAGILGYTEDQVVSNDFLHDK	2xDeamidated [Q17; N21]	0.000334487	0.000212275	14	4	2880.34
	High	AASEGELAGILGYTEDQVVSNDFLHDK	1xDeamidated [Q/N]	5.26193e-09	0.000212275	14	183	2879.36
	High	AASEGELAGILGYTEDQVVSNDFLHDK		5.29031e-14	0.000212275	14	1049	2878.37
	High	GCGQNIIPSSTGAAK		0.000688313	0.000212275	34	40	1403.69
	High	LVAWYDNEWGYSNR	1xDeamidated [N7]	0.00857197	0.000799942	28	4	1773.79
	High	LTGMAFR		0.0316709	0.00315915	34	426	795.418
	High	VLPVLNGK	1xDeamidated [N6]	0.046016	0.00452304	34	682	840.519
D0NFT2	Elongation factor 2 OS=Phytophthora infestans (strain T30-4) OX=403677 GN=PITG_10941 PE=4 SV=1	0	131.81	33	22	2290	1	95.6	54	6	11	5	15	12	7	3	12	5	18	5	51	22	56	36	31	25	2	1	13	32	22	58	33	32	31	35	27	8	49	52	55	46	43	24	35	25	29	21	23
	Confidence	Sequence	Modifications	Qvality PEP	Qvality q-value	# Proteins	# PSMs	Theo. MH+ [Da]
	High	LWGDWYFDAANK		6.50879e-05	0.000212275	10	58	1485.68
	High	NMSVIAHVDHGK		8.95477e-05	0.000212275	9	33	1307.65
	High	NSYLINLIDSPGHVDFSSEVTAALR		1.74706e-07	0.000212275	10	68	2718.37
	High	GTVAFGSGLHQWGFTLK		0.000262921	0.000212275	10	3	1805.93
	High	LGDVQVYPEK		0.000875293	0.000212275	10	79	1147.6
	High	YLADNHGWDVTDAR		5.38453e-08	0.000212275	2	95	1632.74
	High	WLPAADAVLEMIVVHLPSPITAQR	1xOxidation [M11]	1.9225e-05	0.000212275	2	10	2643.43
	High	WLPAADAVLEMIVVHLPSPITAQR		7.15021e-08	0.000212275	2	10	2627.44
	High	SGTITTSETGHTIR		4.75609e-06	0.000212275	9	42	1460.73
	High	AYLPVNESFGFTADLR		4.63962e-08	0.000212275	9	408	1799.9
	High	ESTEELAPGQEVVINK		4.06917e-06	0.000212275	2	8	1742.88
	High	ESVLGGFNWATK		1.20402e-05	0.000212275	9	288	1308.66
	High	DLQEEFMGTEVK		1.38746e-05	0.000212275	9	124	1425.66
	High	GMGQILPTTR		0.000309426	0.000212275	9	309	1073.58
	High	GHVFAEEQRPGTPMMQLK		9.7161e-07	0.000212275	9	28	2056.01
	High	ISEPVVSYR		0.0054314	0.000677591	8	72	1049.56
	High	MLGPNYVPGK		0.00704304	0.000799942	9	24	1075.56
	High	GLSPDVPPLDR		0.00766187	0.000799942	7	87	1165.62
	High	KGLSPDVPPLDR		0.0104311	0.000922291	7	22	1293.72
	High	STLTDSLVSK		0.00952267	0.000922291	10	179	1050.57
	High	AFCQFIMDPIIK		0.0123407	0.00122117	10	3	1425.73
	High	FSVSPVVR		0.0126027	0.00135271	9	237	890.509
	High	MFDAIMNDK		0.0130517	0.00135271	10	84	1084.48
	High	AYLPVNESFGFTADLR	1xDeamidated [N6]	0.0144964	0.00190099	9	7	1800.88
	High	NMSVIAHVDHGK	1xDeamidated [N1]	0.0233147	0.00278888	9	1	1308.64
	High	GMGQILPTTR	1xOxidation [M2]	0.0234779	0.00278888	9	7	1089.57
	High	YLADNHGWDVTDAR	1xDeamidated [N5]	0.0435473	0.00430365	2	4	1633.72
G4Z5K1	6-phosphogluconate dehydrogenase, decarboxylating OS=Phytophthora sojae (strain P6497) OX=1094619 GN=PHYSODRAFT_557596 PE=3 SV=1	0	175.483	49	20	3653	2	53.3	51	14	40	21	32	23	6	5	53	39	25	12	46	34	51	33	43	24	41	15	28	34	34	75	29	56	22	45	28	23	55	42	39	29	44	64	61	26	32	36	70
	Confidence	Sequence	Modifications	Qvality PEP	Qvality q-value	# Proteins	# PSMs	Theo. MH+ [Da]
	High	LPANLTQAQR		0.000268567	0.000212275	12	139	1111.62
	High	MVHNGIEYGDMQLIAEAYDILK	1xDeamidated [Q/N]; 1xOxidation [M]	1.098e-05	0.000212275	12	27	2540.2
	High	MVHNGIEYGDMQLIAEAYDILK	1xOxidation [M]	5.26168e-05	0.000212275	12	25	2539.22
	High	MVHNGIEYGDMQLIAEAYDILK	1xDeamidated [N/Q]	1.38509e-10	0.000212275	12	198	2524.21
	High	MVHNGIEYGDMQLIAEAYDILK		1.03934e-08	0.000212275	12	62	2523.23
	High	ILSGPSEIPAVDKQQLIDDVR		5.94645e-08	0.000212275	12	15	2293.24
	High	ILSGPSEIPAVDK		1.59884e-05	0.000212275	12	370	1325.73
	High	KDDLTDDGYVVDK		4.42275e-07	0.000212275	6	52	1482.7
	High	IAGGLSNEELASVFDEWNK		3.07528e-08	0.000212275	1	72	2079
	High	WTVQEAAER		0.00184985	0.000212275	12	193	1089.53
	High	VVSLAVASGIPTPSFAGSLNYYDTFR	1xDeamidated [N20]	0.00011723	0.000212275	1	2	2733.38
	High	VVSLAVASGIPTPSFAGSLNYYDTFR		3.5881e-09	0.000212275	1	23	2732.39
	High	SIAAPTITASLDAR		1.84902e-07	0.000212275	9	470	1386.76
	High	SPDKVDATVQR		1.08254e-05	0.000212275	9	50	1215.63
	High	EAFDALEPIITK		7.86825e-06	0.000212275	8	416	1346.72
	High	DFFGGHTYER		0.000754567	0.000212275	12	108	1228.54
	High	AKDEGNLPLVGYK		6.08499e-07	0.000212275	9	123	1403.75
	High	GIHFVGMGVSGGEEGAR		1.54867e-07	0.000212275	12	159	1659.79
	High	GIHFVGMGVSGGEEGAR	1xOxidation [M7]	1.05227e-05	0.000212275	12	15	1675.79
	High	DASLISLLVDPDFAAELQAR		6.7325e-14	0.000212275	10	681	2144.12
	High	NGPSLMPGGPK		0.00361234	0.000377288	11	110	1054.53
	High	NGPSLMPGGPK	1xDeamidated [N1]	0.00270661	0.000377288	11	140	1055.52
	High	DEGNLPLVGYK		0.00427674	0.000553461	9	55	1204.62
	High	IAGGLSNEELASVFDEWNK	1xDeamidated [N7]	0.00709265	0.000799942	1	3	2079.99
	High	QQLIDDVR		0.015224	0.00190099	12	71	986.527
	High	DASLISLLVDPDFAAELQAR	1xDeamidated [Q18]	0.0162131	0.00203068	10	30	2145.11
	High	MVHNGIEYGDMQLIAEAYDILK	2xDeamidated [N4; Q12]	0.022673	0.00272457	12	3	2525.19
	High	VDATVQR		0.0289347	0.00298468	12	31	788.426
	High	ICSYAQGLNLIR		0.0414934	0.0041194	12	1	1350.72
	High	NGPSLMPGGPK	1xOxidation [M6]	0.0557746	0.00574845	11	9	1070.53
D0NE49	6-phosphogluconate dehydrogenase, decarboxylating OS=Phytophthora infestans (strain T30-4) OX=403677 GN=PITG_10032 PE=3 SV=1	0	172.687	49	20	3471	3	53.2	48	16	43	22	37	25	6	5	55	45	26	13	41	31	49	32	42	21	41	15	24	30	34	70	26	56	22	38	25	21	51	42	36	25	40	59	54	24	32	33	64
	Confidence	Sequence	Modifications	Qvality PEP	Qvality q-value	# Proteins	# PSMs	Theo. MH+ [Da]
	High	LPANLTQAQR		0.000268567	0.000212275	12	139	1111.62
	High	MVHNGIEYGDMQLIAEAYDILK	1xDeamidated [Q/N]; 1xOxidation [M]	1.098e-05	0.000212275	12	27	2540.2
	High	MVHNGIEYGDMQLIAEAYDILK	1xOxidation [M]	5.26168e-05	0.000212275	12	25	2539.22
	High	MVHNGIEYGDMQLIAEAYDILK	1xDeamidated [N/Q]	1.38509e-10	0.000212275	12	198	2524.21
	High	MVHNGIEYGDMQLIAEAYDILK		1.03934e-08	0.000212275	12	62	2523.23
	High	ILSGPSEIPAVDKQQLIDDVR		5.94645e-08	0.000212275	12	15	2293.24
	High	ILSGPSEIPAVDK		1.59884e-05	0.000212275	12	370	1325.73
	High	KDDLTDDGYVVDK		4.42275e-07	0.000212275	6	52	1482.7
	High	IAGGLTNDELASVFDEWNK		4.9981e-06	0.000212275	1	23	2079
	High	VVSLAVASGIPAPSFSGSLNYYDTFR		4.50196e-09	0.000212275	7	7	2718.38
	High	WTVQEAAER		0.00184985	0.000212275	12	193	1089.53
	High	VVSLAVASGIPAPSFSGSLNYYDTFR	1xDeamidated [N20]	0.00079284	0.000212275	7	3	2719.36
	High	SIAAPTITASLDAR		1.84902e-07	0.000212275	9	470	1386.76
	High	SPDKVDATVQR		1.08254e-05	0.000212275	9	50	1215.63
	High	EAFDALEPIITK		7.86825e-06	0.000212275	8	416	1346.72
	High	DFFGGHTYER		0.000754567	0.000212275	12	108	1228.54
	High	AKDEGNLPLVGFK		7.7161e-05	0.000212275	1	34	1387.76
	High	DEGNLPLVGFK		0.00181112	0.000212275	1	28	1188.63
	High	GIHFVGMGVSGGEEGAR		1.54867e-07	0.000212275	12	159	1659.79
	High	GIHFVGMGVSGGEEGAR	1xOxidation [M7]	1.05227e-05	0.000212275	12	15	1675.79
	High	DASLISLLVDPDFAAELQAR		6.7325e-14	0.000212275	10	681	2144.12
	High	NGPSLMPGGPK		0.00361234	0.000377288	11	110	1054.53
	High	NGPSLMPGGPK	1xDeamidated [N1]	0.00270661	0.000377288	11	140	1055.52
	High	QQLIDDVR		0.015224	0.00190099	12	71	986.527
	High	DASLISLLVDPDFAAELQAR	1xDeamidated [Q18]	0.0162131	0.00203068	10	30	2145.11
	High	IAGGLTNDELASVFDEWNK	1xDeamidated [N7]	0.0225154	0.00272457	1	1	2079.99
	High	MVHNGIEYGDMQLIAEAYDILK	2xDeamidated [N4; Q12]	0.022673	0.00272457	12	3	2525.19
	High	VDATVQR		0.0289347	0.00298468	12	31	788.426
	High	ICSYAQGLNLIR		0.0414934	0.0041194	12	1	1350.72
	High	NGPSLMPGGPK	1xOxidation [M6]	0.0557746	0.00574845	11	9	1070.53
A0A0W8C9P6	Elongation factor 2 OS=Phytophthora nicotianae OX=4790 GN=AM587_10016066 PE=4 SV=1	0	133.016	34	23	2401	3	93.9	47	7	14	6	17	14	7	3	12	5	19	6	55	27	56	40	33	25	2	1	13	32	22	42	31	36	33	26	29	8	52	58	57	50	43	22	33	25	26	19	23
	Confidence	Sequence	Modifications	Qvality PEP	Qvality q-value	# Proteins	# PSMs	Theo. MH+ [Da]
	High	IWGYGPDGTGANVFVDATK		4.47802e-08	0.000212275	3	74	1967.95
	High	LWGDWYFDAANK		6.50879e-05	0.000212275	10	58	1485.68
	High	NMSVIAHVDHGK		8.95477e-05	0.000212275	9	33	1307.65
	High	NSYLINLIDSPGHVDFSSEVTAALR		1.74706e-07	0.000212275	10	68	2718.37
	High	KIWGYGPDGTGANVFVDATK		1.06735e-09	0.000212275	3	89	2096.04
	High	GTVAFGSGLHQWGFTLK		0.000262921	0.000212275	10	3	1805.93
	High	LGDVQVYPEK		0.000875293	0.000212275	10	79	1147.6
	High	YLADNHNWDVTDAR	1xDeamidated [N]	5.39402e-07	0.000212275	3	70	1690.75
	High	WLPAADAVLEMIVVHLPSPVTAQR	1xOxidation [M11]	0.000107671	0.000212275	7	4	2629.42
	High	SGTITTSETGHTIR		4.75609e-06	0.000212275	9	42	1460.73
	High	AYLPVNESFGFTADLR		4.63962e-08	0.000212275	9	408	1799.9
	High	ESVLGGFNWATK		1.20402e-05	0.000212275	9	288	1308.66
	High	DLQEEFMGTEVK		1.38746e-05	0.000212275	9	124	1425.66
	High	GMGQILPTTR		0.000309426	0.000212275	9	309	1073.58
	High	GHVFAEEQRPGTPMMQLK		9.7161e-07	0.000212275	9	28	2056.01
	High	ISEPVVSYR		0.0054314	0.000677591	8	72	1049.56
	High	MLGPNYVPGK		0.00704304	0.000799942	9	24	1075.56
	High	GLSPDVPPLDR		0.00766187	0.000799942	7	87	1165.62
	High	KGLSPDVPPLDR		0.0104311	0.000922291	7	22	1293.72
	High	STLTDSLVSK		0.00952267	0.000922291	10	179	1050.57
	High	AFCQFIMDPIIK		0.0123407	0.00122117	10	3	1425.73
	High	FSVSPVVR		0.0126027	0.00135271	9	237	890.509
	High	MFDAIMNDK		0.0130517	0.00135271	10	84	1084.48
	High	AYLPVNESFGFTADLR	1xDeamidated [N6]	0.0144964	0.00190099	9	7	1800.88
	High	NMSVIAHVDHGK	1xDeamidated [N1]	0.0233147	0.00278888	9	1	1308.64
	High	GMGQILPTTR	1xOxidation [M2]	0.0234779	0.00278888	9	7	1089.57
	High	IWGYGPDGTGANVFVDATK	1xDeamidated [N12]	0.026248	0.00290839	3	1	1968.93
P00761 SWISS-PROT:P00761	Trypsin - Sus scrofa (Pig).	0	97.364	32	5	11857	5	24.4	47	107	131	74	128	105	406	181	215	189	410	247	127	92	21	57	65	92	249	162	99	134	118	29	156	71	167	43	154	68	60	27	61	75	38	103	156	136	115	112	81
	Confidence	Sequence	Modifications	Qvality PEP	Qvality q-value	# Proteins	# PSMs	Theo. MH+ [Da]
	High	LSSPATLNSR	1xDeamidated [N8]	0.00131842	0.000212275	1	426	1046.55
	High	LSSPATLNSR		0.000606053	0.000212275	1	1089	1045.56
	High	IITHPNFNGNTLDNDIMLIK	2xDeamidated [N10; N14]; 1xOxidation [M17]	0.000307243	0.000212275	1	3	2301.14
	High	IITHPNFNGNTLDNDIMLIK	1xDeamidated [N]; 1xOxidation [M17]	2.02408e-12	0.000212275	1	325	2300.16
	High	IITHPNFNGNTLDNDIMLIK	1xOxidation [M17]	7.4086e-12	0.000212275	1	184	2299.18
	High	IITHPNFNGNTLDNDIMLIK	2xDeamidated [N]	5.96742e-06	0.000212275	1	101	2285.15
	High	IITHPNFNGNTLDNDIMLIK	1xDeamidated [N]	3.50024e-11	0.000212275	1	648	2284.16
	High	IITHPNFNGNTLDNDIMLIK		4.45444e-11	0.000212275	1	396	2283.18
	High	LGEHNIDVLEGNEQFINAAK	2xDeamidated [Q/N]	2.4466e-05	0.000212275	1	48	2213.07
	High	LGEHNIDVLEGNEQFINAAK	1xDeamidated [N/Q]	3.52514e-11	0.000212275	1	285	2212.09
	High	LGEHNIDVLEGNEQFINAAK		6.39794e-20	0.000212275	1	2202	2211.1
	High	VATVSLPR		0.00393058	0.000553461	1	6149	842.509
	High	VCNYVNWIQQTIAAN	1xDeamidated [N6]	0.0946719	0.00957032	1	1	1737.83
A0A225X1I8	Translation elongation factor aEF-2 OS=Phytophthora megakarya OX=4795 GN=PHMEG_0001295 PE=4 SV=1	0	118.08	30	21	2188	2	92.5	46	6	10	4	14	11	7	3	12	5	18	5	55	27	45	31	26	22	2	1	13	27	18	38	27	31	31	23	29	9	52	50	55	44	45	21	31	23	26	17	23
	Confidence	Sequence	Modifications	Qvality PEP	Qvality q-value	# Proteins	# PSMs	Theo. MH+ [Da]
	High	IWGYGPDGTGANLFVDATK	1xDeamidated [N12]	0.0011448	0.000212275	5	15	1982.95
	High	IWGYGPDGTGANLFVDATK		1.91912e-06	0.000212275	5	24	1981.97
	High	LWGDWYFDAANK		6.50879e-05	0.000212275	10	58	1485.68
	High	NSYLINLIDSPGHVDFSSEVTAALR		1.74706e-07	0.000212275	10	68	2718.37
	High	KIWGYGPDGTGANLFVDATK		2.94201e-09	0.000212275	5	21	2110.06
	High	GTVAFGSGLHQWGFTLK		0.000262921	0.000212275	10	3	1805.93
	High	LGDVQVYPEK		0.000875293	0.000212275	10	79	1147.6
	High	YLADNHDWDVTDAR		1.22122e-05	0.000212275	1	66	1690.75
	High	SGTITTSETGHTIR		4.75609e-06	0.000212275	9	42	1460.73
	High	AYLPVNESFGFTADLR		4.63962e-08	0.000212275	9	408	1799.9
	High	ESVLGGFNWATK		1.20402e-05	0.000212275	9	288	1308.66
	High	DLQEEFMGTEVK		1.38746e-05	0.000212275	9	124	1425.66
	High	GMGQILPTTR		0.000309426	0.000212275	9	309	1073.58
	High	GHVFAEEQRPGTPMMQLK		9.7161e-07	0.000212275	9	28	2056.01
	High	MLGPNYVPGK		0.00704304	0.000799942	9	24	1075.56
	High	GLSPDVPPLDR		0.00766187	0.000799942	7	87	1165.62
	High	KGLSPDVPPLDR		0.0104311	0.000922291	7	22	1293.72
	High	STLTDSLVSK		0.00952267	0.000922291	10	179	1050.57
	High	AFCQFIMDPIIK		0.0123407	0.00122117	10	3	1425.73
	High	FSVSPVVR		0.0126027	0.00135271	9	237	890.509
	High	MFDAIMNDK		0.0130517	0.00135271	10	84	1084.48
	High	AYLPVNESFGFTADLR	1xDeamidated [N6]	0.0144964	0.00190099	9	7	1800.88
	High	GMGQILPTTR	1xOxidation [M2]	0.0234779	0.00278888	9	7	1089.57
	High	KIWGYGPDGTGANLFVDATK	1xDeamidated [N13]	0.0305896	0.00308166	5	1	2111.04
	High	VSEPVVSYR		0.0489562	0.00495616	1	4	1035.55
H3G9Q8	6-phosphogluconate dehydrogenase, decarboxylating OS=Phytophthora ramorum OX=164328 PE=3 SV=1	0	156.157	44	17	2844	3	53.3	46	8	27	20	29	16		1	36	25	16	3	38	26	37	22	30	13	17	10	15	27	26	66	20	32	15	33	23	26	50	39	30	24	35	36	29	13	20	19	35
	Confidence	Sequence	Modifications	Qvality PEP	Qvality q-value	# Proteins	# PSMs	Theo. MH+ [Da]
	High	LPANLTQAQR		0.000268567	0.000212275	12	139	1111.62
	High	NGPSLMPGGPR		0.00167591	0.000212275	1	74	1082.54
	High	MVHNGIEYGDMQLIAEAYDILK	1xDeamidated [Q/N]; 1xOxidation [M]	1.098e-05	0.000212275	12	27	2540.2
	High	MVHNGIEYGDMQLIAEAYDILK	1xOxidation [M]	5.26168e-05	0.000212275	12	25	2539.22
	High	MVHNGIEYGDMQLIAEAYDILK	1xDeamidated [N/Q]	1.38509e-10	0.000212275	12	198	2524.21
	High	MVHNGIEYGDMQLIAEAYDILK		1.03934e-08	0.000212275	12	62	2523.23
	High	ILSGPSEIPAVDKQQLIDDVR		5.94645e-08	0.000212275	12	15	2293.24
	High	ILSGPSEIPAVDK		1.59884e-05	0.000212275	12	370	1325.73
	High	IAGGLTNEELASVFDEWNK	1xDeamidated [N]	0.000900385	0.000212275	4	12	2094
	High	IAGGLTNEELASVFDEWNK		4.90177e-09	0.000212275	4	52	2093.02
	High	VVSLAVASGIPAPSFSGSLNYYDTFR		4.50196e-09	0.000212275	7	7	2718.38
	High	WTVQEAAER		0.00184985	0.000212275	12	193	1089.53
	High	VVSLAVASGIPAPSFSGSLNYYDTFR	1xDeamidated [N20]	0.00079284	0.000212275	7	3	2719.36
	High	SIAAPTITASLDAR		1.84902e-07	0.000212275	9	470	1386.76
	High	SPDKVDATVQR		1.08254e-05	0.000212275	9	50	1215.63
	High	DFFGGHTYER		0.000754567	0.000212275	12	108	1228.54
	High	GIHFVGMGVSGGEEGAR		1.54867e-07	0.000212275	12	159	1659.79
	High	GIHFVGMGVSGGEEGAR	1xOxidation [M7]	1.05227e-05	0.000212275	12	15	1675.79
	High	DASLISLLVDPDFAAELQAR		6.7325e-14	0.000212275	10	681	2144.12
	High	NGPSLMPGGPR	1xDeamidated [N1]	0.00296612	0.000377288	1	44	1083.53
	High	QQLIDDVR		0.015224	0.00190099	12	71	986.527
	High	DASLISLLVDPDFAAELQAR	1xDeamidated [Q18]	0.0162131	0.00203068	10	30	2145.11
	High	AKDEGNLPLVGHK		0.0171459	0.00213591	1	2	1377.75
	High	MVHNGIEYGDMQLIAEAYDILK	2xDeamidated [N4; Q12]	0.022673	0.00272457	12	3	2525.19
	High	VDATVQR		0.0289347	0.00298468	12	31	788.426
	High	ICSYAQGLNLIR		0.0414934	0.0041194	12	1	1350.72
	High	NGPSLMPGGPR	1xOxidation [M6]	0.0867488	0.00889643	1	2	1098.54
A0A225VE78	Actin OS=Phytophthora megakarya OX=4795 GN=PHMEG_00025122 PE=3 SV=1	0	127.9	51	16	5141	11	40.2	45	51	54	47	54	48	24	16	50	50	51	37	56	58	54	56	68	46	59	39	50	51	47	63	46	52	47	51	65	30	66	71	61	54	46	92	74	77	79	82	75
	Confidence	Sequence	Modifications	Qvality PEP	Qvality q-value	# Proteins	# PSMs	Theo. MH+ [Da]
	High	LTYIALDFDQEMK	1xOxidation [M12]	7.44737e-05	0.000212275	7	30	1602.77
	High	LTYIALDFDQEMK		4.12728e-06	0.000212275	7	531	1586.78
	High	IWHHTFYNELR		0.00174836	0.000212275	13	6	1515.75
	High	HLGIMVGMDQK	2xOxidation [M5; M8]	0.000250205	0.000212275	7	2	1260.61
	High	HLGIMVGMDQK	1xOxidation [M]	6.0633e-05	0.000212275	7	60	1244.61
	High	HLGIMVGMDQK		2.14967e-06	0.000212275	7	197	1228.62
	High	VAPEEHPVLLTEAPLNPK		6.86481e-11	0.000212275	25	721	1954.06
	High	YPIEHGIVTNWDDMEK	1xOxidation [M14]	2.04558e-06	0.000212275	21	42	1962.89
	High	YPIEHGIVTNWDDMEK		2.97878e-10	0.000212275	21	215	1946.9
	High	TPEVLFQPSLIGK		4.61496e-07	0.000212275	5	951	1428.81
	High	SYELPDGNVIVIGNER	1xDeamidated [N]	4.63124e-05	0.000212275	17	100	1775.88
	High	SYELPDGNVIVIGNER		1.08069e-10	0.000212275	17	571	1774.9
	High	AEYDESGPSIVHR		1.47369e-07	0.000212275	8	292	1459.68
	High	AGFAGDDAPR		0.000693196	0.000212275	26	189	976.448
	High	DAYVGDEAQSK		0.000313839	0.000212275	10	324	1182.53
	High	GYSFTTTAER		0.0021909	0.000377288	26	575	1132.53
	High	TAAESSGLEK		0.00300819	0.000377288	7	171	992.489
	High	TPEVLFQPSLIGK	1xDeamidated [Q7]	0.00612034	0.000677591	5	11	1429.79
	High	ELTALAPSTMK		0.00787995	0.000799942	11	15	1161.62
	High	AVFPSIVGRPK		0.0212926	0.00261247	15	6	1170.7
	High	FRTPEVLFQPSLIGK		0.0225154	0.00272457	5	4	1731.98
	High	VVAPPER		0.0569321	0.00595413	11	136	767.441
A0A0W8C1M5	Phosphoglycerate kinase OS=Phytophthora nicotianae OX=4790 GN=AM587_10005329 PE=3 SV=1	0	158.212	70	21	2418	1	43.5	45	13	47	30	34	16	2		25	18	15	2	18	11	44	44	43	30	17	16	21	45	38	46	39	33	36	41	19	15	38	32	31	32	33	20	20	19	32	26	15
	Confidence	Sequence	Modifications	Qvality PEP	Qvality q-value	# Proteins	# PSMs	Theo. MH+ [Da]
	High	KISTEEEGIPAGWMGLDVGPK		0.00178575	0.000212275	3	1	2214.11
	High	GVTLHLPVDFVIADK		8.1522e-06	0.000212275	5	103	1623.91
	High	LGDVYVNDAFGTAHR	1xDeamidated [N7]	3.1805e-05	0.000212275	8	36	1635.78
	High	LGDVYVNDAFGTAHR		2.09334e-09	0.000212275	8	222	1634.79
	High	IDAALPTVQYVLDQGAK		1.86218e-07	0.000212275	9	326	1801.97
	High	VSHVSTGGGASLELLEGK		1.10782e-08	0.000212275	10	317	1740.91
	High	VDFNVPFAQDGSISNTQR	1xDeamidated [Q/N]	4.37586e-05	0.000212275	6	48	1995.94
	High	VDFNVPFAQDGSISNTQR		5.32769e-10	0.000212275	6	292	1994.96
	High	VTFLKDCVGPEVEAACANPAEGSVILLENLR		0.000327458	0.000212275	2	4	3257.65
	High	TVVWNGPMGVFEFDAFADGTK	1xDeamidated [N5]	0.00048329	0.000212275	4	5	2289.05
	High	TVVWNGPMGVFEFDAFADGTK		3.0807e-07	0.000212275	4	7	2288.07
	High	AHSSMVGVDLPVK		1.14982e-07	0.000212275	3	132	1339.7
	High	ALDAPQRPFVSILGGAK		2.54843e-06	0.000212275	9	109	1739.98
	High	DSLAPVAVAVEQK		1.21046e-06	0.000212275	6	394	1326.73
	High	ASPEAVAAFR		0.00288373	0.000377288	5	182	1018.53
	High	SQEAFSAAVTK		0.00205622	0.000377288	2	32	1138.57
	High	AKDSLAPVAVAVEQK		0.00442979	0.000677591	5	7	1525.86
	High	IQLIMNMLDK		0.00439875	0.000677591	10	87	1218.66
	High	AHSSMVGVDLPVK	1xOxidation [M5]	0.00590914	0.000677591	3	9	1355.7
	High	VINNMEIGGSLYDEEGAK	1xDeamidated [N4]	0.00787995	0.000799942	5	1	1939.9
	High	ISTEEEGIPAGWMGLDVGPK		0.0193091	0.00252811	4	7	2086.02
	High	FHVEEEGK		0.0195808	0.00261247	6	39	974.458
	High	AAGFLLDKELVYFAK		0.0269894	0.00298468	10	2	1684.93
	High	IVPQIVEK		0.0810897	0.008499	6	49	925.572
	High	AVMDAVVK		0.0940387	0.00950332	4	7	832.46
H3GAQ8	Phosphoglycerate kinase OS=Phytophthora ramorum OX=164328 PE=3 SV=1	0	133.086	57	17	2216	4	43.5	45	11	46	29	28	12	2		22	13	11	2	19	10	50	50	47	31	19	17	22	46	39	48	39	34	37	41	17	14	33	23	26	30	27	19	20	18	26	23	16
	Confidence	Sequence	Modifications	Qvality PEP	Qvality q-value	# Proteins	# PSMs	Theo. MH+ [Da]
	High	GVTLHLPEDFVIADK		9.13152e-06	0.000212275	1	45	1653.88
	High	LGDVYVNDAFGTAHR	1xDeamidated [N7]	3.1805e-05	0.000212275	8	36	1635.78
	High	LGDVYVNDAFGTAHR		2.09334e-09	0.000212275	8	222	1634.79
	High	IDAALPTVQYVLDQGAK		1.86218e-07	0.000212275	9	326	1801.97
	High	VSHVSTGGGASLELLEGK		1.10782e-08	0.000212275	10	317	1740.91
	High	VDFNVPFAQDGSISNTQR	1xDeamidated [Q/N]	4.37586e-05	0.000212275	6	48	1995.94
	High	VDFNVPFAQDGSISNTQR		5.32769e-10	0.000212275	6	292	1994.96
	High	AHSSMVGVDLPIK		1.17036e-05	0.000212275	5	26	1353.72
	High	ALDAPQRPFVSILGGAK		2.54843e-06	0.000212275	9	109	1739.98
	High	DSLAPVAVAVEQK		1.21046e-06	0.000212275	6	394	1326.73
	High	ASPEAVAAFR		0.00288373	0.000377288	5	182	1018.53
	High	TVVWNGPMGVFEFEAFANGTK	1xDeamidated [N]	0.00475246	0.000677591	1	4	2302.08
	High	TVVWNGPMGVFEFEAFANGTK		0.00566525	0.000677591	1	9	2301.1
	High	AKDSLAPVAVAVEQK		0.00442979	0.000677591	5	7	1525.86
	High	IQLIMNMLDK		0.00439875	0.000677591	10	87	1218.66
	High	AHSSMVGVDLPIK	1xOxidation [M5]	0.0214418	0.00261247	5	3	1369.71
	High	VATQDEGIPAGWMGLDVGPK	1xDeamidated [Q4]; 1xOxidation [M13]	0.0214418	0.00261247	1	12	2057.98
	High	FHVEEEGK		0.0195808	0.00261247	6	39	974.458
	High	AAGFLLDKELVYFAK		0.0269894	0.00298468	10	2	1684.93
	High	VINKMEIADSLYDAEGAK		0.0339472	0.00324402	1	6	1966.98
	High	TVVWNGPMGVFEFEAFANGTK	2xDeamidated [N5; N18]	0.0717833	0.00724641	1	1	2303.07
	High	IVPQIVEK		0.0810897	0.008499	6	49	925.572
A0A329T3N8	Phosphoglycerate kinase OS=Phytophthora cactorum OX=29920 GN=PC110_g636 PE=3 SV=1	0	148.143	66	20	2172	2	43.5	45	10	31	22	18	9	2		17	9	7	1	20	16	41	44	42	29	19	14	19	45	38	46	39	28	36	42	15	13	33	28	28	29	31	24	27	26	35	29	21
	Confidence	Sequence	Modifications	Qvality PEP	Qvality q-value	# Proteins	# PSMs	Theo. MH+ [Da]
	High	KISTEEEGIPAGWMGLDVGPK		0.00178575	0.000212275	3	1	2214.11
	High	GVTLHLPVDFVIADK		8.1522e-06	0.000212275	5	103	1623.91
	High	LGDVYVNDAFGTAHR	1xDeamidated [N7]	3.1805e-05	0.000212275	8	36	1635.78
	High	LGDVYVNDAFGTAHR		2.09334e-09	0.000212275	8	222	1634.79
	High	IDAALPTVQYVLDQGAK		1.86218e-07	0.000212275	9	326	1801.97
	High	VSHVSTGGGASLELLEGK		1.10782e-08	0.000212275	10	317	1740.91
	High	VDFNVPFAQDGSISNTQR	1xDeamidated [Q/N]	4.37586e-05	0.000212275	6	48	1995.94
	High	VDFNVPFAQDGSISNTQR		5.32769e-10	0.000212275	6	292	1994.96
	High	TVVWNGPMGVFEFDAFADGTK	1xDeamidated [N5]	0.00048329	0.000212275	4	5	2289.05
	High	TVVWNGPMGVFEFDAFADGTK		3.0807e-07	0.000212275	4	7	2288.07
	High	ASAEAVAAFR		0.00166413	0.000212275	1	81	992.516
	High	AHSSMVGVDLPIK		1.17036e-05	0.000212275	5	26	1353.72
	High	ALDAPQRPFVSILGGAK		2.54843e-06	0.000212275	9	109	1739.98
	High	DSLAPVAVAVEQK		1.21046e-06	0.000212275	6	394	1326.73
	High	AKDSLAPVAVAVEQK		0.00442979	0.000677591	5	7	1525.86
	High	IQLIMNMLDK		0.00439875	0.000677591	10	87	1218.66
	High	DCVGPEVEAACANPADGSVILLENLR		0.00839349	0.000799942	1	3	2655.28
	High	VINNMEIGGSLYDEEGAK	1xDeamidated [N4]	0.00787995	0.000799942	5	1	1939.9
	High	ISTEEEGIPAGWMGLDVGPK		0.0193091	0.00252811	4	7	2086.02
	High	AHSSMVGVDLPIK	1xOxidation [M5]	0.0214418	0.00261247	5	3	1369.71
	High	FHVEEEGK		0.0195808	0.00261247	6	39	974.458
	High	AAGFLLDKELVYFAK		0.0269894	0.00298468	10	2	1684.93
	High	IVPQIVEK		0.0810897	0.008499	6	49	925.572
	High	AVMDAVVK		0.0940387	0.00950332	4	7	832.46
A0A3R7GX62	6-phosphogluconate dehydrogenase, decarboxylating OS=Phytophthora kernoviae OX=325452 GN=BBI17_009104 PE=3 SV=1	0	134.179	37	17	2995	2	60.5	43	12	35	18	27	17	6	5	41	25	22	11	43	25	46	32	41	17	31	11	20	24	23	68	19	39	14	32	17	20	44	40	36	23	40	49	49	20	22	24	44
	Confidence	Sequence	Modifications	Qvality PEP	Qvality q-value	# Proteins	# PSMs	Theo. MH+ [Da]
	High	LPANLTQAQR		0.000268567	0.000212275	12	139	1111.62
	High	MVHNGIEYGDMQLIAEAYDILK	1xDeamidated [Q/N]; 1xOxidation [M]	1.098e-05	0.000212275	12	27	2540.2
	High	MVHNGIEYGDMQLIAEAYDILK	1xOxidation [M]	5.26168e-05	0.000212275	12	25	2539.22
	High	MVHNGIEYGDMQLIAEAYDILK	1xDeamidated [N/Q]	1.38509e-10	0.000212275	12	198	2524.21
	High	MVHNGIEYGDMQLIAEAYDILK		1.03934e-08	0.000212275	12	62	2523.23
	High	ILSGPSEIPAVDKQQLIDDVR		5.94645e-08	0.000212275	12	15	2293.24
	High	ILSGPSEIPAVDK		1.59884e-05	0.000212275	12	370	1325.73
	High	WTVQEAAER		0.00184985	0.000212275	12	193	1089.53
	High	VVSLAVASGIPTPSFSASLNYYDSFR		1.15388e-05	0.000212275	3	9	2748.39
	High	EAFDALEPIITK		7.86825e-06	0.000212275	8	416	1346.72
	High	DFFGGHTYER		0.000754567	0.000212275	12	108	1228.54
	High	AKDEGNLPLVGYK		6.08499e-07	0.000212275	9	123	1403.75
	High	GIHFVGMGVSGGEEGAR		1.54867e-07	0.000212275	12	159	1659.79
	High	GIHFVGMGVSGGEEGAR	1xOxidation [M7]	1.05227e-05	0.000212275	12	15	1675.79
	High	DASLISLLVDPDFAAELQAR		6.7325e-14	0.000212275	10	681	2144.12
	High	NGPSLMPGGPK		0.00361234	0.000377288	11	110	1054.53
	High	NGPSLMPGGPK	1xDeamidated [N1]	0.00270661	0.000377288	11	140	1055.52
	High	VVSLAVASGIPTPSFSASLNYYDSFR	1xDeamidated [N20]	0.00356186	0.000377288	3	4	2749.37
	High	DEGNLPLVGYK		0.00427674	0.000553461	9	55	1204.62
	High	KDDLESDGYVVDK		0.00384849	0.000553461	3	1	1482.7
	High	QQLIDDVR		0.015224	0.00190099	12	71	986.527
	High	DASLISLLVDPDFAAELQAR	1xDeamidated [Q18]	0.0162131	0.00203068	10	30	2145.11
	High	MVHNGIEYGDMQLIAEAYDILK	2xDeamidated [N4; Q12]	0.022673	0.00272457	12	3	2525.19
	High	VDATVQR		0.0289347	0.00298468	12	31	788.426
	High	ICSYAQGLNLIR		0.0414934	0.0041194	12	1	1350.72
	High	NGPSLMPGGPK	1xOxidation [M6]	0.0557746	0.00574845	11	9	1070.53
G5A5F1	Phosphoglycerate kinase OS=Phytophthora sojae (strain P6497) OX=1094619 GN=PHYSODRAFT_355963 PE=3 SV=1	0	167.063	62	19	2443	5	43.6	42	12	42	27	33	12	2		27	17	14	2	15	7	38	37	36	24	16	16	18	41	34	42	34	33	36	37	22	17	42	45	40	36	40	18	20	18	28	23	15
	Confidence	Sequence	Modifications	Qvality PEP	Qvality q-value	# Proteins	# PSMs	Theo. MH+ [Da]
	High	KVINNMEIADSLYDAEGAK		1.07112e-07	0.000212275	1	25	2081.02
	High	GVTLHLPVDFVIADK		8.1522e-06	0.000212275	5	103	1623.91
	High	LGDVYVNDAFGTAHR	1xDeamidated [N7]	3.1805e-05	0.000212275	8	36	1635.78
	High	LGDVYVNDAFGTAHR		2.09334e-09	0.000212275	8	222	1634.79
	High	IDAALPTVQYVLDQGAK		1.86218e-07	0.000212275	9	326	1801.97
	High	VINNMEIADSLYDAEGAK	1xOxidation [M5]	6.21581e-07	0.000212275	1	3	1968.92
	High	VINNMEIADSLYDAEGAK		4.45422e-07	0.000212275	1	50	1952.93
	High	VSHVSTGGGASLELLEGK		1.10782e-08	0.000212275	10	317	1740.91
	High	VDFNVPFAQDGSISNTQR	1xDeamidated [Q/N]	4.37586e-05	0.000212275	6	48	1995.94
	High	VDFNVPFAQDGSISNTQR		5.32769e-10	0.000212275	6	292	1994.96
	High	TVVWNGPMGVFEFEAFAHGTK		1.63034e-06	0.000212275	1	23	2324.12
	High	VTFLKDCVGPEVEAACANPAEGSVILLENLR		0.000327458	0.000212275	2	4	3257.65
	High	AHSSMVGVDLPVK		1.14982e-07	0.000212275	3	132	1339.7
	High	ALDNPQRPFVSILGGAK		2.56205e-07	0.000212275	1	89	1782.99
	High	DSLAPVAVAVEQK		1.21046e-06	0.000212275	6	394	1326.73
	High	ASPEAVAAFR		0.00288373	0.000377288	5	182	1018.53
	High	AKDSLAPVAVAVEQK		0.00442979	0.000677591	5	7	1525.86
	High	IQLIMNMLDK		0.00439875	0.000677591	10	87	1218.66
	High	AHSSMVGVDLPVK	1xOxidation [M5]	0.00590914	0.000677591	3	9	1355.7
	High	VINNMEIADSLYDAEGAK	1xDeamidated [N4]; 1xOxidation [M5]	0.00528086	0.000677591	1	1	1969.91
	High	VINNMEIADSLYDAEGAK	1xDeamidated [N4]	0.00550826	0.000677591	1	2	1953.91
	High	GVTLHLPVDFVIADKFAPDAAQK		0.010879	0.000922291	1	1	2452.32
	High	FHVEEEGK		0.0195808	0.00261247	6	39	974.458
	High	AAGFLLDKELVYFAK		0.0269894	0.00298468	10	2	1684.93
	High	IVPQIVEK		0.0810897	0.008499	6	49	925.572
A0A2P4YKL3	6-phosphogluconate dehydrogenase (Decarboxylating) OS=Phytophthora palmivora var. palmivora OX=611791 GN=PHPALM_4132 PE=4 SV=1	0	124.066	58	13	2452	2	33.8	41	6	22	14	21	13			36	22	16	3	38	31	31	19	25	8	17	10	12	25	25	58	19	32	15	32	14	13	35	37	26	19	29	29	30	13	18	19	36
	Confidence	Sequence	Modifications	Qvality PEP	Qvality q-value	# Proteins	# PSMs	Theo. MH+ [Da]
	High	LPANLTQAQR		0.000268567	0.000212275	12	139	1111.62
	High	MVHNGIEYGDMQLIAEAYDILK	1xDeamidated [Q/N]; 1xOxidation [M]	1.098e-05	0.000212275	12	27	2540.2
	High	MVHNGIEYGDMQLIAEAYDILK	1xOxidation [M]	5.26168e-05	0.000212275	12	25	2539.22
	High	MVHNGIEYGDMQLIAEAYDILK	1xDeamidated [N/Q]	1.38509e-10	0.000212275	12	198	2524.21
	High	MVHNGIEYGDMQLIAEAYDILK		1.03934e-08	0.000212275	12	62	2523.23
	High	ILSGPSEIPAVDKQQLIDDVR		5.94645e-08	0.000212275	12	15	2293.24
	High	ILSGPSEIPAVDK		1.59884e-05	0.000212275	12	370	1325.73
	High	KDDLEDDGYVVDK		0.00057678	0.000212275	2	10	1510.69
	High	IAGGLTNEELANVFDEWNK	1xDeamidated [N12]	0.00048329	0.000212275	2	9	2121.01
	High	IAGGLTNEELANVFDEWNK		3.16375e-08	0.000212275	2	30	2120.03
	High	VVSLAVASGIPAPSFSGSLNYYDTFR		4.50196e-09	0.000212275	7	7	2718.38
	High	WTVQEAAER		0.00184985	0.000212275	12	193	1089.53
	High	VVSLAVASGIPAPSFSGSLNYYDTFR	1xDeamidated [N20]	0.00079284	0.000212275	7	3	2719.36
	High	SIAAPTITASLDAR		1.84902e-07	0.000212275	9	470	1386.76
	High	DFFGGHTYER		0.000754567	0.000212275	12	108	1228.54
	High	DASLISLLVDPDFAAELQAR		6.7325e-14	0.000212275	10	681	2144.12
	High	QQLIDDVR		0.015224	0.00190099	12	71	986.527
	High	DASLISLLVDPDFAAELQAR	1xDeamidated [Q18]	0.0162131	0.00203068	10	30	2145.11
	High	MVHNGIEYGDMQLIAEAYDILK	2xDeamidated [N4; Q12]	0.022673	0.00272457	12	3	2525.19
	High	ICSYAQGLNLIR		0.0414934	0.0041194	12	1	1350.72
G4YID5	Uncharacterized protein OS=Phytophthora sojae (strain P6497) OX=1094619 GN=PHYSODRAFT_554034 PE=4 SV=1	0	182.335	32	25	2131	3	115.4	36	6	26	13	9	6	2		8	4	3	1	23	16	42	44	39	25	1	2	8	28	21	48	39	50	42	50	2	5	21	18	25	33	17	35	35	19	31	40	40
	Confidence	Sequence	Modifications	Qvality PEP	Qvality q-value	# Proteins	# PSMs	Theo. MH+ [Da]
	High	LSGTGVAGATIR		7.93805e-05	0.000212275	15	54	1102.62
	High	LVQQLEAAVR		0.000137986	0.000212275	15	242	1126.66
	High	LNGGLGTSMGLDK	1xDeamidated [N2]	4.34494e-05	0.000212275	15	72	1263.62
	High	LNGGLGTSMGLDK		3.69114e-05	0.000212275	15	74	1262.64
	High	LNVPFFEVPTGWK		1.05976e-05	0.000212275	14	65	1533.81
	High	MQAAGLSTEAIK	1xOxidation [M1]	0.000104661	0.000212275	16	8	1235.63
	High	MQAAGLSTEAIK		0.000341667	0.000212275	16	58	1219.64
	High	YEEPTGNLDQNAAAALEK	1xDeamidated [N7]	0.000776205	0.000212275	1	1	1934.9
	High	YEEPTGNLDQNAAAALEK		1.09806e-09	0.000212275	1	19	1933.91
	High	YPELVEDEALELLQNK		5.28049e-07	0.000212275	4	200	1902.97
	High	SMPTSGAVDLVAK		0.00124603	0.000212275	15	80	1275.66
	High	SDAYVITEDYRPVIAPER		2.81438e-06	0.000212275	11	100	2094.05
	High	QVDGAPLVTVEDIVR		2.78958e-07	0.000212275	2	118	1610.87
	High	TSPFQDQKPGTSGLR		0.000655076	0.000212275	3	10	1618.82
	High	TFMSDNYLQNFVASVFEALPAK	1xDeamidated [N/Q]	0.000515062	0.000212275	7	2	2493.2
	High	TFMSDNYLQNFVASVFEALPAK		3.3425e-09	0.000212275	7	12	2492.22
	High	EDFTFVVDAMSGVNGPYAR	1xDeamidated [N14]	0.00168778	0.000212275	1	2	2075.94
	High	ADEFEYVDPVDGSVSSHQGIR		1.0121e-11	0.000212275	13	154	2307.05
	High	EGVAPIVSLDSK		5.85211e-05	0.000212275	15	142	1214.66
	High	DLNGGTLVVSGDGR	1xDeamidated [N3]	3.15248e-06	0.000212275	14	165	1360.67
	High	DLNGGTLVVSGDGR		2.46401e-05	0.000212275	14	64	1359.69
	High	GLPVTGQEQEPPSFGAAWDGDADR		3.58179e-10	0.000212275	9	4	2500.14
	High	GLPVTGQEQEPPSFGAAWDGDADR	1xDeamidated [Q]	1.5e-05	0.000212275	9	6	2501.12
	High	AAAEGMFAEMTK		0.000486721	0.000212275	1	25	1256.56
	High	GDDTFLDIMAK		4.10534e-05	0.000212275	14	230	1225.58
	High	FFGNLMDSHVVFGK		0.00263142	0.000377288	13	21	1597.78
	High	YFNTNNLWIR		0.00633906	0.000677591	13	15	1340.67
	High	DTTVDLTEQK		0.0046861	0.000677591	15	62	1149.56
	High	KLNVPFFEVPTGWK	1xDeamidated [N3]	0.00562559	0.000677591	14	11	1662.89
	High	LNGGLGTSMGLDK	1xDeamidated [N2]; 1xOxidation [M9]	0.00945614	0.000799942	15	1	1279.62
	High	QVDGAPLVTVEDIVR	1xDeamidated [Q1]	0.0114257	0.000922291	2	4	1611.86
	High	FLFEGGSR		0.0120842	0.00107101	13	75	912.457
	High	LNVPFFEVPTGWK	1xDeamidated [N2]	0.0140962	0.00178112	14	3	1534.79
	High	KLNVPFFEVPTGWK		0.0162131	0.00203068	14	22	1661.9
	High	QIFDFHAIK		0.0737583	0.00745027	13	3	1118.6
	High	GDDTFLDIMAK	1xOxidation [M9]	0.0972456	0.00985438	14	7	1241.57
A0A3F2RR30	Phosphoglycerate kinase OS=Phytophthora kernoviae OX=325452 GN=BBP00_00004716 PE=3 SV=1	0	96.115	32	9	1249	3	46.8	36	3	17	15	8	5			1	7	1		11	5	35	27	31	15	9	4	13	40	32	38	32	16	24	33	10	9	21	16	14	21	15	13	8	8	19	15	9
	Confidence	Sequence	Modifications	Qvality PEP	Qvality q-value	# Proteins	# PSMs	Theo. MH+ [Da]
	High	LGDVYVNDAFGTAHR	1xDeamidated [N7]	3.1805e-05	0.000212275	8	36	1635.78
	High	LGDVYVNDAFGTAHR		2.09334e-09	0.000212275	8	222	1634.79
	High	IDAALPTVQYVLDQGAK		1.86218e-07	0.000212275	9	326	1801.97
	High	VINNMEIAGSLFDAEGAK	1xOxidation [M5]	0.00105178	0.000212275	3	33	1894.92
	High	VSHVSTGGGASLELLEGK		1.10782e-08	0.000212275	10	317	1740.91
	High	TVVWNGPMGVFEFDVFANGTK		7.48727e-06	0.000212275	3	21	2315.12
	High	AHSSMVGVNLPIK	1xOxidation [M5]	0.00086913	0.000212275	1	3	1368.73
	High	AHSSMVGVNLPIK	1xDeamidated [N9]	1.17036e-05	0.000212275	1	32	1353.72
	High	AHSSMVGVNLPIK		1.20191e-06	0.000212275	1	54	1352.74
	High	ALDAPQRPFVSILGGAK		2.54843e-06	0.000212275	9	109	1739.98
	High	IQLIMNMLDK		0.00439875	0.000677591	10	87	1218.66
	High	AAGFLLDKELVYFAK		0.0269894	0.00298468	10	2	1684.93
	High	AHSSMVGVNLPIK	1xDeamidated [N9]; 1xOxidation [M5]	0.0308029	0.00308166	1	5	1369.71
	High	TVVWNGPMGVFEFDVFANGTK	1xDeamidated [N18]	0.0773407	0.00780457	3	2	2316.1
H3HD79	Uncharacterized protein OS=Phytophthora ramorum OX=164328 PE=4 SV=1	0	116.863	22	19	1782	2	114.2	35	4	16	9	5	5	2		4	4	2	1	14	12	38	38	34	20	1	2	6	23	17	41	32	45	40	45	1	4	21	19	26	32	20	28	27	16	26	35	32
	Confidence	Sequence	Modifications	Qvality PEP	Qvality q-value	# Proteins	# PSMs	Theo. MH+ [Da]
	High	LSGTGVAGATIR		7.93805e-05	0.000212275	15	54	1102.62
	High	LVQQLEAAVR		0.000137986	0.000212275	15	242	1126.66
	High	LNGGLGTSMGLDK	1xDeamidated [N2]	4.34494e-05	0.000212275	15	72	1263.62
	High	LNGGLGTSMGLDK		3.69114e-05	0.000212275	15	74	1262.64
	High	LNVPFFEVPTGWK		1.05976e-05	0.000212275	14	65	1533.81
	High	MQAAGLSTEAIK	1xOxidation [M1]	0.000104661	0.000212275	16	8	1235.63
	High	MQAAGLSTEAIK		0.000341667	0.000212275	16	58	1219.64
	High	YPELVEDEALELLQNK		5.28049e-07	0.000212275	4	200	1902.97
	High	SDAYVITEDYRPIIAPER		1.46843e-05	0.000212275	2	47	2108.07
	High	QVDGAPLVTVEDIVR		2.78958e-07	0.000212275	2	118	1610.87
	High	TITVEVFDSAEHHVSMLK		0.000110767	0.000212275	1	4	2043.02
	High	TAPFQDQKPGTSGLR		3.66506e-05	0.000212275	3	14	1602.82
	High	EGVAPIVSLDSK		5.85211e-05	0.000212275	15	142	1214.66
	High	DLNGGTLVVSGDGR	1xDeamidated [N3]	3.15248e-06	0.000212275	14	165	1360.67
	High	DLNGGTLVVSGDGR		2.46401e-05	0.000212275	14	64	1359.69
	High	GDDTFLDIMAK		4.10534e-05	0.000212275	14	230	1225.58
	High	YFNTNNLWIR		0.00633906	0.000677591	13	15	1340.67
	High	SMPTSGAVDR		0.00499215	0.000677591	1	21	1020.48
	High	DTTVDLTEQK		0.0046861	0.000677591	15	62	1149.56
	High	KLNVPFFEVPTGWK	1xDeamidated [N3]	0.00562559	0.000677591	14	11	1662.89
	High	LNGGLGTSMGLDK	1xDeamidated [N2]; 1xOxidation [M9]	0.00945614	0.000799942	15	1	1279.62
	High	QVDGAPLVTVEDIVR	1xDeamidated [Q1]	0.0114257	0.000922291	2	4	1611.86
	High	FLFEGGSR		0.0120842	0.00107101	13	75	912.457
	High	LNVPFFEVPTGWK	1xDeamidated [N2]	0.0140962	0.00178112	14	3	1534.79
	High	KLNVPFFEVPTGWK		0.0162131	0.00203068	14	22	1661.9
	High	TITVEVFDSAEHHVSMLK	1xOxidation [M16]	0.0266161	0.00290839	1	1	2059.02
	High	QIFDFHAIK		0.0737583	0.00745027	13	3	1118.6
	High	GDDTFLDIMAK	1xOxidation [M9]	0.0972456	0.00985438	14	7	1241.57
A0A225VI90	Phosphoglycerate kinase OS=Phytophthora megakarya OX=4795 GN=PHMEG_00022603 PE=3 SV=1	0	119.617	52	15	1907	3	43.5	35	11	37	21	23	10	2		22	12	10	2	38	18	33	42	38	26	19	14	19	37	31	39	37	31	36	39	13	10	25	19	21	25	21	17	14	13	21	16	16
	Confidence	Sequence	Modifications	Qvality PEP	Qvality q-value	# Proteins	# PSMs	Theo. MH+ [Da]
	High	LGDIYVNDAFGTAHR		4.71418e-07	0.000212275	1	24	1648.81
	High	IDAALPTVQYVLDQGAK		1.86218e-07	0.000212275	9	326	1801.97
	High	VSHVSTGGGASLELLEGK		1.10782e-08	0.000212275	10	317	1740.91
	High	VDFNVPFAQDGSISNTQR	1xDeamidated [Q/N]	4.37586e-05	0.000212275	6	48	1995.94
	High	VDFNVPFAQDGSISNTQR		5.32769e-10	0.000212275	6	292	1994.96
	High	TVVWNGPMGVFEFDAFANGTK	2xDeamidated [N5; N18]	0.000966299	0.000212275	1	4	2289.05
	High	TVVWNGPMGVFEFDAFANGTK	1xDeamidated [N]	1.66833e-05	0.000212275	1	11	2288.07
	High	TVVWNGPMGVFEFDAFANGTK		0.000371958	0.000212275	1	5	2287.09
	High	AHSSMVGVDLPIK		1.17036e-05	0.000212275	5	26	1353.72
	High	ALDAPQRPFVSILGGAK		2.54843e-06	0.000212275	9	109	1739.98
	High	DSLAPVAVAVEQK		1.21046e-06	0.000212275	6	394	1326.73
	High	ASPEAVAAFR		0.00288373	0.000377288	5	182	1018.53
	High	GVTLHLPNDFVIADK		0.00266875	0.000377288	1	30	1638.88
	High	IQLIMNMLDK		0.00439875	0.000677591	10	87	1218.66
	High	VINNMEIGGSLYDEEGAK	1xDeamidated [N4]	0.00787995	0.000799942	5	1	1939.9
	High	AHSSMVGVDLPIK	1xOxidation [M5]	0.0214418	0.00261247	5	3	1369.71
	High	FHVEEEGK		0.0195808	0.00261247	6	39	974.458
	High	AAGFLLDKELVYFAK		0.0269894	0.00298468	10	2	1684.93
	High	AVMDAVVK		0.0940387	0.00950332	4	7	832.46
A0A329SYM6	Pyruvate carboxylase OS=Phytophthora cactorum OX=29920 GN=PC110_g2078 PE=4 SV=1	0	191.284	43	37	1483	4	129.4	35	5	14	9	8	10	1		4	6	3	5	10	5	81	66	46	25	1	1	9	20	16	59	34	41	24	50			22	25	25	20	17	15	20	8	24	22	18
	Confidence	Sequence	Modifications	Qvality PEP	Qvality q-value	# Proteins	# PSMs	Theo. MH+ [Da]
	High	LTEQEVIDQAETLSFPK		9.14806e-09	0.000212275	14	68	1947.99
	High	LTEQEVIDQAETLSFPK	1xDeamidated [Q]	0.00021109	0.000212275	14	21	1948.97
	High	IQVEHTITEEITGIDLVQSQIR		6.29349e-08	0.000212275	16	8	2522.35
	High	HYFIEVNPR		0.00169972	0.000212275	16	16	1174.6
	High	GVVDTSFIAENPDLLEPSK	1xDeamidated [N11]	0.00161783	0.000212275	4	4	2032.01
	High	HIEVQILGDGK		3.29528e-05	0.000212275	3	23	1208.66
	High	LDDGPGFVGAHITPHYDSLLVK		1.2994e-06	0.000212275	16	34	2351.2
	High	VLETAPAVGLDPK		1.62168e-05	0.000212275	14	167	1309.74
	High	VPVVPGTDGPVHNLEEAR		1.50802e-06	0.000212275	1	31	1885.98
	High	VDPIIPTLAAPPASK		3.24888e-05	0.000212275	9	31	1489.86
	High	VFDSLNYLENMK		2.36138e-05	0.000212275	15	97	1472.71
	High	YLNAGTVEFLVDQQGR	1xDeamidated [N3]	0.000770738	0.000212275	16	1	1810.9
	High	YLNAGTVEFLVDQQGR		6.08499e-07	0.000212275	16	24	1809.91
	High	YIGNTIVNGPEK	1xDeamidated [N]	0.000290323	0.000212275	15	12	1305.67
	High	YIGNTIVNGPEK		0.000606053	0.000212275	15	16	1304.68
	High	VVGDFAQFIVQNK		4.32967e-07	0.000212275	15	2	1464.78
	High	VTTENPSTGFQPDSGVIEVFR	1xDeamidated [Q11]	2.10813e-05	0.000212275	16	7	2281.1
	High	VTTENPSTGFQPDSGVIEVFR		2.4079e-06	0.000212275	16	11	2280.11
	High	SPVGAYLDINSIIQIAK	1xDeamidated [N10]	5.18759e-05	0.000212275	2	3	1802.99
	High	QIYVEQGPEAFAK		0.000580874	0.000212275	14	26	1479.75
	High	SVVEYFQGYLGIPHHGFPEPLR		2.27913e-05	0.000212275	15	21	2542.29
	High	EAVPDIPFQMLLR		4.50174e-05	0.000212275	16	91	1528.82
	High	ATGLPGSVGAPMPGVVLDVR		0.000165902	0.000212275	10	6	1893.03
	High	AQATGMDVFR		0.00165243	0.000212275	15	162	1095.53
	High	AFIDSGVGYPVIIK		4.24601e-06	0.000212275	14	137	1478.83
	High	DMLAIAPATSIAMR		4.37586e-05	0.000212275	15	117	1460.76
	High	DMAGLLKPQAAQILISAIR		4.52601e-10	0.000212275	12	50	2009.16
	High	AEELEENFER		0.000229818	0.000212275	3	22	1265.56
	High	FVGPTPENLQR		0.00130915	0.000212275	12	41	1257.66
	High	ADESFLVGADK		0.00300819	0.000377288	2	74	1151.56
	High	GLLLTDTTWR		0.00393058	0.000553461	14	48	1175.64
	High	GVYAPFESGQK		0.00675256	0.000677591	16	32	1182.58
	High	ASSEALAAFGDGTVFIER		0.0157658	0.00203068	16	1	1840.91
	High	DVIFELNGR	1xDeamidated [N7]	0.0176321	0.00213591	16	25	1063.54
	High	ALGATGPPPSK		0.0183873	0.00227045	9	7	995.552
	High	SFLTNVLNHPDFIK		0.0225154	0.00272457	3	8	1644.87
	High	SPGGMGIR		0.0275591	0.00298468	16	17	774.393
	High	LIAVGGVSK		0.0392618	0.00403535	17	6	843.53
	High	DAHQSLLATR		0.0426552	0.00421779	16	5	1111.59
	High	AGNELGIR		0.0441521	0.00430365	16	13	829.453
	High	AMIDDAVR		0.0489562	0.00495616	15	8	890.44
	High	SPVGAYLDINSIIQIAK	2xDeamidated [N10; Q14]	0.0953092	0.00957032	2	2	1803.97
A0A329SCE6	Uncharacterized protein OS=Phytophthora cactorum OX=29920 GN=PC110_g10015 PE=4 SV=1	0	112.609	66	16	2795	4	36.2	34	35	39	23	49	29	17	5	41	56	57	22	18	27	20	19	27	20	42	17	22	37	29	32	43	83	53	40	32	22	27	18	25	26	24	48	49	37	36	47	43
	Confidence	Sequence	Modifications	Qvality PEP	Qvality q-value	# Proteins	# PSMs	Theo. MH+ [Da]
	High	MGTDEEGFVGVLVASPPEHMR		2.60335e-10	0.000212275	2	22	2258.06
	High	IAEEVSGDYGELLLSVFDARD		5.29912e-05	0.000212275	14	8	2298.11
	High	LLASPLPEAEAGILR		1.11178e-10	0.000212275	16	1164	1549.89
	High	VILASLQAALVPYDANIHNAAK		1.04863e-11	0.000212275	6	63	2292.27
	High	TYYETYGEDLGSVLDSDLHGDYKK		4.85834e-06	0.000212275	2	14	2768.26
	High	TYYETYGEDLGSVLDSDLHGDYK		1.55148e-10	0.000212275	2	39	2640.16
	High	EDLIYPVVVGR		5.2898e-06	0.000212275	10	560	1259.7
	High	GFGTDENALSSAVVR	1xDeamidated [N7]	3.86533e-07	0.000212275	14	92	1523.73
	High	GFGTDENALSSAVVR		1.33443e-07	0.000212275	14	312	1522.75
	High	DLVDDETSGHYEFLLK		4.18623e-06	0.000212275	4	90	1880.89
	High	AAAHEFSGDAEK		1.32967e-05	0.000212275	4	81	1232.55
	High	GLGTKEDLIYPVVVGR		6.23771e-05	0.000212275	10	4	1715.97
	High	ELHNQSLR		0.00327338	0.000377288	12	61	996.522
	High	TNVEINILK		0.00201319	0.000377288	10	272	1043.61
	High	YKELHNQSLR		0.0129606	0.00135271	12	7	1287.68
	High	KTYYETYGEDLGSVLDSDLHGDYK		0.0135166	0.00165205	2	1	2768.26
	High	MLNLYPPATHSAWNGQPPSYPAGTDSTVNEIYEATK	2xDeamidated [N3; N14]; 1xOxidation [M1]	0.0249984	0.00278888	5	5	3938.81
A0A2P4YHH9	Annexin (Annexin) Family OS=Phytophthora palmivora var. palmivora OX=611791 GN=PHPALM_5386 PE=4 SV=1	0	122.382	56	12	2656	2	36.1	34	33	39	20	52	27	17	5	41	55	57	22	23	33	20	19	27	20	42	17	22	37	29	32	43	83	53	40	35	21	23	23	29	24	26	23	30	23	16	17	42
	Confidence	Sequence	Modifications	Qvality PEP	Qvality q-value	# Proteins	# PSMs	Theo. MH+ [Da]
	High	MGTNEEGFVGVLVASPPEHLR	1xDeamidated [N4]; 1xOxidation [M1]	5.65879e-12	0.000212275	1	22	2256.1
	High	MGTNEEGFVGVLVASPPEHLR	1xOxidation [M1]	0.000336864	0.000212275	1	9	2255.11
	High	MGTNEEGFVGVLVASPPEHLR	1xDeamidated [N4]	8.06654e-12	0.000212275	1	51	2240.1
	High	MGTNEEGFVGVLVASPPEHLR		0.000320577	0.000212275	1	1	2239.12
	High	MLNLYPPATHSAWNGQPPSYPAGTDSAVNEIFEATK	2xDeamidated [N3; N14]; 1xOxidation [M1]	0.00149701	0.000212275	3	4	3892.8
	High	MLNLYPPATHSAWNGQPPSYPAGTDSAVNEIFEATK	1xDeamidated [N/Q]; 1xOxidation [M1]	2.15345e-05	0.000212275	3	31	3891.82
	High	MLNLYPPATHSAWNGQPPSYPAGTDSAVNEIFEATK	1xOxidation [M1]	0.000147073	0.000212275	3	9	3890.83
	High	IAEEVSGDYGELLLSVFDARD		5.29912e-05	0.000212275	14	8	2298.11
	High	LLASPLPEAEAGILR		1.11178e-10	0.000212275	16	1164	1549.89
	High	YQELHNQSLR		0.00179839	0.000212275	2	10	1287.64
	High	EDLIYPVVVGR		5.2898e-06	0.000212275	10	560	1259.7
	High	GFGTDENALSSAVVR	1xDeamidated [N7]	3.86533e-07	0.000212275	14	92	1523.73
	High	GFGTDENALSSAVVR		1.33443e-07	0.000212275	14	312	1522.75
	High	DLVDDETSGHYEFLLK		4.18623e-06	0.000212275	4	90	1880.89
	High	GLGTKEDLIYPVVVGR		6.23771e-05	0.000212275	10	4	1715.97
	High	TNVEINILK		0.00201319	0.000377288	10	272	1043.61
	High	MITEPLDLLAELFEDAMK	1xOxidation [M17]	0.00827656	0.000799942	1	4	2095.03
	High	KYNESLVK		0.0398084	0.00403535	3	13	980.541
W2PLY2	Uncharacterized protein OS=Phytophthora parasitica (strain INRA-310) OX=761204 GN=PPTG_17090 PE=4 SV=1	0	149.109	25	22	1810	2	124.4	33	6	21	13	7	6	2		7	4	3	1	23	15	37	27	27	20	1	2	5	22	14	36	30	43	37	34	2	5	15	10	19	26	11	35	41	21	32	41	40
	Confidence	Sequence	Modifications	Qvality PEP	Qvality q-value	# Proteins	# PSMs	Theo. MH+ [Da]
	High	LSGTGVAGATIR		7.93805e-05	0.000212275	15	54	1102.62
	High	LVQQLEAAVR		0.000137986	0.000212275	15	242	1126.66
	High	LNGGLGTSMGLDK	1xDeamidated [N2]	4.34494e-05	0.000212275	15	72	1263.62
	High	LNGGLGTSMGLDK		3.69114e-05	0.000212275	15	74	1262.64
	High	LNVPFFEVPTGWK		1.05976e-05	0.000212275	14	65	1533.81
	High	MQAAGLSTEAIK	1xOxidation [M1]	0.000104661	0.000212275	16	8	1235.63
	High	MQAAGLSTEAIK		0.000341667	0.000212275	16	58	1219.64
	High	YDYENVDKAAAEGMFADMTK		4.3373e-06	0.000212275	8	2	2268.98
	High	YPEIVEDETLELLQNK		0.000548919	0.000212275	11	43	1932.98
	High	SMPTSGAVDLVAK		0.00124603	0.000212275	15	80	1275.66
	High	SDAYVITEDYRPVIAPER		2.81438e-06	0.000212275	11	100	2094.05
	High	TFMSDNYLQNFVASVFEALPAK	1xDeamidated [N/Q]	0.000515062	0.000212275	7	2	2493.2
	High	TFMSDNYLQNFVASVFEALPAK		3.3425e-09	0.000212275	7	12	2492.22
	High	ADEFEYVDPVDGSVSSHQGIR		1.0121e-11	0.000212275	13	154	2307.05
	High	EGVAPIVSLDSK		5.85211e-05	0.000212275	15	142	1214.66
	High	DLNGGTLVVSGDGR	1xDeamidated [N3]	3.15248e-06	0.000212275	14	165	1360.67
	High	DLNGGTLVVSGDGR		2.46401e-05	0.000212275	14	64	1359.69
	High	AAAEGMFADMTK	1xOxidation [M]	0.00172387	0.000212275	8	2	1258.54
	High	GLPVTGQEQEPPSFGAAWDGDADR		3.58179e-10	0.000212275	9	4	2500.14
	High	GLPVTGQEQEPPSFGAAWDGDADR	1xDeamidated [Q]	1.5e-05	0.000212275	9	6	2501.12
	High	AAAEGMFADMTK		5.04253e-05	0.000212275	8	38	1242.55
	High	GDDTFLDIMAK		4.10534e-05	0.000212275	14	230	1225.58
	High	FFGNLMDSHVVFGK		0.00263142	0.000377288	13	21	1597.78
	High	YFNTNNLWIR		0.00633906	0.000677591	13	15	1340.67
	High	DTTVDLTEQK		0.0046861	0.000677591	15	62	1149.56
	High	KLNVPFFEVPTGWK	1xDeamidated [N3]	0.00562559	0.000677591	14	11	1662.89
	High	LNGGLGTSMGLDK	1xDeamidated [N2]; 1xOxidation [M9]	0.00945614	0.000799942	15	1	1279.62
	High	FLFEGGSR		0.0120842	0.00107101	13	75	912.457
	High	LNVPFFEVPTGWK	1xDeamidated [N2]	0.0140962	0.00178112	14	3	1534.79
	High	KLNVPFFEVPTGWK		0.0162131	0.00203068	14	22	1661.9
	High	QIFDFHAIK		0.0737583	0.00745027	13	3	1118.6
	High	GDDTFLDIMAK	1xOxidation [M9]	0.0972456	0.00985438	14	7	1241.57
W3A3M0	Pyruvate carboxylase (Fragment) OS=Phytophthora parasitica P10297 OX=1317064 GN=F442_01350 PE=4 SV=1	0	167.358	38	33	1331	1	133.7	32	5	13	9	8	10	1		4	6	3	5	8	5	71	55	35	20	1	1	7	18	15	49	30	39	19	42			21	24	23	18	17	12	18	8	21	19	15
	Confidence	Sequence	Modifications	Qvality PEP	Qvality q-value	# Proteins	# PSMs	Theo. MH+ [Da]
	High	LTEQEVIDQAETLSFPK		9.14806e-09	0.000212275	14	68	1947.99
	High	LTEQEVIDQAETLSFPK	1xDeamidated [Q]	0.00021109	0.000212275	14	21	1948.97
	High	IQVEHTITEEITGIDLVQSQIR		6.29349e-08	0.000212275	16	8	2522.35
	High	HYFIEVNPR		0.00169972	0.000212275	16	16	1174.6
	High	LDDGPGFVGAHITPHYDSLLVK		1.2994e-06	0.000212275	16	34	2351.2
	High	VLETAPAVGLDPK		1.62168e-05	0.000212275	14	167	1309.74
	High	VDPIIPTLAAPPASK		3.24888e-05	0.000212275	9	31	1489.86
	High	VFDSLNYLENMK		2.36138e-05	0.000212275	15	97	1472.71
	High	YLNAGTVEFLVDQQGR	1xDeamidated [N3]	0.000770738	0.000212275	16	1	1810.9
	High	YLNAGTVEFLVDQQGR		6.08499e-07	0.000212275	16	24	1809.91
	High	YIGNTIVNGPEK	1xDeamidated [N]	0.000290323	0.000212275	15	12	1305.67
	High	YIGNTIVNGPEK		0.000606053	0.000212275	15	16	1304.68
	High	VVGDFAQFIVQNK		4.32967e-07	0.000212275	15	2	1464.78
	High	VTTENPSTGFQPDSGVIEVFR	1xDeamidated [Q11]	2.10813e-05	0.000212275	16	7	2281.1
	High	VTTENPSTGFQPDSGVIEVFR		2.4079e-06	0.000212275	16	11	2280.11
	High	QIYVEQGPEAFAK		0.000580874	0.000212275	14	26	1479.75
	High	SVVEYFQGYLGIPHHGFPEPLR		2.27913e-05	0.000212275	15	21	2542.29
	High	EAVPDIPFQMLLR		4.50174e-05	0.000212275	16	91	1528.82
	High	ATGLPGSVGAPMPGVVLDVR		0.000165902	0.000212275	10	6	1893.03
	High	AQATGMDVFR		0.00165243	0.000212275	15	162	1095.53
	High	AFIDSGVGYPVIIK		4.24601e-06	0.000212275	14	137	1478.83
	High	DMLAIAPATSIAMR		4.37586e-05	0.000212275	15	117	1460.76
	High	DMAGLLKPQAAQILISAIR		4.52601e-10	0.000212275	12	50	2009.16
	High	FVGPTPENLQR		0.00130915	0.000212275	12	41	1257.66
	High	ADESFLVGAGK		0.00296612	0.000377288	11	10	1093.55
	High	SPVGAYLDIDSIIQIAK		0.00387566	0.000553461	10	2	1802.99
	High	GLLLTDTTWR		0.00393058	0.000553461	14	48	1175.64
	High	GVYAPFESGQK		0.00675256	0.000677591	16	32	1182.58
	High	ASSEALAAFGDGTVFIER		0.0157658	0.00203068	16	1	1840.91
	High	DVIFELNGR	1xDeamidated [N7]	0.0176321	0.00213591	16	25	1063.54
	High	ALGATGPPPSK		0.0183873	0.00227045	9	7	995.552
	High	VLPNGQEMFHGRPGAEMEPYDFEAAEK	1xDeamidated [Q6]	0.021592	0.00261247	8	1	3050.37
	High	SPGGMGIR		0.0275591	0.00298468	16	17	774.393
	High	LIAVGGVSK		0.0392618	0.00403535	17	6	843.53
	High	DAHQSLLATR		0.0426552	0.00421779	16	5	1111.59
	High	AGNELGIR		0.0441521	0.00430365	16	13	829.453
	High	AMIDDAVR		0.0489562	0.00495616	15	8	890.44
V9E2T3	Uncharacterized protein OS=Phytophthora parasitica P1569 OX=1317065 GN=F443_19940 PE=4 SV=1	0	76.166	50	11	2574	1	36.2	32	35	38	23	45	28	17	5	41	56	57	22	15	21	18	18	23	19	41	17	20	34	29	28	41	83	53	38	31	22	25	17	24	26	24	30	38	30	21	28	43
	Confidence	Sequence	Modifications	Qvality PEP	Qvality q-value	# Proteins	# PSMs	Theo. MH+ [Da]
	High	MGTDEEGFIGVLVASPPEHLR		9.39467e-10	0.000212275	6	26	2254.12
	High	IAEEVSGDYGELLLSVFDARD		5.29912e-05	0.000212275	14	8	2298.11
	High	LLASPLPEAEAGILR		1.11178e-10	0.000212275	16	1164	1549.89
	High	VILASLQAALVPYDANIHNAAK		1.04863e-11	0.000212275	6	63	2292.27
	High	EDLIYPVVVGR		5.2898e-06	0.000212275	10	560	1259.7
	High	GFGTDENALSSAVVR	1xDeamidated [N7]	3.86533e-07	0.000212275	14	92	1523.73
	High	GFGTDENALSSAVVR		1.33443e-07	0.000212275	14	312	1522.75
	High	GLGTKEDLIYPVVVGR		6.23771e-05	0.000212275	10	4	1715.97
	High	ELHNQSLR		0.00327338	0.000377288	12	61	996.522
	High	TNVEINILK		0.00201319	0.000377288	10	272	1043.61
	High	YKELHNQSLR		0.0129606	0.00135271	12	7	1287.68
	High	MLNLYPPATHSAWNGQPPSYPAGTDSTVNEIYEATK	2xDeamidated [N3; N14]; 1xOxidation [M1]	0.0249984	0.00278888	5	5	3938.81
A0A225W0C9	Pyruvate carboxylase OS=Phytophthora megakarya OX=4795 GN=PHMEG_00015868 PE=4 SV=1	0	162.762	35	31	1327	2	129.2	32	5	13	9	8	10	1		4	6	3	5	10	5	70	56	35	19	1	1	7	18	15	49	30	40	19	42			22	29	24	21	20	11	14	6	16	15	10
	Confidence	Sequence	Modifications	Qvality PEP	Qvality q-value	# Proteins	# PSMs	Theo. MH+ [Da]
	High	LTEQEVIDQAETLSFPK		9.14806e-09	0.000212275	14	68	1947.99
	High	LTEQEVIDQAETLSFPK	1xDeamidated [Q]	0.00021109	0.000212275	14	21	1948.97
	High	IQVEHTITEEITGIDLVQSQIR		6.29349e-08	0.000212275	16	8	2522.35
	High	HYFIEVNPR		0.00169972	0.000212275	16	16	1174.6
	High	LDDGPGFVGAHITPHYDSLLVK		1.2994e-06	0.000212275	16	34	2351.2
	High	VLETAPAVGLDPK		1.62168e-05	0.000212275	14	167	1309.74
	High	VFDSLNYLENMK		2.36138e-05	0.000212275	15	97	1472.71
	High	YLNAGTVEFLVDQQGR	1xDeamidated [N3]	0.000770738	0.000212275	16	1	1810.9
	High	YLNAGTVEFLVDQQGR		6.08499e-07	0.000212275	16	24	1809.91
	High	YIGNTIVNGPEK	1xDeamidated [N]	0.000290323	0.000212275	15	12	1305.67
	High	YIGNTIVNGPEK		0.000606053	0.000212275	15	16	1304.68
	High	VVGDFAQFIVQNK		4.32967e-07	0.000212275	15	2	1464.78
	High	VTTENPSTGFQPDSGVIEVFR	1xDeamidated [Q11]	2.10813e-05	0.000212275	16	7	2281.1
	High	VTTENPSTGFQPDSGVIEVFR		2.4079e-06	0.000212275	16	11	2280.11
	High	SFLANVLNHPDFIK		5.03366e-06	0.000212275	3	39	1614.86
	High	QIYVEQGPEAFAK		0.000580874	0.000212275	14	26	1479.75
	High	SVVEYFQGYLGIPHHGFPEPLR		2.27913e-05	0.000212275	15	21	2542.29
	High	EAVPDIPFQMLLR		4.50174e-05	0.000212275	16	91	1528.82
	High	AQATGMDVFR		0.00165243	0.000212275	15	162	1095.53
	High	AFIDSGVGYPVIIK		4.24601e-06	0.000212275	14	137	1478.83
	High	DMLAIAPATSIAMR		4.37586e-05	0.000212275	15	117	1460.76
	High	DMAGLLKPQAAQILISAIR		4.52601e-10	0.000212275	12	50	2009.16
	High	FVGPTPENLQR		0.00130915	0.000212275	12	41	1257.66
	High	GLLLTDTTWR		0.00393058	0.000553461	14	48	1175.64
	High	GVYAPFESGQK		0.00675256	0.000677591	16	32	1182.58
	High	GPYNLEYYLNFVR	2xDeamidated [N4; N10]	0.0054314	0.000677591	1	1	1649.78
	High	ASSEALAAFGDGTVFIER		0.0157658	0.00203068	16	1	1840.91
	High	DVIFELNGR	1xDeamidated [N7]	0.0176321	0.00213591	16	25	1063.54
	High	SPGGMGIR		0.0275591	0.00298468	16	17	774.393
	High	LIAVGGVSK		0.0392618	0.00403535	17	6	843.53
	High	DAHQSLLATR		0.0426552	0.00421779	16	5	1111.59
	High	AGNELGIR		0.0441521	0.00430365	16	13	829.453
	High	AMIDDAVR		0.0489562	0.00495616	15	8	890.44
	High	ALGATGPAPSK		0.0499763	0.00515889	5	4	969.536
	High	DLDVISHAIYPDVFAGFQK		0.0546399	0.00553203	2	4	2135.08
D0N1P5	Elongation factor 1-alpha OS=Phytophthora infestans (strain T30-4) OX=403677 GN=PITG_04640 PE=3 SV=1	0	62.456	33	9	2548	2	48.5	31	18	22	11	19	10	21	10	39	20	13	6	93	20	28	20	15	13	13	6	15	20	13	27	40	8	22	10	45	21	33	23	25	27	24	70	63	24	26	28	16
	Confidence	Sequence	Modifications	Qvality PEP	Qvality q-value	# Proteins	# PSMs	Theo. MH+ [Da]
	High	IGGIGTVPVGR		5.0069e-05	0.000212275	14	1058	1025.61
	High	VETGVIKPGMVATFGPVGLSTEVK	1xOxidation [M10]	5.21582e-14	0.000212275	14	150	2432.31
	High	VETGVIKPGMVATFGPVGLSTEVK		4.48198e-17	0.000212275	14	683	2416.32
	High	YFFTVIDAPGHR		8.10869e-05	0.000212275	15	51	1422.72
	High	QMIVAINK		0.00164082	0.000212275	15	65	916.528
	High	SVEMHHESLPEAVPGDNVGFNVK		6.13909e-06	0.000212275	14	30	2492.19
	High	EHALLAFTLGVK		0.000821357	0.000212275	15	16	1298.75
	High	LPLQDVYK		0.0111881	0.000922291	13	295	975.551
	High	QTVAVGVIK		0.0127804	0.00135271	19	195	914.567
	High	NDPAKATQDFTAQVIVLNHPGQIGNGYSPVLDCHTAHVACK		0.049294	0.00505244	1	5	4330.11
A0A225VQD5	Annexin protein OS=Phytophthora megakarya OX=4795 GN=PHMEG_00019902 PE=4 SV=1	0	121.77	55	13	2477	3	36.2	31	34	33	22	45	27	13	5	28	48	53	21	18	25	14	18	25	19	38	17	20	31	26	30	40	69	50	36	32	24	28	16	28	26	25	25	29	21	15	16	40
	Confidence	Sequence	Modifications	Qvality PEP	Qvality q-value	# Proteins	# PSMs	Theo. MH+ [Da]
	High	MGTDEEGFVGVLVASPPEHLR	1xOxidation [M1]	2.96295e-09	0.000212275	2	23	2256.1
	High	MITEPLDLLAELFESAMK	2xOxidation [M1; M17]	2.39089e-06	0.000212275	4	18	2083.03
	High	MITEPLDLLAELFESAMK	1xOxidation [M]	4.35281e-08	0.000212275	4	30	2067.04
	High	MITEPLDLLAELFESAMK		1.4607e-08	0.000212275	4	30	2051.04
	High	MGTDEEGFVGVLVASPPEHLR		5.38479e-12	0.000212275	2	56	2240.1
	High	IAEEVSGDYGELLLSVFDARD		5.29912e-05	0.000212275	14	8	2298.11
	High	LLASPLPEAEAGILR		1.11178e-10	0.000212275	16	1164	1549.89
	High	EDLIYPVVVGR		5.2898e-06	0.000212275	10	560	1259.7
	High	GFGTDENALSSAVVR	1xDeamidated [N7]	3.86533e-07	0.000212275	14	92	1523.73
	High	GFGTDENALSSAVVR		1.33443e-07	0.000212275	14	312	1522.75
	High	DLVDDETSGHYEFLLK		4.18623e-06	0.000212275	4	90	1880.89
	High	GLGTKEDLIYPVVVGR		6.23771e-05	0.000212275	10	4	1715.97
	High	ELHNQSLR		0.00327338	0.000377288	12	61	996.522
	High	YKELHNQSLR		0.0129606	0.00135271	12	7	1287.68
	High	AAEHEFRGDSEK		0.0163269	0.00203068	1	3	1375.62
	High	MLNLYPPATHSAWNGQPPSYPAGTDSTVNEIYEATK	2xDeamidated [N3; N14]; 1xOxidation [M1]	0.0249984	0.00278888	5	5	3938.81
	High	AAEHEFR		0.0617987	0.00642756	1	14	859.406
A0A329SBE5	Phosphoglucomutase, cytoplasmic OS=Phytophthora cactorum OX=29920 GN=PC110_g9708 PE=4 SV=1	0	170.711	35	27	2002	6	115.4	30	6	21	14	11	5	2		7	5	4	1	23	18	23	20	16	16	1	2	4	18	13	31	26	42	36	27	2	5	13	13	23	21	18	69	71	33	60	72	62
	Confidence	Sequence	Modifications	Qvality PEP	Qvality q-value	# Proteins	# PSMs	Theo. MH+ [Da]
	High	LSGTGVAGATIR		7.93805e-05	0.000212275	15	54	1102.62
	High	LVQQLEAAVR		0.000137986	0.000212275	15	242	1126.66
	High	LNGGLGTSMGLDK	1xDeamidated [N2]	4.34494e-05	0.000212275	15	72	1263.62
	High	LNGGLGTSMGLDK		3.69114e-05	0.000212275	15	74	1262.64
	High	MQAAGLSTEAIK	1xOxidation [M1]	0.000104661	0.000212275	16	8	1235.63
	High	MQAAGLSTEAIK		0.000341667	0.000212275	16	58	1219.64
	High	IAADFPTVDVGK		0.000120601	0.000212275	1	84	1232.65
	High	IGTTTVDADDGSR		3.02118e-06	0.000212275	2	38	1307.61
	High	VNASTMEPATYPANPAK		5.46143e-08	0.000212275	1	27	1761.85
	High	YEEPTGDLDQNAAVALEK	1xDeamidated [N/Q]	0.00109731	0.000212275	1	6	1963.91
	High	YEEPTGDLDQNAAVALEK		1.02105e-06	0.000212275	1	5	1962.93
	High	YPEIVEDETLELLQNK		0.000548919	0.000212275	11	43	1932.98
	High	VTNEVFDLSK		0.000787256	0.000212275	1	28	1151.59
	High	SMPTSGAVDLVAK		0.00124603	0.000212275	15	80	1275.66
	High	SDAYVITEDYRPIIAPER		1.46843e-05	0.000212275	2	47	2108.07
	High	QVEGAPLVTVEDIVR		5.50998e-07	0.000212275	3	89	1624.89
	High	TSPFPDQKPGTSGLR		2.9628e-05	0.000212275	2	45	1587.81
	High	TFMSDNYLQNFVASVFDALPAK		1.13969e-08	0.000212275	1	13	2478.2
	High	ADEFEYVDPVDGSVSSHQGIR		1.0121e-11	0.000212275	13	154	2307.05
	High	EGVAPIVSLDSK		5.85211e-05	0.000212275	15	142	1214.66
	High	DLNGGTLVVSGDGR	1xDeamidated [N3]	3.15248e-06	0.000212275	14	165	1360.67
	High	DLNGGTLVVSGDGR		2.46401e-05	0.000212275	14	64	1359.69
	High	AAAEGMFADITK		0.000900385	0.000212275	2	53	1224.59
	High	GLPVTGQAQEPPAFGAAWDGDADR		1.96048e-10	0.000212275	1	8	2426.14
	High	GDDTFLDIMAK		4.10534e-05	0.000212275	14	230	1225.58
	High	FFGNLMDSHVVFGK		0.00263142	0.000377288	13	21	1597.78
	High	YFNTNNLWIR		0.00633906	0.000677591	13	15	1340.67
	High	DTTVDLTEQK		0.0046861	0.000677591	15	62	1149.56
	High	LNGGLGTSMGLDK	1xDeamidated [N2]; 1xOxidation [M9]	0.00945614	0.000799942	15	1	1279.62
	High	FLFEGGSR		0.0120842	0.00107101	13	75	912.457
	High	KLDVPFFEVPTGWK		0.0398084	0.00403535	2	5	1662.89
	High	QIFDFHAIK		0.0737583	0.00745027	13	3	1118.6
	High	GDDTFLDIMAK	1xOxidation [M9]	0.0972456	0.00985438	14	7	1241.57
G5A2F9	Pyruvate carboxylase OS=Phytophthora sojae (strain P6497) OX=1094619 GN=PHYSODRAFT_523127 PE=4 SV=1	0	206.162	45	37	1433	4	128.2	30	5	16	9	12	12	1		3	6	5	8	10	4	74	53	37	19	1	1	7	16	15	50	34	42	18	44			28	29	30	22	21	10	13	5	15	13	12
	Confidence	Sequence	Modifications	Qvality PEP	Qvality q-value	# Proteins	# PSMs	Theo. MH+ [Da]
	High	LTEQEVIDQAETLSFPK		9.14806e-09	0.000212275	14	68	1947.99
	High	LTEQEVIDQAETLSFPK	1xDeamidated [Q]	0.00021109	0.000212275	14	21	1948.97
	High	IQVEHTITEEITGIDLVQSQIR		6.29349e-08	0.000212275	16	8	2522.35
	High	HYFIEVNPR		0.00169972	0.000212275	16	16	1174.6
	High	HIEVQILGDGK		3.29528e-05	0.000212275	3	23	1208.66
	High	LDDGPGFVGAHITPHYDSLLVK		1.2994e-06	0.000212275	16	34	2351.2
	High	VLETAPAVGLDPK		1.62168e-05	0.000212275	14	167	1309.74
	High	VPVVPGTDGPVHTLEQAR		1.56244e-06	0.000212275	1	11	1872
	High	VFDSLNYLENMK		2.36138e-05	0.000212275	15	97	1472.71
	High	YLNAGTVEFLVDQQGR	1xDeamidated [N3]	0.000770738	0.000212275	16	1	1810.9
	High	YLNAGTVEFLVDQQGR		6.08499e-07	0.000212275	16	24	1809.91
	High	YIGNTIVNGPEK	1xDeamidated [N]	0.000290323	0.000212275	15	12	1305.67
	High	YIGNTIVNGPEK		0.000606053	0.000212275	15	16	1304.68
	High	VVGDFAQFIVQNK		4.32967e-07	0.000212275	15	2	1464.78
	High	VTTENPSTGFQPDSGVIEVFR	1xDeamidated [Q11]	2.10813e-05	0.000212275	16	7	2281.1
	High	VTTENPSTGFQPDSGVIEVFR		2.4079e-06	0.000212275	16	11	2280.11
	High	SGSADVYNHEMPGGQYTNLLFQSK	1xDeamidated [Q15]	0.00105178	0.000212275	2	1	2644.2
	High	SGSADVYNHEMPGGQYTNLLFQSK		2.45535e-07	0.000212275	2	6	2643.21
	High	QIYVEQGPEAFAK		0.000580874	0.000212275	14	26	1479.75
	High	QLGLAGQWPAIK		0.000402074	0.000212275	2	84	1281.73
	High	SEDIMEINDYWETMR		7.63478e-07	0.000212275	1	8	1931.81
	High	SVVEYFQGYLGIPHHGFPEPLR		2.27913e-05	0.000212275	15	21	2542.29
	High	EAVPDIPFQMLLR		4.50174e-05	0.000212275	16	91	1528.82
	High	DVDVISHAIYPDVFAGFMK		8.89225e-09	0.000212275	3	40	2124.05
	High	ATGMAGSVGAPMPGVVLDVR		1.98838e-06	0.000212275	1	23	1884.97
	High	AQATGMDVFR		0.00165243	0.000212275	15	162	1095.53
	High	AFIDSGVGYPVIIK		4.24601e-06	0.000212275	14	137	1478.83
	High	DMLAIAPATSIAMR		4.37586e-05	0.000212275	15	117	1460.76
	High	DMAGLLKPQAAQILISAIR		4.52601e-10	0.000212275	12	50	2009.16
	High	ADESFLVGAGK		0.00296612	0.000377288	11	10	1093.55
	High	IAGGETFEDLGLSQDK		0.00395833	0.000553461	1	1	1679.81
	High	SPVGAYLDIDSIIQIAK		0.00387566	0.000553461	10	2	1802.99
	High	GLLLTDTTWR		0.00393058	0.000553461	14	48	1175.64
	High	SEDIMEINDYWETMR	1xDeamidated [N8]	0.00418745	0.000553461	1	2	1932.8
	High	GVYAPFESGQK		0.00675256	0.000677591	16	32	1182.58
	High	ASSEALAAFGDGTVFIER		0.0157658	0.00203068	16	1	1840.91
	High	SFLTNVLNHPDFIK		0.0225154	0.00272457	3	8	1644.87
	High	SPGGMGIR		0.0275591	0.00298468	16	17	774.393
	High	LIAVGGVSK		0.0392618	0.00403535	17	6	843.53
	High	DAHQSLLATR		0.0426552	0.00421779	16	5	1111.59
	High	AGNELGIR		0.0441521	0.00430365	16	13	829.453
	High	AMIDDAVR		0.0489562	0.00495616	15	8	890.44
	High	ALGATGPAPSK		0.0499763	0.00515889	5	4	969.536
A0A3F2RWJ4	Uncharacterized protein OS=Phytophthora kernoviae OX=325452 GN=BBJ29_002192 PE=4 SV=1	0	53.028	12	7	2157	1	84.3	29	31	31	19	38	21	13	5	28	47	52	21	15	19	12	17	21	18	37	17	18	28	26	26	38	69	50	34	28	19	19	15	20	21	19	22	29	20	15	15	40
	Confidence	Sequence	Modifications	Qvality PEP	Qvality q-value	# Proteins	# PSMs	Theo. MH+ [Da]
	High	MITEPLDLLAELFENAMK	1xDeamidated [N15]; 1xOxidation [M17]	0.000339257	0.000212275	1	2	2095.03
	High	IAEEVSGDYGELLLSVFDARD		5.29912e-05	0.000212275	14	8	2298.11
	High	LLASPLPEAEAGILR		1.11178e-10	0.000212275	16	1164	1549.89
	High	EDLIYPVVVGR		5.2898e-06	0.000212275	10	560	1259.7
	High	GFGTDENALSSAVVR	1xDeamidated [N7]	3.86533e-07	0.000212275	14	92	1523.73
	High	GFGTDENALSSAVVR		1.33443e-07	0.000212275	14	312	1522.75
	High	GLGTKEDLIYPVVVGR		6.23771e-05	0.000212275	10	4	1715.97
	High	KYNESLVK		0.0398084	0.00403535	3	13	980.541
	High	MITEPLDLLAELFENAMK	1xDeamidated [N15]; 2xOxidation [M1; M17]	0.0565437	0.00595413	1	2	2111.03
D0NBN7	Uncharacterized protein OS=Phytophthora infestans (strain T30-4) OX=403677 GN=PITG_09086 PE=4 SV=1	0	80.673	25	5	480	1	39.4	29		2			1					4		7	5	31	25	9	4		1	3	19	19	34	20	17	14	24
	Confidence	Sequence	Modifications	Qvality PEP	Qvality q-value	# Proteins	# PSMs	Theo. MH+ [Da]
	High	VALVGAGAVNFGGAEGPWDHASR	1xDeamidated [N10]	2.9628e-05	0.000212275	7	3	2239.09
	High	VALVGAGAVNFGGAEGPWDHASR		3.09187e-13	0.000212275	7	139	2238.11
	High	YLVGEVDMDTVYSR		2.36982e-07	0.000212275	15	4	1646.77
	High	YPLELQVLR		0.000493657	0.000212275	8	152	1130.66
	High	SGALGNLVHGALLQGEAYDASVEIMADGLR	1xDeamidated [Q14]; 1xOxidation [M25]	3.1302e-06	0.000212275	7	4	3044.5
	High	SGALGNLVHGALLQGEAYDASVEIMADGLR	2xDeamidated [N6; Q14]	5.97792e-05	0.000212275	7	20	3029.49
	High	SGALGNLVHGALLQGEAYDASVEIMADGLR	1xDeamidated [Q/N]	6.87691e-10	0.000212275	7	10	3028.5
	High	SGALGNLVHGALLQGEAYDASVEIMADGLR		1.35121e-17	0.000212275	7	118	3027.52
	High	ASLTPGDIGYLEK		0.00153987	0.000212275	13	30	1363.71
D0MU98	Glucose-6-phosphate isomerase OS=Phytophthora infestans (strain T30-4) OX=403677 GN=PITG_01862 PE=3 SV=1	0	170.433	51	22	2729	2	60.7	29	18	20	16	48	26	21	16	22	29	37	21	17	23	23	33	36	17	25	17	20	27	22	37	26	31	16	25	30	12	19	46	23	10	19	36	43	13	22	32	68
	Confidence	Sequence	Modifications	Qvality PEP	Qvality q-value	# Proteins	# PSMs	Theo. MH+ [Da]
	High	LQAIASGEHVNATEDR	1xDeamidated [Q2]	0.000200877	0.000212275	10	14	1711.82
	High	LQAIASGEHVNATEDR		1.6103e-09	0.000212275	10	131	1710.84
	High	NNLPVIMGLLGVWNSSFLGHSSR		6.56701e-08	0.000212275	7	13	2498.3
	High	HMVAASSAVPLVQQFGIDR	1xDeamidated [Q]	1.27885e-07	0.000212275	7	76	2027.04
	High	HMVAASSAVPLVQQFGIDR		0.00073353	0.000212275	7	10	2026.05
	High	LDAFSTGQLLALYEHR		7.9103e-07	0.000212275	1	3	1833.95
	High	YSVTSAVGILPLALQYGFDITEK	1xDeamidated [Q15]	0.000377261	0.000212275	9	15	2486.31
	High	YSVTSAVGILPLALQYGFDITEK		2.82956e-11	0.000212275	9	95	2485.32
	High	SLEDLKAEGVPEK		4.56603e-05	0.000212275	9	30	1414.74
	High	TLDLLFELAETAELKK		3.82434e-05	0.000212275	7	17	1834.02
	High	TLDLLFELAETAELK		2.63576e-07	0.000212275	7	242	1705.93
	High	TFTTAETMLNAR	1xOxidation [M8]	0.000286241	0.000212275	13	28	1371.66
	High	TFTTAETMLNAR	1xDeamidated [N10]	0.000261066	0.000212275	13	8	1356.65
	High	TFTTAETMLNAR		4.65599e-06	0.000212275	13	372	1355.66
	High	TEQQGIYLDFSR		1.21259e-05	0.000212275	9	278	1456.71
	High	FLANVDPVDVAR		1.96038e-06	0.000212275	13	639	1315.7
	High	FAAHIQQVDMESNGK	1xDeamidated [N/Q]	6.46281e-05	0.000212275	13	105	1675.77
	High	FAAHIQQVDMESNGK		0.000141953	0.000212275	13	17	1674.79
	High	ANIFGFWDWVGGR		3.39007e-05	0.000212275	13	3	1524.74
	High	ATSGLNPEETLVVVVSK		3.72413e-08	0.000212275	8	272	1742.95
	High	GFNSATTSMLEAYLAHK		3.38411e-06	0.000212275	1	40	1840.89
	High	ALAEHAAEIK		0.00076531	0.000212275	10	90	1052.57
	High	KLQAIASGEHVNATEDR		0.00379472	0.000377288	10	1	1838.94
	High	ALLPYSQALLR		0.00401441	0.000553461	13	13	1244.74
	High	FLANVDPVDVAR	1xDeamidated [N4]	0.00793542	0.000799942	13	11	1316.68
	High	ATSGLNPEETLVVVVSK	1xDeamidated [N6]	0.0090666	0.000799942	8	13	1743.94
	High	TEQQGIYLDFSR	1xDeamidated [Q]	0.021592	0.00261247	9	5	1457.69
	High	FLAGAHAMDK		0.0194445	0.00261247	11	26	1060.52
	High	MINDTPAWK		0.0376654	0.00393842	9	33	1075.52
	High	HMVAASSAVPLVQQFGIDR	2xDeamidated [Q13; Q14]	0.0503208	0.00515889	7	2	2028.02
	High	WLVDDLTK		0.0506677	0.00526552	10	109	989.53
	High	HMVAASSAVPLVQQFGIDR	1xDeamidated [Q14]; 1xOxidation [M2]	0.0605457	0.00632997	7	2	2043.03
	High	HLLETPLR		0.0643804	0.00659662	9	33	978.573
D0NUM9	Annexin (Annexin) Family OS=Phytophthora infestans (strain T30-4) OX=403677 GN=PITG_17034 PE=4 SV=1	0	54.607	28	8	2212	1	36.2	29	33	31	21	38	24	13	5	28	48	53	21	13	19	12	17	21	18	37	17	18	28	26	27	38	69	50	34	29	21	23	14	19	23	19	25	29	21	15	16	40
	Confidence	Sequence	Modifications	Qvality PEP	Qvality q-value	# Proteins	# PSMs	Theo. MH+ [Da]
	High	IAEEVSGDYGELLLSVFDARD		5.29912e-05	0.000212275	14	8	2298.11
	High	LLASPLPEAEAGILR		1.11178e-10	0.000212275	16	1164	1549.89
	High	EDLIYPVVVGR		5.2898e-06	0.000212275	10	560	1259.7
	High	GFGTDENALSSAVVR	1xDeamidated [N7]	3.86533e-07	0.000212275	14	92	1523.73
	High	GFGTDENALSSAVVR		1.33443e-07	0.000212275	14	312	1522.75
	High	GLGTKEDLIYPVVVGR		6.23771e-05	0.000212275	10	4	1715.97
	High	ELHNQSLR		0.00327338	0.000377288	12	61	996.522
	High	DLVDEETSGHYEFLLK		0.00261294	0.000377288	3	4	1894.91
	High	YKELHNQSLR		0.0129606	0.00135271	12	7	1287.68
A0A329RCY7	Xylose isomerase OS=Phytophthora cactorum OX=29920 GN=PC110_g17727 PE=3 SV=1	0	106.595	47	17	1675	3	51.1	28	22	12	14	21	18			1	7	1		24	40	5	4	35	27	6	2	11	18	18	25	36	65	36	31	11	9	12	18	18	7	8	24	14	23	26	21	28
	Confidence	Sequence	Modifications	Qvality PEP	Qvality q-value	# Proteins	# PSMs	Theo. MH+ [Da]
	High	LWNESQEDASLSSHER		4.14204e-08	0.000212275	1	21	1887.85
	High	IVEIGGLAPGGLNFDAK	1xDeamidated [N13]	0.000133182	0.000212275	5	13	1671.9
	High	IVEIGGLAPGGLNFDAK		3.85174e-09	0.000212275	5	324	1670.91
	High	LNIEPNHTTLAGHDYEHDIYYAASYK		5.17847e-06	0.000212275	13	7	3035.42
	High	LNIEPNHTTLAGHDYEHDIYYAASYK	1xDeamidated [N6]	0.000894045	0.000212275	13	1	3036.4
	High	KIVEIGGLAPGGLNFDAK		0.000322854	0.000212275	5	39	1799.01
	High	QELAELMLFR		0.00101528	0.000212275	15	60	1249.66
	High	TELDHMAAFFK		0.000332128	0.000212275	13	20	1309.62
	High	FMNGASTNPDMK		9.87223e-06	0.000212275	14	20	1312.57
	High	FMNGASTNPDMK	1xDeamidated [N3]	7.23914e-05	0.000212275	14	157	1313.55
	High	ADAAFEMFTK		0.000627865	0.000212275	11	288	1130.52
	High	FMNGASTNPDMK	1xDeamidated [N3]; 1xOxidation [M]	0.000359024	0.000212275	14	26	1329.54
	High	ATLEEVAAYAK		0.000244945	0.000212275	15	165	1165.61
	High	ELGATFQFLVEPKPR		0.00063232	0.000212275	8	2	1731.94
	High	EGFQSILNTDMK	1xOxidation [M11]	0.000580874	0.000212275	16	65	1398.66
	High	EGFQSILNTDMK		5.72895e-05	0.000212275	16	271	1382.66
	High	ESTDLEDMFIAHIGSMDCFAR		3.93436e-05	0.000212275	1	3	2388.03
	High	ADAAFEMFTK	1xOxidation [M7]	0.00528086	0.000677591	11	58	1146.51
	High	EYNASEVIMGK		0.00599273	0.000677591	8	27	1240.59
	High	ESGEPDHVSGK		0.0171459	0.00213591	14	9	1141.51
	High	VFAHAAAR		0.0325629	0.00315915	14	57	842.463
	High	ITFEGQNAK		0.0361326	0.00359021	2	7	1007.52
	High	QELAELMLFR	1xOxidation [M7]	0.0429506	0.00421779	15	23	1265.66
	High	LGGQNFVFWGGR		0.0524373	0.00532451	5	4	1337.67
	High	EGFQSILNTDMK	1xDeamidated [N/Q]	0.0652639	0.00659662	16	8	1383.65
A0A2P4X3K5	Electron transfer flavoprotein subunit beta OS=Phytophthora palmivora var. palmivora OX=611791 GN=PHPALM_31066 PE=4 SV=1	0	53.409	57	13	1933	1	27	28	11	17	12	15	11	55	18	39	24	26	15	33	17	19	14	15	12	19	11	19	21	26	36	40	29	37	8	36	15	19	14	12	10	7	17	14	17	12	13	14
	Confidence	Sequence	Modifications	Qvality PEP	Qvality q-value	# Proteins	# PSMs	Theo. MH+ [Da]
	High	KIATEVVAVSIGPK		1.81649e-05	0.000212275	4	12	1411.85
	High	KIETLAADSFGVDLAPR		1.32967e-05	0.000212275	5	70	1802.96
	High	LGLPAVVTADLR		8.1522e-06	0.000212275	9	432	1224.73
	High	IATEVVAVSIGPK		2.98389e-05	0.000212275	4	291	1283.76
	High	IETLAADSFGVDLAPR		2.71158e-07	0.000212275	5	177	1674.87
	High	TALAMGADR		0.00134664	0.000212275	10	225	905.451
	High	TDQELQPLAVAK		6.97478e-06	0.000212275	10	535	1312.71
	High	GIHITTDMR		0.0028635	0.000377288	9	21	1043.53
	High	VASVDELVDK		0.0073977	0.000799942	5	125	1074.57
	High	QSIDADAAQTGPMLAGLLDWSQGTFASEVAVDGDAVNVTR		0.0115869	0.000922291	1	2	4076.95
	High	ETDSGVETLK		0.0115869	0.000922291	4	34	1078.53
	High	YATLPNIMK		0.0100016	0.000922291	10	166	1050.57
	High	TALAMGADR	1xOxidation [M5]	0.049294	0.00505244	10	1	921.446
	High	VASVDELVDKLK		0.066159	0.00670236	5	1	1315.75
	High	TDQELQPLAVAK	1xDeamidated [Q]	0.0891166	0.00897061	10	7	1313.69
W2P937	ETF domain-containing protein (Fragment) OS=Phytophthora parasitica OX=4792 GN=L914_00559 PE=4 SV=1	0	58.716	49	12	1712	4	31.2	27	18	15	16	23	16	50	24	35	32	39	23	21	11	20	16	18	11	11	12	17	22	23	22	35	27	28	6	28	13	12	11	8	6	7	16	14	14	12	12	16
	Confidence	Sequence	Modifications	Qvality PEP	Qvality q-value	# Proteins	# PSMs	Theo. MH+ [Da]
	High	KIETLAADSFGVDLTPR		6.74367e-05	0.000212275	4	30	1832.98
	High	LGLPAVVTADLR		8.1522e-06	0.000212275	9	432	1224.73
	High	IETLAADSFGVDLTPR		6.84035e-09	0.000212275	4	83	1704.88
	High	IDVVEVKDPASR		0.0013852	0.000212275	5	27	1327.72
	High	TALAMGADR		0.00134664	0.000212275	10	225	905.451
	High	TDQELQPLAVAK		6.97478e-06	0.000212275	10	535	1312.71
	High	ETDAGVETLKLGLPAVVTADLR		8.78249e-08	0.000212275	5	48	2268.24
	High	GIHITTDMR		0.0028635	0.000377288	9	21	1043.53
	High	ETDAGVETLK		0.0046861	0.000677591	5	108	1062.53
	High	QSIDADAAQTGPMLAGLLDWSQGTFASEVAVEGDAVNVTR	1xDeamidated [Q22]	0.00793542	0.000799942	4	1	4091.95
	High	YATLPNIMK		0.0100016	0.000922291	10	166	1050.57
	High	VASEIVAVSIGPK		0.0356353	0.00324402	4	28	1269.74
	High	TALAMGADR	1xOxidation [M5]	0.049294	0.00505244	10	1	921.446
	High	TDQELQPLAVAK	1xDeamidated [Q]	0.0891166	0.00897061	10	7	1313.69
V9FR35	Xylose isomerase OS=Phytophthora parasitica P1569 OX=1317065 GN=F443_03549 PE=3 SV=1	0	73.707	34	13	1326	3	51.2	27	22	12	14	21	18			1	7	1		19	32	5	4	37	27	6	2	11	18	18	27	36	65	36	34	6	6	9	11	15	5	6	16	11	15	19	14	15
	Confidence	Sequence	Modifications	Qvality PEP	Qvality q-value	# Proteins	# PSMs	Theo. MH+ [Da]
	High	LNIEPNHTTLAGHDYEHDIYYAASYK		5.17847e-06	0.000212275	13	7	3035.42
	High	LNIEPNHTTLAGHDYEHDIYYAASYK	1xDeamidated [N6]	0.000894045	0.000212275	13	1	3036.4
	High	IIEIGGLAPGGLNFDAK		2.95759e-06	0.000212275	8	54	1684.93
	High	QELAELMLFR		0.00101528	0.000212275	15	60	1249.66
	High	TELDHMAAFFK		0.000332128	0.000212275	13	20	1309.62
	High	FMNGASTNPDMK		9.87223e-06	0.000212275	14	20	1312.57
	High	FMNGASTNPDMK	1xDeamidated [N3]	7.23914e-05	0.000212275	14	157	1313.55
	High	ADAAFEMFTK		0.000627865	0.000212275	11	288	1130.52
	High	FMNGASTNPDMK	1xDeamidated [N3]; 1xOxidation [M]	0.000359024	0.000212275	14	26	1329.54
	High	ATLEEVAAYAK		0.000244945	0.000212275	15	165	1165.61
	High	ELGATFQFLVEPK		0.00086913	0.000212275	1	8	1478.79
	High	EGFQSILNTDMK	1xOxidation [M11]	0.000580874	0.000212275	16	65	1398.66
	High	EGFQSILNTDMK		5.72895e-05	0.000212275	16	271	1382.66
	High	ADAAFEMFTK	1xOxidation [M7]	0.00528086	0.000677591	11	58	1146.51
	High	EYNASEVIMGK		0.00599273	0.000677591	8	27	1240.59
	High	ESGEPDHVSGK		0.0171459	0.00213591	14	9	1141.51
	High	VFAHAAAR		0.0325629	0.00315915	14	57	842.463
	High	QELAELMLFR	1xOxidation [M7]	0.0429506	0.00421779	15	23	1265.66
	High	EGFQSILNTDMK	1xDeamidated [N/Q]	0.0652639	0.00659662	16	8	1383.65
	High	KIIEIGGLAPGGLNFDAK		0.0867488	0.00889643	8	2	1813.02
G4Z0H2	Elongation factor 1-alpha OS=Phytophthora sojae (strain P6497) OX=1094619 GN=PHYSODRAFT_354062 PE=3 SV=1	0	60.11	24	8	2521	1	48.5	27	18	22	11	19	10	21	10	39	20	13	6	92	20	25	17	15	13	13	6	15	20	13	20	40	8	22	10	45	21	33	28	29	27	31	70	63	24	26	28	16
	Confidence	Sequence	Modifications	Qvality PEP	Qvality q-value	# Proteins	# PSMs	Theo. MH+ [Da]
	High	IGGIGTVPVGR		5.0069e-05	0.000212275	14	1058	1025.61
	High	VETGVIKPGMVATFGPVGLSTEVK	1xOxidation [M10]	5.21582e-14	0.000212275	14	150	2432.31
	High	VETGVIKPGMVATFGPVGLSTEVK		4.48198e-17	0.000212275	14	683	2416.32
	High	QMIVAINK		0.00164082	0.000212275	15	65	916.528
	High	SVEMHHESLPEAVPGDNVGFNVK		6.13909e-06	0.000212275	14	30	2492.19
	High	FFFTVIDAPGHR		0.000966299	0.000212275	1	29	1406.72
	High	EHALLAFTLGVK		0.000821357	0.000212275	15	16	1298.75
	High	LPLQDVYK		0.0111881	0.000922291	13	295	975.551
	High	QTVAVGVIK		0.0127804	0.00135271	19	195	914.567
H3GAL6	ETF domain-containing protein OS=Phytophthora ramorum OX=164328 PE=4 SV=1	0	38.819	35	10	1694	1	27.1	27	11	21	13	20	14	55	18	39	24	30	16	26	13	10	9	8	7	8	9	10	16	21	33	37	20	29	6	24	10	11	12	8	6	7	17	14	17	12	13	14
	Confidence	Sequence	Modifications	Qvality PEP	Qvality q-value	# Proteins	# PSMs	Theo. MH+ [Da]
	High	KIATEVVAVSIGPK		1.81649e-05	0.000212275	4	12	1411.85
	High	LGLPAVVTADLR		8.1522e-06	0.000212275	9	432	1224.73
	High	IATEVVAVSIGPK		2.98389e-05	0.000212275	4	291	1283.76
	High	TALAMGADR		0.00134664	0.000212275	10	225	905.451
	High	TDQELQPLAVAK		6.97478e-06	0.000212275	10	535	1312.71
	High	VASVDELVDK		0.0073977	0.000799942	5	125	1074.57
	High	ETDSGVETLK		0.0115869	0.000922291	4	34	1078.53
	High	YATLPNIMK		0.0100016	0.000922291	10	166	1050.57
	High	GIHITTDLR		0.0186461	0.00252811	1	31	1025.57
	High	TALAMGADR	1xOxidation [M5]	0.049294	0.00505244	10	1	921.446
	High	VASVDELVDKLK		0.066159	0.00670236	5	1	1315.75
	High	TDQELQPLAVAK	1xDeamidated [Q]	0.0891166	0.00897061	10	7	1313.69
A0A2P4WWU1	Xylose isomerase OS=Phytophthora palmivora var. palmivora OX=611791 GN=PHPALM_37671 PE=3 SV=1	0	120.611	45	16	1791	3	51	27	24	18	16	29	24	1		6	10	1		51	58	5	4	35	27	6	2	11	18	18	25	36	65	36	31	11	9	12	18	18	7	8	17	11	14	17	13	24
	Confidence	Sequence	Modifications	Qvality PEP	Qvality q-value	# Proteins	# PSMs	Theo. MH+ [Da]
	High	IVEIGGLAPGGLNFDAK	1xDeamidated [N13]	0.000133182	0.000212275	5	13	1671.9
	High	IVEIGGLAPGGLNFDAK		3.85174e-09	0.000212275	5	324	1670.91
	High	LNIEPNHTTLAGHDYEHDIYYAASYK		5.17847e-06	0.000212275	13	7	3035.42
	High	LNIEPNHTTLAGHDYEHDIYYAASYK	1xDeamidated [N6]	0.000894045	0.000212275	13	1	3036.4
	High	KIVEIGGLAPGGLNFDAK		0.000322854	0.000212275	5	39	1799.01
	High	LLDDISDYLLDK		0.000122323	0.000212275	1	18	1422.74
	High	VWNDSLENANLSPHER		1.09806e-09	0.000212275	1	32	1880.89
	High	QELAELMLFR		0.00101528	0.000212275	15	60	1249.66
	High	TELDHMAAFFK		0.000332128	0.000212275	13	20	1309.62
	High	YYTFHDVDLISEGATLDESQK		2.86479e-08	0.000212275	1	16	2431.13
	High	FMNGASTNPDMK		9.87223e-06	0.000212275	14	20	1312.57
	High	FMNGASTNPDMK	1xDeamidated [N3]	7.23914e-05	0.000212275	14	157	1313.55
	High	ADAAFEMFTK		0.000627865	0.000212275	11	288	1130.52
	High	FMNGASTNPDMK	1xDeamidated [N3]; 1xOxidation [M]	0.000359024	0.000212275	14	26	1329.54
	High	ATLEEVAAYAK		0.000244945	0.000212275	15	165	1165.61
	High	ELGATFQFLVEPKPR		0.00063232	0.000212275	8	2	1731.94
	High	EGFQSILNTDMK	1xOxidation [M11]	0.000580874	0.000212275	16	65	1398.66
	High	EGFQSILNTDMK		5.72895e-05	0.000212275	16	271	1382.66
	High	EYNASEVILGK		0.00156175	0.000212275	4	110	1222.63
	High	ADAAFEMFTK	1xOxidation [M7]	0.00528086	0.000677591	11	58	1146.51
	High	VWNDSLENANLSPHER	1xDeamidated [N8]	0.0103582	0.000922291	1	2	1881.87
	High	ESGEPDHVSGK		0.0171459	0.00213591	14	9	1141.51
	High	VFAHAAAR		0.0325629	0.00315915	14	57	842.463
	High	QELAELMLFR	1xOxidation [M7]	0.0429506	0.00421779	15	23	1265.66
	High	EGFQSILNTDMK	1xDeamidated [N/Q]	0.0652639	0.00659662	16	8	1383.65
[truncated: 21,468 more rows]
[truncated: 51 more columns]

## Sheet:  S2 Species specific patterns
						Relative abundance (*Kruskal-Wallis, Dunn test p<0.05)
Retention time : m/z	Matched peptide sequence	Peptide [m/z]	Protein name	UniProt annotation	Putative marker	P. alni	P. uniformis	P. cactorum	P. cambivora	P. cinnamomi	P. gonapodyides	P. lacustris	P. multivora	P. plurivora
22.14min : 1005.569m/z	QGVDVSPFR	1005.5	Ribosomal protein S7p/S5e	40S ribosomal protein OS=Phytophthora parasitica P10297 OX=1317064 GN=F442_13582 PE=3 SV=1 Ribosomal_S7 domain-containing protein OS=Phytophthora sojae (strain P6497) OX=1094619 GN=PHYSODRAFT_355955 PE=3 SV=1	P. alni	24.5*	1.2	0.1	0.1	0.1	0.1	0.1	0.4	0.1
23.60min : 1015.569m/z	NIVDQSAIR	1015.55	Ribosomal protein S26e	40S ribosomal protein S26 OS=Phytophthora ramorum OX=164328 PE=3 SV=1	P. alni	30.3*	0.1	0.2	0.1	0.1	0.7	0.1	0.1	0.1
62.40min : 2519.342m/z	NGDSAAEETKNAVQHTGPILPITR	2519.28	Ribosomal protein L13e	60S ribosomal protein L13 OS=Phytophthora sojae (strain P6497) OX=1094619 GN=PHYSODRAFT_356191 PE=3 SV=1	P. alni	40.2*	0.4	0.1	0.1	0.1	0.1	0.1	0.1	0.1
26.94min : 1082.419m/z	AFTMQDVDR	1082.49	Arginase	Arginase OS=Phytophthora sojae (strain P6497) OX=1094619 GN=PHYSODRAFT_289211 PE=3 SV=1	P. alni	39.5*	0.1	0.3	0.1	0.1	0.1	0.1	0.1	0.1
26.18min : 1281.698m/z	VAADGVSIPEPVK	1281.7	Proteasome subunit beta	Proteasome subunit beta OS=Phytophthora sojae (strain P6497) OX=1094619 GN=PHYSODRAFT_294642 PE=3 SV=1	P. alni	62.4*	0.1	0.1	0.1	0.1	0.1	0.1	0.1	0.1
39.96min : 811.505m/z	LLGPGLNK	811.504	Ribosomal protein L1	Ribosomal protein OS=Phytophthora nicotianae OX=4790 GN=AM588_10003634 PE=3 SV=1 Ribosomal protein OS=Phytophthora ramorum OX=164328 PE=3 SV=1 Ribosomal protein OS=Phytophthora cactorum OX=29920 GN=PC110_g21383 PE=3 SV=1	P. alni	42.3*	0.1	0.1	0.1	0.1	0.1	0.1	0.1	0.3
61.43min : 1598.923m/z	SILEVVQSATEAPVR	1599.86	Superoxide dismutase	Superoxide dismutase OS=Phytophthora infestans (strain T30-4) OX=403677 GN=PITG_07328 PE=3 SV=1 Uncharacterized protein OS=Phytophthora kernoviae OX=325452 GN=BBI17_001912 PE=4 SV=1 Superoxide dismutase OS=Phytophthora sojae (strain P6497) OX=1094619 GN=PHYSODRAFT_285170 PE=3 SV=1 Superoxide dismutase OS=Phytophthora cactorum OX=29920 GN=PC110_g13037 PE=3 SV=1	P. alni	24.2*	0.2	0.6	0.1	0.3	0.1	0.1	0.1	0.1
29.06min : 1040.482m/z	AEAYSAADSR	1040.46	Uncharacterized protein	Uncharacterized protein (Fragment) OS=Phytophthora palmivora var. palmivora OX=611791 GN=PHPALM_4929 PE=4 SV=1 Uncharacterized protein OS=Phytophthora cactorum OX=29920 GN=PC110_g12369 PE=4 SV=1	P. alni	64.9*	0.1	0.1	0.1	0.1	0.1	0.1	0.1	0.1
16.21min : 711.344m/z	x		x	x	P. alni	30*	0.2	0.4	0.1	0.1	0.1	0.1	0.1	0.2
18.31min : 825.353m/z	x		x	x	P. alni	66.5*	0.1	0.1	0.1	0.1	0.1	0.1	0.1	0.1
18.48min : 748.415m/z	x		x	x	P. alni	54.2*	0.1	0.2	0.1	0.1	0.1	0.1	0.1	0.1
18.88min : 928.468m/z	x		x	x	P. alni	41.2*	0.1	0.1	0.1	0.1	0.1	0.1	0.1	0.5
19.10min : 647.343m/z	x		x	x	P. alni	23.1*	0.1	0.1	0.1	0.1	0.1	0.1	0.1	1.3
23.93min : 566.287m/z	x		x	x	P. alni	25.8*	0.7	0.1	0.1	0.1	0.1	0.1	0.1	0.6
37.40min : 938.549m/z	x		x	x	P. alni	43.2*	0.4	0.2	0.1	0.1	0.1	0.1	0.1	0.1
40.05min : 849.454m/z	x		x	x	P. alni	22.6*	0.1	0.4	0.1	0.3	0.2	0.1	0.1	0.5
41.01min : 855.531m/z	x		x	x	P. alni	45.2*	0.1	0.1	0.1	0.3	0.1	0.1	0.1	0.1
43.34min : 781.410m/z	x		x	x	P. alni	45.3*	0.1	0.2	0.3	0.1	0.1	0.1	0.1	0.1
62.95min : 2490.322m/z	x		x	x	P. alni	28.4*	1.1	0.1	0.1	0.1	0.1	0.1	0.1	0.1
65.23min : 1558.765m/z	x		x	x	P. alni	25.5*	0.4	0.1	0.1	0.1	0.9	0.1	0.1	0.1
20.36min : 1069.694m/z	HTINADSIAK	1069.56	2-hydroxyacid dehydrogenase	2-hydroxyacid dehydrogenase OS=Phytophthora cactorum OX=29920 GN=PC110_g13261 PE=3 SV=1	P. cactorum	0.1	0.1	57.4*	0.1	0.1	0.1	0.1	0.1	0.1
17.82min : 1238.539m/z	GSPTIDQTYEK	1238.59	Aconitate hydratase, mitochondrial	Aconitate hydratase, mitochondrial OS=Phytophthora cactorum OX=29920 GN=PC110_g17832 PE=3 SV=1 Aconitate hydratase, mitochondrial OS=Phytophthora sojae (strain P6497) OX=1094619 GN=PHYSODRAFT_293395 PE=3 SV=1 Aconitate hydratase, mitochondrial OS=Phytophthora parasitica OX=4792 GN=L915_11022 PE=3 SV=1 Aconitate hydratase, mitochondrial OS=Phytophthora palmivora var. palmivora OX=611791 GN=PHPALM_…	P. cactorum	0.1	0.1	58.5*	0.1	0.1	0.1	0.1	0.1	0.1
45.91min : 1381.769m/z	FVPLQDTISSFK	1381.74	ATP synthase subunit beta	ATP synthase subunit beta OS=Phytophthora cactorum OX=29920 GN=PC110_g8719 PE=3 SV=1	P. cactorum	0.1	0.1	57.8*	0.1	0.1	0.1	0.1	0.1	0.1
57.38min : 2166.163m/z	DNLPPILNALEIQTQDDTR	2166.1	ATP synthase subunit beta	ATP synthase subunit beta OS=Phytophthora ramorum OX=164328 PE=3 SV=1 ATP synthase subunit beta OS=Phytophthora cactorum OX=29920 GN=PC110_g8719 PE=3 SV=1	P. cactorum	0.1	0.1	58.3*	0.1	0.1	0.1	0.1	0.1	0.1
53.25min : 1818.137m/z	VIGGHAGTTILPLLSQLK	1818.08	Malate dehydrogenase	Malate dehydrogenase OS=Phytophthora kernoviae OX=325452 GN=BBO99_00009191 PE=3 SV=1 Malate dehydrogenase OS=Phytophthora parasitica (strain INRA-310) OX=761204 GN=PPTG_10528 PE=3 SV=1	P. cactorum	0.1	0.1	58.3*	0.1	0.1	0.1	0.1	0.1	0.1
19.56min : 1334.694m/z	NIESVGSQSGQTK	1334.65	Peptidyl-prolyl cis-trans isomerase	Peptidyl-prolyl cis-trans isomerase OS=Phytophthora infestans (strain T30-4) OX=403677 GN=PITG_04522 PE=3 SV=1	P. cactorum	0.1	0.1	58.3*	0.1	0.1	0.1	0.1	0.1	0.1
51.28min : 1342.796m/z	LSLTDLTVDIPR	1342.76	Ribosomal protein L14e	Ribosomal_L14e domain-containing protein OS=Phytophthora parasitica P10297 OX=1317064 GN=F442_20805 PE=4 SV=1	P. cactorum	0.1	0.1	57.6*	0.1	0.1	0.1	0.1	0.1	0.1
34.23min : 2270.206m/z	AAVWSNMALCHLKIQTQPEK	2270.13	Tetratricopeptide repeat-containing protein	TPR_REGION domain-containing protein OS=Phytophthora kernoviae OX=325452 GN=BBJ29_004737 PE=4 SV=1	P. cactorum	0.1	0.1	58.3*	0.1	0.1	0.1	0.1	0.1	0.1
37.09min : 1706.959m/z	FKPQDATTNPSLLFK	1706.91	Transaldolase	Transaldolase OS=Phytophthora cactorum OX=29920 GN=PC110_g17122 PE=3 SV=1 Transaldolase OS=Phytophthora palmivora var. palmivora OX=611791 GN=PHPALM_31701 PE=3 SV=1	P. cactorum	0.1	0.1	58.3*	0.1	0.1	0.1	0.1	0.1	0.1
37.89min : 1197.753m/z	LNVAGLTTIAPK	1197.72	Uncharacterized protein	Uncharacterized protein OS=Phytophthora cactorum OX=29920 GN=PC110_g3161 PE=4 SV=1	P. cactorum	0.1	0.1	58.3*	0.1	0.1	0.1	0.1	0.1	0.1
71.96min : 2464.289m/z	SVPHHDEMQAPLDEFLTSLGLK	2464.22	Glutathione S-transferase	Uncharacterized protein OS=Phytophthora cactorum OX=29920 GN=PC110_g3335 PE=3 SV=1	P. cactorum	0.1	0.1	58.3*	0.1	0.1	0.1	0.1	0.1	0.1
41.88min : 1183.605m/z	DVTAFMDAVSK	1183.57	Transglutaminase elicitor	Uncharacterized protein OS=Phytophthora cactorum OX=29920 GN=PC110_g6334 PE=4 SV=1	P. cactorum	0.1	0.1	58.3*	0.1	0.1	0.1	0.1	0.1	0.1
50.48min : 1183.752m/z	x		x	x	P. cactorum	0.1	0.1	58.3*	0.1	0.1	0.1	0.1	0.1	0.1
51.23min : 2292.334m/z	VILASLQAALVPYDANIHNAAK	2292.27	Annexin	Uncharacterized protein OS=Phytophthora parasitica P1569 OX=1317065 GN=F443_19940 PE=4 SV=1 Uncharacterized protein OS=Phytophthora cactorum OX=29920 GN=PC110_g10015 PE=4 SV=1	P. cactorum	0.1	0.1	58*	0.1	0.1	0.1	0.1	0.1	0.1
44.84min : 1510.828m/z	LAGQVAVITGAAGGIGR	1510.87	Enoyl-(Acyl carrier protein) reductase	Uncharacterized protein OS=Phytophthora sojae (strain P6497) OX=1094619 GN=PHYSODRAFT_353512 PE=4 SV=1 Uncharacterized protein OS=Phytophthora cactorum OX=29920 GN=PC110_g5738 PE=4 SV=1	P. cactorum	0.1	0.1	57.2*	0.1	0.1	0.1	0.1	0.1	0.1
19.33min : 1012.460m/z	AIADSPPDAR	1012.51	V-type proton ATPase catalytic subunit A	V-type proton ATPase catalytic subunit A OS=Phytophthora cactorum OX=29920 GN=PC110_g1949 PE=3 SV=1	P. cactorum	0.1	0.1	58.7*	0.1	0.1	0.1	0.1	0.1	0.1
15.43min : 606.347m/z	x		x	x	P. cactorum	0.1	0.1	57.6*	0.1	0.1	0.1	0.1	0.1	0.1
45.82min : 1568.860m/z	x		x	x	P. cactorum	0.1	0.1	58.3*	0.1	0.1	0.1	0.1	0.1	0.1
57.71min : 2142.179m/z	x		x	x	P. cactorum	0.1	0.1	57.8*	0.1	0.1	0.1	0.1	0.1	0.1
7.86min : 777.431m/z	x		x	x	P. cactorum	0.1	0.1	58.4*	0.1	0.1	0.1	0.1	0.1	0.1
46.17min : 1210.694m/z	GGFDLTLVGFGK	1210.65	Zn-dependent exopeptidases	Acetylornithine deacetylase OS=Phytophthora cactorum OX=29920 GN=PC110_g4850 PE=4 SV=1 Metalloprotease family M20/M25/M40 OS=Phytophthora palmivora var. palmivora OX=611791 GN=PHPALM_36715 PE=4 SV=1 Uncharacterized protein OS=Phytophthora kernoviae OX=325452 GN=BBP00_00000952 PE=4 SV=1	P. cambivora	0.1	1.7	0.1	19.4*	0.1	0.1	0.1	1.3	0.1
55.47min : 1366.770m/z	FVPLLDTISSFK	1366.76	ATP synthase subunit beta	ATP synthase subunit beta OS=Phytophthora ramorum OX=164328 PE=3 SV=1 ATP synthase subunit beta OS=Phytophthora kernoviae OX=325452 GN=BBJ29_003274 PE=3 SV=1	P. cambivora	0.1	3	0.1	20.7*	0.2	0.1	0.1	0.1	0.1
43.62min : 1550.912m/z	LVGETLAYATELDR	1550.81	Uncharacterized protein	CSN8_PSD8_EIF3K domain-containing protein OS=Phytophthora sojae (strain P6497) OX=1094619 GN=PHYSODRAFT_362255 PE=4 SV=1 CSN8_PSD8_EIF3K domain-containing protein OS=Phytophthora ramorum OX=164328 PE=4 SV=1	P. cambivora	1.3	0.1	0.1	25.5*	0.6	0.1	0.1	0.1	0.1
54.82min : 2496.312m/z	AVPHHDEIHEPLDQFLTSIGLK	2496.29	Glutathione transferase	Glutathione transferase, theta class OS=Phytophthora palmivora var. palmivora OX=611791 GN=PHPALM_4502 PE=3 SV=1	P. cambivora	0.1	0.1	0.1	39.8*	0.1	0.1	0.1	0.1	0.9
52.26min : 2799.336m/z	SPLLFNMDEIHGGSPWGAGTLAGGDGSR	2799.32	NADPH-dependent FMN reductase	NAD(P)H:quinone oxidoreductase, type IV OS=Phytophthora palmivora var. palmivora OX=611791 GN=PHPALM_36336 PE=4 SV=1	P. cambivora	0.1	1.5	0.1	14.1*	1.9	0.1	0.1	0.1	0.1
51.94min : 1619.819m/z	AFHFILDPFQQEK	1619.82	Phospholipase D	Phospholipase D-like protein OS=Phytophthora sojae (strain P6497) OX=1094619 GN=PHYSODRAFT_553175 PE=4 SV=1	P. cambivora	0.1	4.2	0.1	12.8*	0.6	0.1	0.1	0.1	0.1
20.66min : 970.557m/z	VLMETIHK	970.539	Ribosomal protein L19	Ribosomal protein L19 OS=Phytophthora cactorum OX=29920 GN=PC110_g17020 PE=3 SV=1 Ribosomal protein L19 OS=Phytophthora kernoviae OX=325452 GN=BBI17_007113 PE=3 SV=1	P. cambivora	0.2	1.7	0.7	14.7*	0.3	0.1	0.1	0.1	0.1
40.24min : 1329.722m/z	IATIIDVVDENK	1329.73	Ribosomal protein L14e	Ribosomal_L14e domain-containing protein OS=Phytophthora parasitica P10297 OX=1317064 GN=F442_20805 PE=4 SV=1 Ribosomal_L14e domain-containing protein OS=Phytophthora ramorum OX=164328 PE=4 SV=1 Ribosomal_L14e domain-containing protein OS=Phytophthora sojae (strain P6497) OX=1094619 GN=PHYSODRAFT_286116 PE=4 SV=1	P. cambivora	0.2	0.2	0.2	14.8*	1.7	0.2	0.2	0.2	0.6
55.48min : 2909.465m/z	LPDLAYDFGALEPSISGQIMEIHHQK	2909.45	Superoxide dismutase	Superoxide dismutase OS=Phytophthora sojae (strain P6497) OX=1094619 GN=PHYSODRAFT_539206 PE=3 SV=1	P. cambivora	0.1	1.7	0.1	13.8*	2.3	0.1	0.1	0.1	0.1
61.12min : 2102.089m/z	NVRPDYLNAIWDVVNWK	2102.08	Superoxide dismutase	Superoxide dismutase OS=Phytophthora sojae (strain P6497) OX=1094619 GN=PHYSODRAFT_539206 PE=3 SV=1	P. cambivora	0.1	0.1	0.1	16.2*	0.1	0.1	4.1	0.1	0.1
49.15min : 1572.796m/z	MLGLYPPSAFDAYK	1572.78	Phosphoglucomutase	Uncharacterized protein OS=Phytophthora ramorum OX=164328 PE=4 SV=1 Uncharacterized protein OS=Phytophthora cactorum OX=29920 GN=PC110_g7255 PE=4 SV=1	P. cambivora	0.1	3.1	0.1	13.3*	1	0.1	0.1	0.1	0.1
35.33min : 1180.570m/z	WGTDENAFIK	1180.56	Annexin	Uncharacterized protein OS=Phytophthora sojae (strain P6497) OX=1094619 GN=PHYSODRAFT_359660 PE=4 SV=1	P. cambivora	0.1	2.8	0.1	21.7*	0.1	0.1	0.1	0.1	0.1
22.86min : 567.276m/z	x		x	x	P. cambivora	0.1	3.6	0.1	18.1*	0.1	0.1	0.1	0.1	0.1
45.31min : 1932.976m/z	x		x	x	P. cambivora	0.1	0.6	0.1	16.6*	2.9	0.1	0.1	0.1	0.1
54.32min : 2720.251m/z	x		x	x	P. cambivora	0.1	3.4	0.1	19.7*	0.1	0.1	0.1	0.1	0.1
6.89min : 569.308m/z	x		x	x	P. cambivora	0.1	0.1	0.1	34.3*	0.2	1.3	0.1	0.1	0.1
63.08min : 2385.280m/z	x		x	x	P. cambivora	0.1	4.5*	0.1	14.8*	0.1	0.2	0.1	0.1	0.1
64.40min : 3607.927m/z	x		x	x	P. cambivora	0.1	5*	0.1	13.7*	0.1	0.1	0.1	0.1	0.1
65.12min : 2017.076m/z	x		x	x	P. cambivora	0.1	3.2	0.1	18.1*	0.2	0.1	0.1	0.1	0.1
66.87min : 3296.717m/z	x		x	x	P. cambivora	0.1	0.6	0.1	61*	0.1	0.1	0.1	0.1	0.1
67.02min : 3416.756m/z	x		x	x	P. cambivora	0.1	3.6	0.1	17.9*	0.1	0.1	0.1	0.1	0.1
54.80min : 2079.011m/z	IAGGLSNEELASVFDEWNK	2079	6-phosphogluconate dehydrogenase, decarboxylating	6-phosphogluconate dehydrogenase, decarboxylating OS=Phytophthora sojae (strain P6497) OX=1094619 GN=PHYSODRAFT_557596 PE=3 SV=1	P. cinnamomi	0.1	0.1	0.1	0.1	33.9*	0.7	0.9	0.1	0.1
48.56min : 1784.776m/z	TNHNVDAIGVLLDYIK	1784.95	Clathrin heavy chain	Clathrin heavy chain OS=Phytophthora parasitica (strain INRA-310) OX=761204 GN=PPTG_11936 PE=3 SV=1 Clathrin heavy chain (Fragment) OS=Phytophthora megakarya OX=4795 GN=PHMEG_00027799 PE=4 SV=1 Clathrin heavy chain OS=Phytophthora sojae (strain P6497) OX=1094619 GN=PHYSODRAFT_350735 PE=3 SV=1	P. cinnamomi	0.1	0.1	0.1	0.1	75*	0.1	0.1	0.1	0.2
50.94min : 1518.828m/z	DVVPDVHAVLDAIR	1518.83	Glucose-6-phosphate isomerase	Glucose-6-phosphate isomerase OS=Phytophthora sojae (strain P6497) OX=1094619 GN=PHYSODRAFT_285564 PE=3 SV=1	P. cinnamomi	0.1	0.1	0.1	0.1	85.9*	0.1	0.1	0.1	0.1
54.90min : 2654.398m/z	FGIVEGLMTTVHATTATQLPVDGPAK	2670.38	Glyceraldehyde-3-phosphate dehydrogenase	Glyceraldehyde-3-phosphate dehydrogenase OS=Phytophthora ramorum OX=164328 PE=3 SV=1 Glyceraldehyde-3-phosphate dehydrogenase (Fragment) OS=Phytophthora cactorum OX=29920 GN=PC110_g2789 PE=3 SV=1	P. cinnamomi	0.1	0.1	0.1	0.1	82.9*	0.1	0.1	0.1	0.1
61.49min : 2078.064m/z	APGFATVLDMTPEVAANVFK	2078.06	Histidine triad domain-containing protein	HIT domain-containing protein OS=Phytophthora sojae (strain P6497) OX=1094619 GN=PHYSODRAFT_311252 PE=4 SV=1	P. cinnamomi	0.1	0.1	0.3	0.5	43.3*	0.1	0.1	0.1	0.2
45.86min : 1322.692m/z	EADGILFGFPTR	1322.67	NADPH-dependent FMN reductase	NAD(P)H:quinone oxidoreductase, type IV OS=Phytophthora megakarya OX=4795 GN=PHMEG_00012226 PE=4 SV=1 Flavodoxin-like domain-containing protein OS=Phytophthora kernoviae OX=325452 GN=BBJ29_009078 PE=4 SV=1 Flavodoxin-like domain-containing protein OS=Phytophthora cactorum OX=29920 GN=PC110_g1145 PE=4 SV=1 Flavodoxin-like domain-containing protein OS=Phytophthora cactorum OX=29920 GN=PC110_g1144 P…	P. cinnamomi	0.1	0.1	0.2	0.6	33.9*	0.5	0.1	0.1	0.1
52.00min : 1582.883m/z	SILEVVQAATEAPVR	1582.88	Superoxide dismutase	Superoxide dismutase OS=Phytophthora megakarya OX=4795 GN=PHMEG_00019218 PE=3 SV=1	P. cinnamomi	0.1	0.1	0.1	0.1	97.6*	0.1	0.1	0.1	0.1
53.21min : 2819.523m/z	IVIAYEPVWAIGTGVVATPAQAQEAHK	2819.51	Triosephosphate isomerase	Triosephosphate isomerase OS=Phytophthora cactorum OX=29920 GN=PC110_g9994 PE=3 SV=1 Triosephosphate isomerase OS=Phytophthora palmivora var. palmivora OX=611791 GN=PHPALM_15680 PE=3 SV=1	P. cinnamomi	0.1	0.1	0.1	0.1	80.6*	0.1	0.1	0.1	0.1
72.74min : 2676.385m/z	FEVLSNPEFLAEGTAIDDLQKPSR	2676.35	UDP-glucose 6-dehydrogenase	UDP-glucose 6-dehydrogenase OS=Phytophthora parasitica P1976 OX=1317066 GN=F444_00214 PE=3 SV=1 UDP-glucose 6-dehydrogenase OS=Phytophthora cactorum OX=29920 GN=PC110_g8861 PE=3 SV=1	P. cinnamomi	0.1	0.1	0.1	0.1	67*	0.1	0.1	0.1	0.1
50.47min : 2271.193m/z	LRAQLHQSAQDALTYLEALK	2271.2	Uncharacterized protein	Uncharacterized protein OS=Phytophthora cactorum OX=29920 GN=PC110_g4004 PE=4 SV=1	P. cinnamomi	0.1	0.1	0.1	0.1	93.5*	0.1	0.1	0.1	0.1
22.55min : 1151.559m/z	VYDYTTSFR	1151.54	Uncharacterized protein	Uncharacterized protein OS=Phytophthora palmivora var. palmivora OX=611791 GN=PHPALM_31523 PE=4 SV=1	P. cinnamomi	0.1	0.5	0.1	0.1	34.1*	0.7	0.1	0.1	0.1
67.27min : 1674.936m/z	ILGYLNIDDLVGITK	1647.92	Hepatocyte Growth Factor-like protein	Uncharacterized protein OS=Phytophthora parasitica CJ01A1 OX=1317063 GN=F441_06993 PE=4 SV=1 Uncharacterized protein OS=Phytophthora sojae (strain P6497) OX=1094619 GN=PHYSODRAFT_348327 PE=4 SV=1	P. cinnamomi	0.6	0.3	0.1	0.1	40.9*	0.1	0.1	0.1	0.1
60.46min : 2054.020m/z	KSGAMSFVMDLAAGGVAGGISK	2054.04	Heat shock protein 70kD	Uncharacterized protein OS=Phytophthora ramorum OX=164328 PE=3 SV=1	P. cinnamomi	0.1	0.2	0.1	0.1	45.3*	0.4	0.1	0.1	0.1
39.92min : 1078.590m/z	FVNVVAGMGGK	1078.57	Phosphoglucomutase	Uncharacterized protein OS=Phytophthora ramorum OX=164328 PE=4 SV=1	P. cinnamomi	0.1	0.1	0.1	0.1	92.2*	0.1	0.1	0.1	0.1
46.13min : 1592.881m/z	LLDIPPAQEALEGVK	1592.89	Lactate/malate dehydrogenase	Uncharacterized protein OS=Phytophthora sojae (strain P6497) OX=1094619 GN=PHYSODRAFT_358973 PE=3 SV=1 Phosphatidylinositol-4-phosphate 5 kinase-like protein OS=Phytophthora palmivora var. palmivora OX=611791 GN=PHPALM_18032 PE=4 SV=1	P. cinnamomi	0.1	0.1	0.1	0.1	58.5*	0.1	0.1	0.5	0.1
20.09min : 1433.643m/z	x		x	x	P. cinnamomi	0.2	0.2	0.2	0.2	35.2*	0.2	0.2	0.2	0.2
54.01min : 1004.572m/z	x		x	x	P. cinnamomi	0.1	0.1	0.1	0.2	77.7*	0.1	0.1	0.1	0.1
56.08min : 2468.262m/z	x		x	x	P. cinnamomi	0.1	0.1	0.1	0.1	73.1*	0.1	0.1	0.1	0.1
59.29min : 1360.697m/z	x		x	x	P. cinnamomi	0.1	0.1	0.6	0.1	32*	0.1	0.1	0.1	0.1
72.77min : 2964.494m/z	x		x	x	P. cinnamomi	0.1	0.1	0.1	0.1	93.4*	0.1	0.1	0.1	0.1
51.75min : 1775.895m/z	SYELPDGNVIVIGNER	1775.88	Actin	Actin OS=Phytophthora megakarya OX=4795 GN=PHMEG_00025122 PE=3 SV=1 Actin-2 OS=Phytophthora parasitica OX=4792 GN=L917_14232 PE=3 SV=1	P. gonapodyides	0.1	0.1	0.1	0.1	0.2	87.5*	0.1	0.1	0.1
39.33min : 1690.879m/z	TNVNLSPQTIAELYK	1690.9	4-hydroxy-tetrahydrodipicolinate synthase	Dihydrodipicolinate synthase OS=Phytophthora palmivora var. palmivora OX=611791 GN=PHPALM_1643 PE=3 SV=1	P. gonapodyides	0.1	0.1	0.1	0.1	0.1	54.1*	0.6	0.1	0.2
36.18min : 1398.685m/z	FHAAPLPEFTLR	1398.75	Glutaredoxin-2	GST N-terminal domain-containing protein OS=Phytophthora ramorum OX=164328 PE=4 SV=1	P. gonapodyides	0.1	0.1	0.1	0.1	0.1	64.1*	0.4	0.1	0.1
23.75min : 1496.728m/z	TYEETLTAGVGTVR	1496.76	Protein kinase	Protein kinase OS=Phytophthora megakarya OX=4795 GN=PHMEG_0006047 PE=4 SV=1	P. gonapodyides	0.1	0.8	0.1	0.1	0.1	47*	0.1	0.1	0.1
25.49min : 980.523m/z	FGSFPAQVK	980.52	Protoplast secreted protein	Protoplast secreted protein 2 OS=Phytophthora infestans (strain T30-4) OX=403677 GN=PITG_13737 PE=4 SV=1	P. gonapodyides	0.1	0.1	0.1	0.1	0.1	35.8*	1.4	0.2	0.1
24.19min : 1237.500m/z	VVSPYDSEDAR	1237.57	Pyruvate dehydrogenase E1 component subunit beta	Pyruvate dehydrogenase E1 component subunit beta OS=Phytophthora ramorum OX=164328 PE=4 SV=1 Pyruvate dehydrogenase E1 component subunit beta OS=Phytophthora infestans (strain T30-4) OX=403677 GN=PITG_19161 PE=4 SV=1	P. gonapodyides	0.1	1.6	0.1	0.1	0.1	35.5*	0.1	0.1	0.1
26.54min : 877.475m/z	GHVSAGHGR	877.439	Ribosomal protein L18e/L15P	Ribosomal_L18e/L15P domain-containing protein OS=Phytophthora ramorum OX=164328 PE=3 SV=1 60S ribosomal protein L27a OS=Phytophthora parasitica (strain INRA-310) OX=761204 GN=PPTG_18599 PE=3 SV=1	P. gonapodyides	0.3	0.1	0.1	0.1	0.2	60.8*	0.1	0.1	0.1
54.68min : 1770.935m/z	ELPALITANFPVLEDK	1770.95	S-formylglutathione hydrolase	S-formylglutathione hydrolase OS=Phytophthora cactorum OX=29920 GN=PC110_g7749 PE=3 SV=1 S-formylglutathione hydrolase OS=Phytophthora palmivora var. palmivora OX=611791 GN=PHPALM_10744 PE=3 SV=1 S-formylglutathione hydrolase OS=Phytophthora ramorum OX=164328 PE=3 SV=1	P. gonapodyides	0.1	0.1	0.2	0.1	0.1	63.6*	0.1	0.1	0.1
61.68min : 1232.658m/z	IDIFNNEIVR	1232.66	Dimethylsulfoxide Reductase	Uncharacterized protein OS=Phytophthora kernoviae OX=325452 GN=BBP00_00009877 PE=3 SV=1	P. gonapodyides	0.3	0.1	0.2	0.1	0.1	55*	0.1	0.1	0.1
17.89min : 501.239m/z	x		x	x	P. gonapodyides	0.1	0.5	0.1	0.1	0.3	37.6*	0.1	0.1	0.4
18.96min : 546.303m/z	x		x	x	P. gonapodyides	1.2	0.1	0.1	0.1	0.1	29.9*	0.1	0.1	0.1
24.12min : 529.268m/z	x		x	x	P. gonapodyides	0.1	0.8	0.1	0.1	0.1	38.9*	0.6	0.1	0.1
27.98min : 1876.958m/z	x		x	x	P. gonapodyides	0.1	0.1	0.1	0.1	0.1	36.3*	1.6	0.1	0.1
38.43min : 1252.567m/z	x		x	x	P. gonapodyides	0.1	0.1	0.1	0.1	0.1	46.3*	0.1	1	0.1
44.90min : 1462.835m/z	x		x	x	P. gonapodyides	0.1	0.3	0.3	0.1	0.1	50.1*	0.1	0.1	0.1
50.15min : 2787.545m/z	x		x	x	P. gonapodyides	0.1	0.2	0.1	0.1	0.1	71.4*	0.1	0.1	0.1
57.95min : 1649.826m/z	x		x	x	P. gonapodyides	0.4	0.1	0.1	0.1	0.1	54.8*	0.1	0.1	0.1
6.91min : 992.517m/z	x		x	x	P. gonapodyides	0.1	0.1	0.1	0.1	0.5	51.9*	0.1	0.1	0.1
66.12min : 2906.455m/z	x		x	x	P. gonapodyides	0.1	0.1	0.1	0.1	0.7	47*	0.1	0.1	0.1
68.62min : 2652.338m/z	x		x	x	P. gonapodyides	0.1	0.1	0.1	0.1	0.1	68*	0.2	0.3	0.1
19.84min : 920.449m/z	LLGEYGLR	920.52	Ribosomal protein S4/S9	40S ribosomal protein S9-1 OS=Phytophthora megakarya OX=4795 GN=PHMEG_00037831 PE=3 SV=1 S4 RNA-binding domain-containing protein OS=Phytophthora sojae (strain P6497) OX=1094619 GN=PHYSODRAFT_354997 PE=3 SV=1	P. lacustris	0.2	0.3	0.1	0.1	0.1	0.1	20.6*	0.1	1.6
59.62min : 3251.577m/z	TFETFNPATEEKIADVAEGGTADIDAAVAAAR	3251.57	Aldehyde Dehydrogenase; Chain A	Aldedh domain-containing protein OS=Phytophthora sojae (strain P6497) OX=1094619 GN=PHYSODRAFT_541556 PE=3 SV=1 Aldedh domain-containing protein (Fragment) OS=Phytophthora cactorum OX=29920 GN=PC110_g23650 PE=4 SV=1	P. lacustris	0.1	0.1	0.1	0.1	0.9	0.1	37.6*	0.1	0.1
38.34min : 1674.845m/z	IETLAADSFGVDLAPR	1674.87	Electron transfer flavoprotein, beta subunit	ETF domain-containing protein OS=Phytophthora kernoviae OX=325452 GN=BBJ29_007017 PE=4 SV=1 Electron transfer flavoprotein subunit beta OS=Phytophthora palmivora var. palmivora OX=611791 GN=PHPALM_31066 PE=4 SV=1	P. lacustris	0.1	0.1	0.1	0.1	0.8	0.7	19.1*	0.1	1
7.04min : 980.459m/z	FGSMPAQVK	980.487	NADPH-dependent FMN reductase	Flavodoxin-like domain-containing protein OS=Phytophthora sojae (strain P6497) OX=1094619 GN=PHYSODRAFT_501475 PE=4 SV=1 Coatomer subunit epsilon-1 OS=Phytophthora nicotianae OX=4790 GN=AM588_10007941 PE=4 SV=1 NAD(P)H:quinone oxidoreductase, type IV OS=Phytophthora palmivora var. palmivora OX=611791 GN=PHPALM_36336 PE=4 SV=1 Flavodoxin-like domain-containing protein OS=Phytophthora ramorum OX=16…	P. lacustris	0.1	1.9	0.1	0.1	0.1	0.1	26.1*	0.1	0.3
62.78min : 3629.849m/z	SLADLPIWNFDGSSTGQAPGEDSEVLLRPVAIFK	3629.85	Glutamine synthetase	Glutamine synthetase OS=Phytophthora cactorum OX=29920 GN=PC110_g16983 PE=3 SV=1	P. lacustris	0.1	1.3	0.1	0.2	0.1	0.1	32.4*	0.1	0.1
19.97min : 838.425m/z	FAGSVETK	838.431	Glyceraldehyde-3-phosphate dehydrogenase	Glyceraldehyde-3-phosphate dehydrogenase OS=Phytophthora parasitica CJ01A1 OX=1317063 GN=F441_01265 PE=3 SV=1	P. lacustris	0.1	0.1	0.1	0.1	0.1	0.1	92.5*	0.1	0.1
18.94min : 1318.662m/z	NIEAVGSQSGQTK	1318.66	Peptidyl-prolyl cis-trans isomerase	Peptidyl-prolyl cis-trans isomerase OS=Phytophthora sojae (strain P6497) OX=1094619 GN=PHYSODRAFT_285045 PE=3 SV=1	P. lacustris	0.1	0.1	0.1	0.1	1	0.1	48.3*	0.1	0.1
43.48min : 1525.810m/z	AKDSLAPVAVAVEQK	1525.86	Phosphoglycerate kinase	Phosphoglycerate kinase OS=Phytophthora sojae (strain P6497) OX=1094619 GN=PHYSODRAFT_355963 PE=3 SV=1 Phosphoglycerate kinase OS=Phytophthora nicotianae OX=4790 GN=AM587_10005329 PE=3 SV=1 Phosphoglycerate kinase OS=Phytophthora ramorum OX=164328 PE=3 SV=1 Phosphoglycerate kinase OS=Phytophthora cactorum OX=29920 GN=PC110_g636 PE=3 SV=1	P. lacustris	0.1	0.1	0.6	0.1	0.1	0.2	38.8*	0.1	0.1
24.54min : 1279.657m/z	MNQGASHECFR	1279.53	Uncharacterized protein	Uncharacterized protein OS=Phytophthora infestans (strain T30-4) OX=403677 GN=PITG_13471 PE=4 SV=1	P. lacustris	0.1	0.1	0.1	0.1	0.1	1.1	37.6*	0.1	0.1
44.84min : 1625.873m/z	QQDPEEYVDTVFR	1625.74	Phosphoglucomutase	Uncharacterized protein OS=Phytophthora ramorum OX=164328 PE=4 SV=1	P. lacustris	0.1	0.1	0.6	0.1	0.1	0.1	32.3*	0.1	0.1
17.85min : 632.341m/z	x		x	x	P. lacustris	0.2	0.2	0.2	1.3	0.6	0.3	19*	0.2	0.2
18.32min : 654.326m/z	x		x	x	P. lacustris	1.3	0.2	0.2	0.2	0.2	0.5	16.7*	0.2	0.4
21.01min : 765.386m/z	x		x	x	P. lacustris	0.1	0.1	0.1	0.1	3.6	0.1	14.7*	0.6	0.1
24.43min : 1498.660m/z	x		x	x	P. lacustris	0.1	0.1	0.1	0.1	0.1	0.5	64*	0.1	0.1
26.34min : 1121.581m/z	x		x	x	P. lacustris	0.3	0.1	1.1	0.1	0.4	0.3	17.9*	0.1	0.1
51.16min : 2805.501m/z	x		x	x	P. lacustris	0.1	0.1	0.1	0.1	0.1	0.1	24.7*	0.1	1.8
54.50min : 2510.323m/z	x		x	x	P. lacustris	0.1	0.1	0.1	1.4	0.1	0.1	38.4*	0.1	0.1
59.15min : 2533.297m/z	x		x	x	P. lacustris	0.1	0.1	0.1	0.1	3.5	0.1	15.8*	0.1	0.1
62.58min : 2388.281m/z	x		x	x	P. lacustris	0.1	0.1	0.1	0.1	0.1	0.5	51.6*	0.1	0.1
65.17min : 2160.121m/z	x		x	x	P. lacustris	0.1	0.1	0.1	0.1	0.1	0.1	76.8*	0.1	0.1
68.75min : 2722.594m/z	HTLEIIHLLTDKNPLQVVVEAVIK	2722.59	Ribosomal protein S7p/S5e	40S ribosomal protein OS=Phytophthora parasitica P10297 OX=1317064 GN=F442_13582 PE=3 SV=1	P. multivora	0.1	0.1	0.1	0.1	0.1	0.1	1.6	17.9*	0.8
51.36min : 1923.003m/z	SGAVSFLMDLAAGGVAGGISK [ox]	1923.98	ADP/ATP translocase	ADP/ATP translocase 1 OS=Phytophthora parasitica CJ01A1 OX=1317063 GN=F441_15496 PE=3 SV=1	P. multivora	0.1	1.6	0.1	0.1	0.2	0.1	0.1	29.9*	0.1
61.02min : 1908.003m/z	SGAVSFLMDLAAGGVAGGISK	1907.99	ADP/ATP translocase	ADP/ATP translocase 1 OS=Phytophthora parasitica CJ01A1 OX=1317063 GN=F441_15496 PE=3 SV=1	P. multivora	0.1	0.1	0.1	0.1	0.1	0.1	0.5	59.7*	0.1
52.38min : 2040.053m/z	NPPLFLAPGDMVEIEIER	2040.05	Fumarylacetoacetate hydrolase	FAA_hydrolase domain-containing protein OS=Phytophthora cactorum OX=29920 GN=PC110_g11369 PE=4 SV=1 FAA_hydrolase domain-containing protein OS=Phytophthora sojae (strain P6497) OX=1094619 GN=PHYSODRAFT_481470 PE=4 SV=1	P. multivora	0.1	1	0.1	0.1	0.1	0.1	0.1	37.8*	0.1
52.66min : 2813.351m/z	SPLLFNMDEIHGGSPWGAGTLAGADGSR	2813.33	NADPH-dependent FMN reductase	Flavodoxin-like domain-containing protein OS=Phytophthora ramorum OX=164328 PE=4 SV=1	P. multivora	0.1	0.1	0.1	0.1	0.1	0.1	0.1	21.4*	2
21.27min : 747.418m/z	TTVLNEA	747.388	Glutamine synthetase	Glutamine synthetase OS=Phytophthora ramorum OX=164328 PE=3 SV=1	P. multivora	0.4	1.1	0.5	0.1	0.1	0.1	0.1	21.3*	0.1
61.47min : 3224.671m/z	VINDQFGIVEGLMTTVHATTATQLPVDGPAK	3224.65	Glyceraldehyde-3-phosphate dehydrogenase	Glyceraldehyde-3-phosphate dehydrogenase OS=Phytophthora sojae (strain P6497) OX=1094619 GN=PHYSODRAFT_354375 PE=3 SV=1 Glyceraldehyde-3-phosphate dehydrogenase OS=Phytophthora sojae (strain P6497) OX=1094619 GN=PHYSODRAFT_285579 PE=3 SV=1 Glyceraldehyde-3-phosphate dehydrogenase OS=Phytophthora sojae (strain P6497) OX=1094619 GN=PHYSODRAFT_329236 PE=3 SV=1	P. multivora	0.1	0.1	0.1	0.1	0.1	0.1	0.1	19.4*	2.3
47.00min : 2626.393m/z	HLSLFDVVNTPGVAADIGHINTHAK	2626.37	Malate dehydrogenase	Malate dehydrogenase OS=Phytophthora megakarya OX=4795 GN=PHMEG_00022206 PE=3 SV=1	P. multivora	0.1	0.1	0.1	0.1	0.1	0.1	1.7	32.3*	0.1
58.28min : 1795.941m/z	FGVTGIPMLVFVDSEGK	1795.93	Thioredoxin	Thioredoxin domain-containing protein OS=Phytophthora ramorum OX=164328 PE=4 SV=1	P. multivora	0.2	0.1	0.1	0.1	0.1	0.2	0.1	66.6*	0.1
53.18min : 1719.910m/z	GTKPITMAAQPFVDLM	1719.88	Ribosomal protein L21e	Uncharacterized protein OS=Phytophthora kernoviae OX=325452 GN=BBJ29_005238 PE=4 SV=1	P. multivora	0.1	0.1	0.7	0.1	0.1	1.1	0.6	18*	0.1
66.08min : 2633.483m/z	QQRPLLIIAEDVESEALAALVINK	2633.49	GroEL: chaperonin GroL	Uncharacterized protein OS=Phytophthora kernoviae OX=325452 GN=BBJ29_005903 PE=3 SV=1 Chaperonin GroL OS=Phytophthora palmivora var. palmivora OX=611791 GN=PHPALM_9635 PE=3 SV=1 Chaperonin OS=Phytophthora cactorum OX=29920 GN=PC110_g14547 PE=3 SV=1 Uncharacterized protein OS=Phytophthora sojae (strain P6497) OX=1094619 GN=PHYSODRAFT_549587 PE=3 SV=1	P. multivora	0.1	0.1	0.1	0.1	0.1	0.1	0.1	27.1*	1.6
17.21min : 963.489m/z	EVAEAFIGK	963.515	Heat shock protein 70kD	Uncharacterized protein OS=Phytophthora nicotianae OX=4790 GN=AM588_10000770 PE=3 SV=1 Uncharacterized protein OS=Phytophthora ramorum OX=164328 PE=3 SV=1 Uncharacterized protein OS=Phytophthora sojae (strain P6497) OX=1094619 GN=PHYSODRAFT_344705 PE=3 SV=1	P. multivora	0.1	0.1	0.1	0.1	1.8	0.1	0.1	30.4*	0.1
77.44min : 2067.055m/z	MITEPLDLLAELFESAMK	2067.04	Annexin	Uncharacterized protein OS=Phytophthora sojae (strain P6497) OX=1094619 GN=PHYSODRAFT_260821 PE=4 SV=1 Annexin protein OS=Phytophthora megakarya OX=4795 GN=PHMEG_00019902 PE=4 SV=1	P. multivora	0.1	0.1	0.1	0.5	0.9	0.1	0.1	32.1*	0.1
62.96min : 3880.946m/z	LKMSASGLNPDLLDTPNAPMPGSGAAAAPAAAANQVMTVK	3880.92	Formin-like protein	Uncharacterized protein OS=Phytophthora sojae (strain P6497) OX=1094619 GN=PHYSODRAFT_352574 PE=4 SV=1	P. multivora	0.1	0.1	0.1	0.1	0.1	0.1	0.1	26.7*	1.7
18.65min : 820.426m/z	x		x	x	P. multivora	0.1	0.1	0.1	0.1	0.1	0.1	0.1	44.9*	0.8
27.21min : 1252.607m/z	x		x	x	P. multivora	0.2	0.1	0.1	0.1	0.1	0.3	0.1	63*	0.1
46.34min : 2712.347m/z	x		x	x	P. multivora	0.1	0.1	0.1	0.1	0.1	0.1	0.1	33.3*	1.2
48.97min : 1081.590m/z	x		x	x	P. multivora	1.1	0.1	0.1	0.1	0.1	0.1	0.1	20.8*	0.9
51.06min : 1167.625m/z	x		x	x	P. multivora	0.1	0.6	0.1	0.6	0.1	0.1	0.1	18.9*	1.4
64.06min : 2559.244m/z	x		x	x	P. multivora	0.1	0.1	0.1	0.1	0.1	1.4	0.1	24.3*	0.5
24.55min : 943.533m/z	EPNPPAYR	943.463	Ribosomal protein L18A	60S ribosomal protein L18a OS=Phytophthora cactorum OX=29920 GN=PC110_g3540 PE=3 SV=1 60S ribosomal protein L18a OS=Phytophthora parasitica CJ01A1 OX=1317063 GN=F441_20219 PE=3 SV=1	P. plurivora	0.1	0.1	0.1	0.1	0.1	2.9	0.1	0.1	16.2*
18.05min : 1032.519m/z	IEEALGSDAK	1032.52	Enolase	Enolase OS=Phytophthora parasitica OX=4792 GN=L914_07101 PE=3 SV=1 Uncharacterized protein OS=Phytophthora ramorum OX=164328 PE=3 SV=1 Enolase OS=Phytophthora megakarya OX=4795 GN=PHMEG_00018905 PE=3 SV=1 Enolase OS=Phytophthora cactorum OX=29920 GN=PC110_g19002 PE=3 SV=1 Enolase OS=Phytophthora infestans (strain T30-4) OX=403677 GN=PITG_14195 PE=3 SV=1	P. plurivora	0.1	0.2	0.1	0.1	0.1	0.3	0.1	0.1	45.8*
38.73min : 1200.695m/z	DFAPVVAAVSPK	1200.66	Eukaryotic translation initiation factor 3 subunit M	Eukaryotic translation initiation factor 3 subunit M OS=Phytophthora megakarya OX=4795 GN=PHMEG_0005423 PE=3 SV=1	P. plurivora	0.2	0.2	0.2	0.2	0.2	0.2	0.2	0.2	30.5*
52.02min : 2342.208m/z	NLHDADVVISQPFWPAYITR	2342.19	Formate dehydrogenase	Formate dehydrogenase OS=Phytophthora kernoviae OX=325452 GN=BBI17_009068 PE=3 SV=1 Formate dehydrogenase OS=Phytophthora palmivora var. palmivora OX=611791 GN=PHPALM_31339 PE=3 SV=1 Formate dehydrogenase OS=Phytophthora ramorum OX=164328 PE=3 SV=1	P. plurivora	0.1	0.1	0.1	0.1	0.1	0.1	0.1	2.4	15.8*
39.23min : 1393.693m/z	LQEDYGLANTLR	1393.7	RNase III domain-containing protein	RNase III domain-containing protein OS=Phytophthora cactorum OX=29920 GN=PC110_g15565 PE=4 SV=1	P. plurivora	0.1	0.1	0.1	0.1	0.1	0.1	0.1	1.5	24*
17.95min : 1087.574m/z	AAQVLASDNAK	1087.57	Cysteine-rich secretory protein	SCP domain-containing protein OS=Phytophthora parasitica P1976 OX=1317066 GN=F444_06227 PE=4 SV=1	P. plurivora	0.1	0.1	0.4	0.1	0.1	0.1	0.1	1.1	20.3*
40.25min : 1182.577m/z	SDPDLADFFR	1182.54	Prefoldin beta-like	TPR_REGION domain-containing protein OS=Phytophthora ramorum OX=164328 PE=4 SV=1	P. plurivora	1.1	0.3	0.1	0.2	0.2	0.2	0.2	0.2	17.5*
42.61min : 1523.753m/z	GFGTDENALSSAVVR	1523.73	Annexin	Uncharacterized protein OS=Phytophthora kernoviae OX=325452 GN=BBJ29_002192 PE=4 SV=1 Uncharacterized protein OS=Phytophthora parasitica P1569 OX=1317065 GN=F443_19940 PE=4 SV=1 Annexin (Annexin) Family OS=Phytophthora palmivora var. palmivora OX=611791 GN=PHPALM_5386 PE=4 SV=1 Annexin (Annexin) Family OS=Phytophthora infestans (strain T30-4) OX=403677 GN=PITG_17034 PE=4 SV=1 Uncharacterized prot…	P. plurivora	0.1	0.1	0.2	0.1	0.1	1.9	0.6	0.1	14.6*
23.64min : 1078.549m/z	FVNVVAGMGGK	1078.57	Phosphoglucomutase	Uncharacterized protein OS=Phytophthora ramorum OX=164328 PE=4 SV=1	P. plurivora	0.1	0.2	0.1	0.1	0.1	0.1	0.1	1.2	24.9*
14.87min : 680.359m/z	x		x	x	P. plurivora	0.2	0.1	0.1	0.1	0.1	0.1	0.1	0.1	46.4*
17.12min : 362.200m/z	x		x	x	P. plurivora	0.2	0.2	0.2	0.2	0.9	0.2	0.2	0.2	22.4*
17.36min : 708.361m/z	x		x	x	P. plurivora	0.1	0.2	0.1	0.1	0.2	0.2	0.1	0.1	41.3*
17.86min : 613.290m/z	x		x	x	P. plurivora	0.1	0.1	1	0.1	0.1	0.1	0.1	0.1	20.5*
20.07min : 535.306m/z	x		x	x	P. plurivora	1.2	0.1	0.1	0.7	0.1	0.1	0.1	0.1	16.6*
20.35min : 781.419m/z	x		x	x	P. plurivora	0.7	0.1	0.1	0.1	0.1	0.1	0.1	0.6	25.5*
36.41min : 568.290m/z	x		x	x	P. plurivora	0.1	0.9	0.1	0.1	0.1	0.1	0.1	0.1	31.6*
36.86min : 628.308m/z	x		x	x	P. plurivora	0.4	0.1	0.4	0.1	0.1	1	0.1	0.1	16.1*
44.33min : 554.396m/z	x		x	x	P. plurivora	0.1	0.4	0.1	0.1	0.1	0.1	0.1	0.1	49.3*
45.07min : 1611.827m/z	x	x	x	x	P. plurivora	0.2	0.2	0.3	0.2	0.6	0.4	0.2	0.2	19.1*
60.18min : 2493.274m/z	x		x	x	P. plurivora	0.1	0.1	0.1	0.1	0.1	0.1	0.1	0.1	67.3*
70.97min : 2133.102m/z	VSSTPDEVGAAVGQLIFDLSK	2133.11	6-phosphogluconolactonase	6-phosphogluconolactonase OS=Phytophthora palmivora var. palmivora OX=611791 GN=PHPALM_31617 PE=3 SV=1	P. unifornis	0.1	28.6*	0.1	0.1	0.1	1.6	0.2	0.1	0.1
50.51min : 1434.734m/z	DIFSGAPSLATLDK	1434.75	Acyl-CoA dehydrogenase	Acyl-CoA dehydrogenase OS=Phytophthora palmivora var. palmivora OX=611791 GN=PHPALM_20286 PE=4 SV=1	P. unifornis	0.1	15.2*	0.3	2.3	0.9	0.1	0.1	0.1	0.1
30.35min : 1208.646m/z	YNNYPVLTPK	1208.63	Creatine kinase	Creatine kinase, testis isozyme OS=Phytophthora cactorum OX=29920 GN=PC110_g19494 PE=3 SV=1 Creatine kinase B-type OS=Phytophthora infestans (strain T30-4) OX=403677 GN=PITG_11046 PE=3 SV=1 Uncharacterized protein OS=Phytophthora sojae (strain P6497) OX=1094619 GN=PHYSODRAFT_353917 PE=3 SV=1	P. unifornis	1.7	14*	0.2	0.1	0.1	0.1	0.1	0.1	1.1
39.70min : 1336.668m/z	AEYENILTEVR	1336.67	Enoyl-CoA hydratase	Enoyl-CoA hydratase OS=Phytophthora cactorum OX=29920 GN=PC110_g11618 PE=3 SV=1	P. unifornis	0.1	14.1*	0.1	3.7	0.6	0.1	0.2	0.1	0.1
45.59min : 1733.898m/z	DPTPLPYITDPNYAR	1733.84	Fumarylacetoacetate hydrolase	Fumarylacetoacetase OS=Phytophthora sojae (strain P6497) OX=1094619 GN=PHYSODRAFT_355326 PE=3 SV=1 Fumarylacetoacetase OS=Phytophthora ramorum OX=164328 PE=3 SV=1	P. unifornis	0.7	14.4*	0.6	0.1	1.5	0.1	0.1	0.1	0.2
63.58min : 2195.250m/z	YQPASVVPPVISITDIAGLVR	2195.24	Obg-like ATPase 1	Obg-like ATPase 1 OS=Phytophthora nicotianae OX=4790 GN=AM587_10009911 PE=3 SV=1	P. unifornis	0.1	26.2*	0.1	0.7	0.1	0.1	1	0.1	0.4
39.92min : 1048.578m/z	GLFIIDGEGK	1048.57	Thioredoxin	Thioredoxin domain-containing protein OS=Phytophthora sojae (strain P6497) OX=1094619 GN=PHYSODRAFT_284682 PE=4 SV=1 Thioredoxin domain-containing protein (Fragment) OS=Phytophthora cactorum OX=29920 GN=PC110_g10567 PE=4 SV=1	P. unifornis	0.1	25.3*	0.1	2	0.2	0.1	0.1	0.2	0.1
41.57min : 1066.606m/z	FGVTGFPTLK	1066.59	Thioredoxin	Thioredoxin-like protein (Fragment) OS=Phytophthora palmivora var. palmivora OX=611791 GN=PHPALM_8294 PE=3 SV=1 Uncharacterized protein OS=Phytophthora cactorum OX=29920 GN=PC110_g14705 PE=3 SV=1 Uncharacterized protein OS=Phytophthora sojae (strain P6497) OX=1094619 GN=PHYSODRAFT_353904 PE=3 SV=1	P. unifornis	1.5	25.2*	0.2	0.1	0.1	0.1	0.1	0.1	0.1
51.99min : 2849.528m/z	IVIAYEPVWAIGTGVVATPAQAQETHK	2849.52	Triosephosphate isomerase	Triosephosphate isomerase OS=Phytophthora ramorum OX=164328 PE=3 SV=1	P. unifornis	0.1	15.5*	0.1	2.6	0.1	0.1	0.1	1	0.1
56.11min : 2599.269m/z	TVHAGEGYGPESIFEAITDLHAER	2599.24	Adenosine/AMP deaminase	Uncharacterized protein OS=Phytophthora cactorum OX=29920 GN=PC110_g3111 PE=4 SV=1	P. unifornis	0.1	14.5*	0.1	0.4	0.9	0.8	1.6	0.1	0.1
48.15min : 1329.712m/z	DADVAILVGGFPR	1329.72	Heat shock protein 70kD	Uncharacterized protein OS=Phytophthora ramorum OX=164328 PE=3 SV=1 Uncharacterized protein OS=Phytophthora sojae (strain P6497) OX=1094619 GN=PHYSODRAFT_358973 PE=3 SV=1 Malate dehydrogenase OS=Phytophthora infestans (strain T30-4) OX=403677 GN=PITG_15476 PE=3 SV=1	P. unifornis	0.1	35.9*	0.7	0.1	0.1	0.1	0.1	0.1	0.1
56.75min : 2572.325m/z	TLYTPSVSGIVDVLHVDIGADDSAK	2572.31	Uncharacterized protein	Uncharacterized protein OS=Phytophthora sojae (strain P6497) OX=1094619 GN=PHYSODRAFT_285828 PE=4 SV=1	P. unifornis	0.1	15.4*	0.1	4.4	0.1	0.1	0.1	0.1	0.1
38.20min : 1506.788m/z	GFGTDENGLSAALVR	1506.75	Annexin	Uncharacterized protein OS=Phytophthora sojae (strain P6497) OX=1094619 GN=PHYSODRAFT_526723 PE=4 SV=1	P. unifornis	1.4	19.2*	0.1	1.1	0.1	0.1	0.1	0.1	0.1
47.88min : 1759.900m/z	VSSLQSIIPMLETVVK	1759.99	GroEL: chaperonin GroL	Uncharacterized protein OS=Phytophthora sojae (strain P6497) OX=1094619 GN=PHYSODRAFT_549587 PE=3 SV=1	P. unifornis	0.1	48.5*	0.1	0.1	0.1	0.3	0.1	0.1	0.3
25.18min : 519.265m/z	x		x	x	P. unifornis	0.1	60.5*	0.2	0.1	0.1	0.1	0.1	0.1	0.1
57.91min : 3086.610m/z	x		x	x	P. unifornis	0.1	17.8*	0.1	3.5	0.1	0.1	0.1	0.1	0.1
79.69min : 752.522m/z	x		x	x	P. unifornis	0.2	21.3*	0.2	0.2	1	0.6	0.2	0.2	0.2
79.93min : 708.500m/z	x		x	x	P. unifornis	0.2	21.4*	0.3	0.2	0.5	0.8	0.2	0.2	0.2
80.00min : 664.472m/z	x		x	x	P. unifornis	0.2	16.2*	0.3	0.4	0.7	1.2	0.2	0.2	0.2
47.62min : 1670.940m/z	IVEIGGLAPGGLNFDAK	1670.91	Xylose isomerase	Xylose isomerase OS=Phytophthora sojae (strain P6497) OX=1094619 GN=PHYSODRAFT_306712 PE=3 SV=1 Xylose isomerase OS=Phytophthora palmivora var. palmivora OX=611791 GN=PHPALM_37671 PE=3 SV=1 Xylose isomerase OS=Phytophthora cactorum OX=29920 GN=PC110_g17727 PE=3 SV=1	P. unifornis	0.6	26.8*	0.2	0.9	0.2	0.1	0.1	0.1	0.1
28.20min : 870.553m/z					not selected	1.9	0.8	1.8	0.6	0.6	0.1	0.7	0.3	1.6
34.01min : 944.547m/z					not selected	0.5	1.7	0.8	1.5	2.1	0.4	0.2	0.5	1.9
25.29min : 1075.536m/z					not selected	2.2	1.1	1.4	0.3	0.9	0.6	0.1	0.3	2
46.28min : 1258.664m/z					not selected	3.7	1.4	1.9	0.1	1	0.1	0.1	0.1	0.7
33.92min : 1335.651m/z					not selected	3.4	2.5	3.1	0.1	0.1	0.1	0.1	0.1	0.1
34.44min : 1338.671m/z					not selected	22*	1.7	0.1	0.1	0.1	0.1	0.1	0.1	0.1
27.68min : 735.376m/z					not selected	22*	0.1	0.1	0.1	0.1	0.1	0.1	0.1	1.4
31.78min : 547.345m/z					not selected	21.4*	1.2	0.3	0.1	0.1	0.1	0.1	0.1	0.1
19.06min : 1080.517m/z					not selected	3.5	0.3	0.1	0.9	1.9	0.1	0.9	1	1.5
38.56min : 805.428m/z					not selected	20.9*	0.1	0.4	0.1	0.3	0.1	0.1	0.1	0.6
32.64min : 821.389m/z					not selected	20.2*	0.6	0.1	0.1	0.1	0.1	0.1	0.1	1.1
29.29min : 1294.585m/z					not selected	20*	0.1	0.1	0.1	0.1	0.1	2.2	0.1	0.1
16.91min : 785.294m/z					not selected	18.8*	0.1	0.1	0.1	0.1	0.1	0.1	0.1	1.7
36.91min : 1184.736m/z					not selected	2.4	1.7	1.2	0.1	0.5	1.4	0.1	0.1	1.5
29.93min : 503.316m/z					not selected	18.7*	0.1	0.5	0.1	0.8	0.1	0.1	0.1	0.4
22.45min : 925.408m/z					not selected	2.3	0.1	2.1	0.1	0.6	0.1	1	0.1	2.3
19.16min : 575.322m/z					not selected	2.3	0.7	1.7	0.4	0.6	0.1	0.4	0.1	2.3
37.33min : 1315.729m/z					not selected	2.5	0.1	2.1	0.1	1.2	0.1	0.9	0.2	1.5
35.80min : 635.392m/z					not selected	18.6*	0.9	0.6	0.1	0.1	0.1	0.1	0.1	0.1
29.20min : 1001.422m/z					not selected	18.4*	0.1	0.1	0.1	0.1	0.1	0.1	0.1	1.7
18.27min : 830.366m/z					not selected	18.3*	0.1	0.1	0.1	0.1	0.1	0.1	0.1	1.8
38.54min : 679.394m/z					not selected	18.1*	0.1	0.3	0.1	0.1	0.1	0.1	0.1	1.3
33.66min : 591.369m/z					not selected	17.7*	0.1	0.5	0.1	0.5	0.1	0.5	0.1	0.4
34.40min : 600.224m/z					not selected	17.5*	0.1	0.3	0.1	0.1	0.1	0.1	0.1	1.3
44.62min : 645.419m/z					not selected	2.6	0.2	0.3	0.2	1.3	2.1	4	0.1	0.1
16.96min : 494.230m/z					not selected	17.4*	0.1	0.1	0.1	0.1	0.1	0.1	0.1	1.9
31.11min : 900.528m/z					not selected	17.1*	0.1	0.1	0.1	0.1	0.1	0.1	0.1	2
57.96min : 1572.793m/z					not selected	16.8*	0.2	0.3	0.2	0.2	0.2	0.2	0.4	0.6
42.05min : 907.467m/z					not selected	16.6*	0.9	0.2	0.2	0.2	0.2	0.9	0.2	0.2
23.78min : 633.315m/z					not selected	16.1*	0.1	0.4	0.1	0.1	0.1	1.7	0.1	0.1
28.06min : 925.521m/z					not selected	16*	0.1	1.1	0.1	0.1	0.1	0.1	0.1	0.1
20.72min : 574.300m/z					not selected	16*	0.1	0.3	0.2	0.1	0.1	1.7	0.3	0.1
47.13min : 1180.742m/z					not selected	15.8*	0.1	0.3	0.1	0.1	0.8	0.1	0.1	0.8
22.73min : 379.211m/z					not selected	15.8*	0.4	0.3	0.1	0.1	0.1	0.1	1.8	0.1
32.75min : 1170.520m/z					not selected	15.8*	0.1	0.1	0.1	0.1	0.1	0.1	0.1	2
43.76min : 547.300m/z					not selected	15.7*	0.1	0.6	0.1	0.1	0.1	0.1	0.1	1
17.18min : 498.348m/z					not selected	1.3	0.4	1.3	1.9	0.8	0.1	0.5	1.4	1.3
21.79min : 1023.491m/z					not selected	15.4*	0.1	0.7	0.1	0.1	0.1	0.7	0.1	0.3
54.98min : 1967.102m/z					not selected	15.3*	0.2	0.1	0.2	0.2	0.2	0.2	0.2	1.6
29.78min : 1369.762m/z					not selected	15.3*	3.2	0.1	0.1	0.1	0.1	0.1	0.1	0.1
29.17min : 1041.555m/z					not selected	0.8	2.9	0.1	4.4	0.1	3	0.7	0.1	0.1
19.81min : 423.209m/z					not selected	15.3*	0.1	0.1	0.1	0.1	0.1	0.1	0.1	2.2
44.59min : 1031.642m/z					not selected	15.2*	0.7	0.5	0.1	0.4	0.3	0.1	0.1	0.3
46.23min : 1119.696m/z					not selected	15.2*	2.9	0.1	0.1	0.1	0.1	0.1	0.1	0.1
27.53min : 1072.497m/z					not selected	15.1*	0.1	0.2	0.1	0.1	0.1	0.1	0.1	1.8
50.16min : 808.290m/z					not selected	15*	0.1	1.4	0.1	0.1	0.1	0.1	0.1	0.1
36.24min : 1058.500m/z					not selected	14.6*	0.1	0.1	0.1	0.1	0.1	0.1	0.1	2.4
48.57min : 1295.796m/z					not selected	14.6*	2.2	0.1	0.1	0.1	0.1	0.1	0.1	0.5
30.96min : 705.371m/z					not selected	14.5*	0.1	0.8	0.1	0.1	0.1	0.1	0.1	1
35.06min : 594.331m/z					not selected	14.5*	0.1	0.9	0.1	0.1	0.1	0.1	0.1	0.7
16.92min : 992.506m/z					not selected	1.1	1.3	1.5	0.6	1.6	0.7	1	1	0.2
31.49min : 787.425m/z					not selected	14.5*	0.5	0.3	0.1	0.1	0.7	0.1	0.1	0.9
48.35min : 1245.689m/z					not selected	14.2*	2.4	0.1	0.1	0.1	0.1	0.1	0.1	0.4
47.21min : 1700.807m/z					not selected	3.4	2.9	0.1	1.8	0.1	1.6	0.2	1	0.1
18.48min : 912.451m/z					not selected	14*	0.1	0.1	0.1	0.1	0.1	3.4	0.1	0.1
34.61min : 1140.613m/z					not selected	0.9	1	1	1.7	1.4	1	1.1	0.5	0.7
22.56min : 601.326m/z					not selected	14*	0.3	0.1	0.1	0.7	0.1	0.2	0.1	1.5
34.88min : 1044.465m/z					not selected	13.9*	0.1	0.3	0.1	0.1	0.1	0.1	0.1	1.9
21.00min : 693.338m/z					not selected	13.9*	0.2	0.1	0.1	1.4	1.4	0.1	0.1	0.1
54.09min : 1410.854m/z					not selected	4.5	0.1	1.1	0.1	0.1	4.5	0.4	0.2	0.1
21.07min : 477.221m/z					not selected	13.8*	0.1	0.1	0.1	0.6	0.1	0.1	0.1	1.7
21.57min : 576.208m/z					not selected	13.8*	0.1	0.1	0.1	0.1	0.1	0.1	0.1	2.6
18.05min : 646.358m/z					not selected	13.7*	0.7	0.1	0.1	0.1	0.1	0.1	1	0.8
24.62min : 802.443m/z					not selected	13.7*	0.4	0.4	0.1	0.1	0.1	0.5	0.2	1
29.80min : 1043.633m/z					not selected	0.9	0.1	2.5	0.1	0.1	3.9	0.1	2.2	0.1
35.44min : 652.423m/z					not selected	13.5*	2.4	0.1	0.1	0.1	0.1	0.1	0.1	0.6
33.79min : 1275.699m/z					not selected	0.1	0.1	56.8*	0.1	0.1	0.1	0.1	0.1	0.1
18.12min : 630.371m/z					not selected	2.7	0.1	0.1	0.1	0.1	0.3	0.6	2.9	4
21.34min : 420.203m/z					not selected	13.4*	0.1	0.1	0.1	0.1	0.1	1.4	0.1	1.3
53.88min : 1286.677m/z					not selected	0.1	0.1	56.5*	0.1	0.1	0.1	0.1	0.1	0.1
16.08min : 389.248m/z					not selected	13.3*	0.1	1.2	0.1	0.1	0.1	0.1	0.1	0.6
24.78min : 1096.520m/z					not selected	13.2*	0.1	0.3	0.1	0.1	0.1	0.1	0.1	2.2
20.41min : 471.201m/z					not selected	13.1*	0.2	0.1	0.1	0.1	0.1	0.1	0.1	2.6
56.93min : 3034.563m/z					not selected	0.1	0.1	56.2*	0.1	0.1	0.1	0.1	0.1	0.1
44.90min : 1069.589m/z					not selected	12.9*	1.6	0.5	0.1	0.1	0.1	0.1	0.1	0.3
41.81min : 397.284m/z					not selected	12.8*	2	0.1	0.1	0.1	0.1	0.4	0.1	0.5
36.76min : 717.369m/z					not selected	12.6*	0.9	0.4	0.1	0.3	0.1	0.1	0.1	0.7
24.13min : 952.532m/z					not selected	12.5*	0.1	0.1	0.1	0.1	0.1	0.1	0.1	2.9
19.88min : 983.514m/z					not selected	1.8	0.1	0.6	0.1	1.6	0.6	0.1	2.1	2.5
16.61min : 1075.499m/z					not selected	0.1	0.1	56.1*	0.1	0.1	0.1	0.1	0.1	0.1
20.37min : 609.336m/z					not selected	12.4*	1.3	0.6	0.1	0.1	0.1	0.1	0.1	0.6
50.82min : 1560.869m/z					not selected	0.1	0.1	55.9*	0.1	0.1	0.1	0.1	0.1	0.1
33.58min : 1151.629m/z					not selected	0.1	0.1	55.6*	0.1	0.1	0.1	0.1	0.1	0.1
46.69min : 1083.743m/z					not selected	0.1	0.1	55.4*	0.1	0.1	0.1	0.1	0.1	0.1
55.53min : 1990.079m/z					not selected	0.1	0.1	55.3*	0.1	0.1	0.1	0.1	0.1	0.1
43.17min : 1332.693m/z					not selected	2	0.3	2.2	0.9	0.1	0.1	0.5	0.6	1.7
34.81min : 1237.517m/z					not selected	0.1	0.1	55.1*	0.1	0.1	0.1	0.1	0.1	0.1
12.33min : 796.319m/z					not selected	0.1	0.1	54.5*	0.1	0.1	0.1	0.1	0.1	0.1
23.11min : 453.230m/z					not selected	12.3*	0.8	0.1	1.3	0.9	0.1	0.1	0.1	0.1
17.74min : 724.371m/z					not selected	12.2*	0.1	0.6	0.1	1.6	0.3	0.1	0.1	0.2
31.16min : 639.333m/z					not selected	1.3	0.1	2.4	0.1	0.1	2.1	1.4	1.6	0.1
41.59min : 893.477m/z					not selected	11.9*	1.5	0.6	0.1	0.3	0.1	0.1	0.2	0.1
23.87min : 752.387m/z					not selected	0.1	0.1	54.4*	0.1	0.1	0.1	0.1	0.1	0.1
18.23min : 952.479m/z					not selected	0.1	0.1	54.2*	0.1	0.1	0.1	0.1	0.1	0.1
75.11min : 616.325m/z					not selected	11.8*	0.1	1.4	0.1	0.1	0.1	0.1	0.1	0.5
42.01min : 754.385m/z					not selected	1.8	0.1	0.1	0.1	0.1	0.8	4.1	0.3	3.6
40.25min : 1175.656m/z					not selected	1.6	1.1	2.3	0.3	0.7	2.4	0.1	0.3	0.2
22.50min : 349.184m/z					not selected	11.8*	0.1	0.1	1.6	0.1	0.1	1.2	0.1	0.4
33.04min : 1006.541m/z					not selected	11.7*	0.1	0.1	0.1	1.2	0.7	0.1	0.1	1.2
28.71min : 611.363m/z					not selected	11.7*	0.1	0.4	0.1	0.1	0.1	0.1	0.1	2.2
18.95min : 1028.443m/z					not selected	0.1	0.1	52.5*	0.1	0.1	0.1	0.1	0.1	0.1
18.76min : 638.308m/z					not selected	11.5*	0.1	0.4	0.1	0.1	0.4	0.5	0.1	1.4
18.23min : 1255.632m/z					not selected	11.4*	0.1	0.1	0.1	0.1	0.1	0.1	0.1	3.1
13.34min : 725.279m/z					not selected	11.4*	0.1	0.1	0.1	4.2	0.1	0.1	0.1	0.1
38.45min : 1724.758m/z					not selected	0.1	0.1	52.2*	0.1	0.1	0.1	0.1	0.1	0.1
38.02min : 997.499m/z					not selected	11.3*	0.3	0.2	0.1	0.1	0.1	0.1	0.1	2.5
42.38min : 937.508m/z					not selected	11.1*	1.2	0.9	0.1	0.1	0.1	0.3	0.1	0.3
65.96min : 2331.378m/z					not selected	11*	0.1	2.1	0.1	0.1	0.1	0.1	0.1	0.1
17.64min : 694.402m/z					not selected	10.8*	0.1	1.1	0.1	0.9	0.1	0.1	0.1	0.5
44.05min : 1443.789m/z					not selected	10.8*	0.6	0.4	0.2	0.2	0.7	0.2	0.2	0.7
17.65min : 1081.593m/z					not selected	3.7	2.3	2.3	0.8	0.1	0.1	0.1	0.1	0.1
38.09min : 435.265m/z					not selected	10.7*	0.1	0.1	0.1	0.4	0.1	0.1	0.1	3
37.91min : 538.280m/z					not selected	3	0.1	0.5	0.4	0.1	0.8	3.7	0.1	1.5
20.23min : 846.425m/z					not selected	1.5	0.2	1.4	0.1	2.1	0.1	0.1	2.9	0.8
45.70min : 1113.611m/z					not selected	10.6*	1.7	0.3	0.1	0.1	0.1	0.4	0.1	0.9
30.15min : 945.565m/z					not selected	0.5	0.1	0.9	1.5	0.2	2.8	1.3	0.1	2.3
36.96min : 1009.547m/z					not selected	1.2	2.8	1.3	0.1	0.1	0.1	1.7	0.1	1.9
16.03min : 544.348m/z					not selected	10.6*	0.1	0.1	0.1	0.1	0.9	0.1	0.1	2.3
33.47min : 1173.643m/z					not selected	2.2	2.4	0.1	0.1	0.7	2.4	1.9	0.1	0.7
14.13min : 555.198m/z					not selected	2.7	0.1	1.7	0.1	0.4	0.1	2.3	0.1	1.5
16.07min : 425.209m/z					not selected	1.9	0.3	2	1.9	0.9	0.2	0.7	0.1	0.7
55.62min : 2560.283m/z					not selected	0.1	0.1	52*	0.1	0.1	0.1	0.1	0.1	0.1
40.86min : 520.321m/z					not selected	0.3	0.2	1.5	2.1	1.7	1.7	0.9	0.2	0.7
26.76min : 1044.471m/z					not selected	10.5*	0.1	1.2	0.1	0.1	0.1	0.1	0.1	1.1
44.88min : 1574.873m/z					not selected	0.1	0.1	51.9*	0.1	0.1	0.1	0.1	0.1	0.1
48.00min : 1362.738m/z					not selected	0.1	0.1	51.8*	0.1	0.1	0.1	0.1	0.1	0.1
17.82min : 741.317m/z					not selected	10.3*	0.5	0.1	4	0.1	0.1	0.1	0.1	0.1
18.20min : 640.237m/z					not selected	10.3*	0.2	0.1	0.1	0.1	0.1	0.1	0.1	3.3
46.06min : 2708.341m/z					not selected	0.1	0.1	51.5*	0.1	0.1	0.1	0.1	0.1	0.1
47.40min : 1207.750m/z					not selected	10.1*	2.7	0.6	0.1	0.1	0.1	0.1	0.1	0.1
41.08min : 986.472m/z					not selected	10.1*	0.4	0.4	0.3	0.3	0.3	0.8	0.3	0.8
17.55min : 515.285m/z					not selected	10*	0.4	0.3	0.4	0.9	0.4	0.4	0.4	0.6
38.79min : 1261.680m/z					not selected	10*	0.1	0.8	0.1	0.1	0.1	2.4	0.1	0.1
34.83min : 1320.770m/z					not selected	0.3	1.3	0.5	1.5	2.1	1.7	1.5	0.4	0.7
33.19min : 1015.439m/z					not selected	10*	1	0.7	0.1	0.6	0.1	0.1	0.1	0.7
17.10min : 723.359m/z					not selected	9.9*	0.4	0.1	0.1	0.7	2.5	0.1	0.1	0.3
56.70min : 2011.166m/z					not selected	9.8*	2.4	0.1	0.1	0.1	0.1	0.1	0.1	1.1
27.23min : 981.499m/z					not selected	2.3	2	0.1	0.2	0.7	0.3	0.1	3.7	1.4
33.08min : 746.396m/z					not selected	9.7*	1.1	0.1	0.1	0.1	0.1	0.1	0.1	2.4
28.61min : 816.379m/z					not selected	9.6*	0.1	0.9	0.1	0.1	0.1	0.1	0.1	1.7
44.13min : 1025.559m/z					not selected	9.5*	1.5	0.8	0.1	0.1	0.2	0.4	0.1	0.3
38.36min : 950.473m/z					not selected	9.5*	0.3	0.1	0.1	0.1	0.1	0.1	0.1	3.3
43.38min : 981.536m/z					not selected	9.4*	1.6	1.1	0.1	0.1	0.2	0.1	0.2	0.1
17.04min : 677.374m/z					not selected	9.4*	0.2	0.5	0.1	0.6	0.1	0.1	0.1	1.8
24.65min : 986.559m/z					not selected	0.6	2.7	1.1	0.1	0.8	0.1	0.6	1.3	2
75.09min : 378.161m/z					not selected	9.3*	0.2	2	0.2	0.2	0.2	0.2	0.2	0.1
39.43min : 582.312m/z					not selected	9.2*	0.4	1.3	0.2	0.2	0.8	0.2	0.2	0.2
17.42min : 573.346m/z					not selected	9.2*	0.5	0.5	0.5	0.1	0.1	0.3	0.1	1.4
37.46min : 761.396m/z					not selected	9*	1.7	0.4	0.1	0.1	0.1	0.5	0.1	0.8
15.56min : 416.295m/z					not selected	2.3	0.9	2	0.1	0.9	0.7	2.1	0.1	0.1
38.50min : 1235.626m/z					not selected	9*	0.1	0.1	0.1	0.9	0.1	0.1	0.1	2.7
47.43min : 1517.754m/z					not selected	1.3	0.5	0.2	0.4	1.1	2.4	2.5	0.8	1.1
19.60min : 950.478m/z					not selected	3.2	0.1	0.1	0.1	0.1	0.2	0.1	3.7	3.6
64.37min : 2464.289m/z					not selected	0.1	0.1	51.4*	0.1	0.1	0.1	0.1	0.1	0.1
34.83min : 604.305m/z					not selected	8.8*	0.1	0.9	0.1	0.1	0.6	0.7	0.1	0.9
15.60min : 709.249m/z					not selected	8.7*	0.7	0.6	0.1	0.7	1	0.1	0.1	0.4
37.31min : 1412.667m/z					not selected	0.1	0.1	49.9*	0.1	0.1	0.1	0.1	0.1	0.1
33.29min : 1190.618m/z					not selected	8.7*	2.5	0.1	0.1	0.1	2.1	0.1	0.1	0.1
64.70min : 558.427m/z					not selected	1.1	1.1	1.3	0.9	0.5	1.2	0.7	0.6	1.3
32.95min : 553.249m/z					not selected	1.3	2.7	1.4	0.1	1	0.1	0.1	0.1	2.2
15.83min : 789.426m/z					not selected	8.7*	0.2	2	0.3	0.1	0.4	0.1	0.1	0.1
21.04min : 921.500m/z					not selected	2.7	0.1	0.1	1.3	3.5	1.6	1.9	0.1	0.1
36.47min : 1020.555m/z					not selected	8.6*	0.1	0.9	0.1	0.1	0.2	0.1	0.1	1.8
46.01min : 1157.643m/z					not selected	8.6*	1.4	0.9	0.1	0.1	0.2	0.1	0.1	0.7
54.92min : 1576.748m/z					not selected	2.5	2.5	0.1	0.1	0.8	0.7	3.5	0.1	0.7
16.89min : 996.540m/z					not selected	2	0.4	1.6	1.7	2	0.1	0.1	0.9	0.3
19.04min : 980.499m/z					not selected	8.5*	0.1	0.2	0.1	0.1	0.1	0.1	0.1	3.7
64.47min : 3034.563m/z					not selected	0.1	0.1	49.6*	0.1	0.1	0.1	0.1	0.1	0.1
36.62min : 1164.615m/z					not selected	2.7	0.1	1.8	0.1	2.5	0.1	0.1	0.1	1.5
17.57min : 410.283m/z					not selected	8.5*	0.1	0.9	0.1	0.8	0.1	0.1	0.1	1.3
14.08min : 489.275m/z					not selected	8.5*	0.1	1.2	0.1	0.1	0.1	2.1	0.1	0.1
32.57min : 927.527m/z					not selected	3.9	0.1	0.3	0.1	0.1	3.5	0.1	3.1	0.4
13.54min : 583.331m/z					not selected	8.4*	0.1	0.8	0.1	0.7	0.1	0.1	0.1	1.6
38.21min : 1369.678m/z					not selected	0.5	2.7	0.1	0.1	0.1	4.7	0.1	0.1	3.3
39.16min : 534.303m/z					not selected	8.4*	0.1	1.1	0.1	0.1	0.4	0.1	0.1	1.5
42.96min : 1026.453m/z					not selected	8.3*	1.2	0.8	0.2	0.2	0.2	0.2	0.2	0.9
26.56min : 1266.560m/z					not selected	0.1	0.1	48.4*	0.1	0.1	0.1	0.1	0.1	0.1
6.90min : 616.263m/z					not selected	0.1	0.1	47.2*	0.1	0.1	0.1	0.1	0.1	0.1
19.38min : 1537.827m/z					not selected	8.2*	0.1	0.4	0.3	0.1	0.1	0.1	0.6	2.3
32.37min : 350.214m/z					not selected	8.2*	0.1	0.3	0.1	0.1	0.1	0.1	0.7	2.7
17.08min : 664.362m/z					not selected	8.2*	0.9	0.1	0.1	0.1	0.1	0.1	3.9	0.3
30.13min : 1296.708m/z					not selected	0.4	0.1	0.7	1.3	0.7	1.2	0.1	2.3	3.2
39.42min : 375.242m/z					not selected	8.2*	4.3	0.2	0.1	0.1	0.5	0.1	0.1	0.1
72.45min : 514.401m/z					not selected	8.1*	0.6	0.9	0.1	0.3	0.1	1.5	0.3	0.1
34.28min : 1420.640m/z					not selected	8.1*	0.2	1.7	0.1	0.4	0.1	0.1	0.1	0.6
41.74min : 906.509m/z					not selected	8.1*	0.1	0.4	0.1	0.1	0.1	0.1	0.1	3.4
6.79min : 438.245m/z					not selected	1.2	2.6	1	1.9	0.6	0.1	1.3	1.1	0.1
19.44min : 475.141m/z					not selected	8.1*	0.1	1.4	0.1	0.1	0.1	0.1	0.1	1.4
36.56min : 696.445m/z					not selected	8.1*	3.1	0.1	0.1	0.1	0.1	0.1	0.1	1.3
28.72min : 476.312m/z					not selected	7.9*	3.6	0.1	0.1	0.1	0.1	0.7	0.1	0.6
51.00min : 351.242m/z					not selected	7.9*	0.1	1.5	0.1	1	0.1	0.1	0.1	0.6
38.91min : 1745.938m/z					not selected	7.8*	1.5	1.5	0.1	0.1	0.3	0.1	0.1	0.1
65.80min : 2360.380m/z					not selected	0.2	0.1	45.2*	0.1	0.1	0.1	0.1	0.1	0.1
39.07min : 1140.515m/z					not selected	2.6	0.1	2.6	0.1	0.1	0.1	0.1	0.1	3.1
35.10min : 573.328m/z					not selected	7.7*	0.9	0.2	0.1	0.6	0.1	0.7	0.1	1.6
23.51min : 918.486m/z					not selected	0.7	3	2.3	1.7	1	0.1	0.6	0.1	0.1
25.72min : 984.512m/z					not selected	7.7*	0.1	0.8	0.1	0.1	0.1	1.6	0.1	1.1
6.52min : 828.440m/z					not selected	7.7*	0.1	2.6	0.1	0.1	0.4	0.1	0.1	0.1
16.25min : 373.274m/z					not selected	1.1	0.6	0.1	3.8	0.1	0.2	0.3	0.8	4.1
46.68min : 1201.666m/z					not selected	7.7*	2.2	0.8	0.3	0.5	0.1	0.1	0.1	0.3
45.40min : 389.255m/z					not selected	7.4*	2	0.2	0.1	0.2	0.6	0.2	0.1	1
17.12min : 831.456m/z					not selected	2	0.3	0.6	2.5	1.1	0.1	0.1	0.1	3.1
19.18min : 1079.460m/z					not selected	7.4*	0.1	0.1	0.1	0.1	0.1	0.1	0.8	3.8
41.83min : 1794.851m/z					not selected	1.8	2.3	1.1	0.1	1.1	3.3	0.1	0.1	0.1
30.79min : 1349.725m/z					not selected	1.2	2	1.1	1.2	2.3	0.1	0.1	0.4	1.1
61.44min : 2570.331m/z					not selected	0.1	0.1	45.2*	0.1	0.1	0.1	0.1	0.1	0.1
17.82min : 569.311m/z					not selected	1.8	3.2	0.1	2.1	2.7	0.1	1	0.1	0.1
39.73min : 1740.745m/z					not selected	7.3*	0.2	0.1	0.1	0.1	3.9	1.4	0.1	0.1
6.20min : 411.249m/z					not selected	0.2	1.5	1.4	2.7	0.4	0.2	0.8	2.4	0.3
6.32min : 657.382m/z					not selected	2.2	0.1	1.4	3	2	0.1	0.7	0.1	0.1
30.56min : 1153.606m/z					not selected	0.1	0.2	45.1*	0.1	0.1	0.1	0.1	0.1	0.1
46.43min : 411.300m/z					not selected	7.3*	1.3	0.5	0.1	0.5	0.6	0.3	0.2	0.8
14.15min : 668.324m/z					not selected	6.9*	0.1	1.4	0.1	0.1	0.1	0.1	0.1	1.8
23.86min : 462.241m/z					not selected	6.9*	0.8	0.1	2.9	0.1	1.5	0.1	0.1	0.1
30.94min : 564.362m/z					not selected	6.8*	0.1	0.1	0.1	0.1	1.7	3.8	0.1	0.1
47.61min : 1251.769m/z					not selected	6.8*	2.9	0.7	0.1	0.1	0.1	0.1	0.1	0.6
30.84min : 520.334m/z					not selected	6.7*	1.4	0.2	2.8	0.1	0.1	0.1	0.1	0.6
15.61min : 395.219m/z					not selected	2.9	0.1	1.7	3.7	0.1	0.1	1.2	0.1	0.1
37.99min : 1114.682m/z					not selected	1	13.9*	1.2	0.1	0.1	0.1	0.1	0.1	0.1
18.50min : 1296.639m/z					not selected	6.7*	0.1	0.1	0.1	1	0.1	0.1	0.4	3.2
65.23min : 2654.449m/z					not selected	0.1	0.1	44*	0.1	0.2	0.1	0.1	0.1	0.1
45.67min : 1624.928m/z					not selected	0.1	0.1	44*	0.1	0.1	0.1	0.1	0.1	0.1
39.37min : 1618.770m/z					not selected	0.1	0.1	43.2*	0.1	0.1	0.1	0.1	0.1	0.1
45.99min : 1507.843m/z					not selected	0.1	0.1	41.6*	0.1	0.1	0.1	0.1	0.1	0.1
45.44min : 745.323m/z					not selected	2.6	1	0.8	0.1	0.1	3	0.1	0.1	1.8
18.47min : 833.440m/z					not selected	6.7*	0.1	0.3	0.1	0.1	1.6	1.6	0.1	1
19.14min : 991.500m/z					not selected	6.6*	0.4	0.1	0.2	0.1	0.1	1.1	0.1	3.2
23.57min : 835.447m/z					not selected	0.1	0.1	41.5*	0.1	0.1	0.1	0.1	0.1	0.1
29.16min : 459.287m/z					not selected	6.6*	1.8	0.7	0.1	0.4	0.1	0.8	0.1	0.5
23.61min : 863.485m/z					not selected	6.6*	0.1	1.9	0.1	0.1	0.1	0.1	0.1	1.4
20.34min : 650.337m/z					not selected	6.6*	3.1	0.1	0.3	0.1	0.1	0.1	0.9	0.8
48.10min : 1268.792m/z					not selected	6.5*	4.4	0.1	0.1	0.5	0.1	0.1	0.1	0.8
38.25min : 392.260m/z					not selected	1.1	1.8	0.1	2.8	0.3	0.1	0.1	1.3	2.8
45.92min : 672.440m/z					not selected	0.6	0.1	1.7	0.1	0.3	1.7	2	0.4	2.1
38.70min : 1491.797m/z					not selected	0.1	0.1	41.2*	0.1	0.1	0.1	0.1	0.1	0.1
32.48min : 1354.625m/z					not selected	3.4	13.8*	0.1	0.1	0.1	0.1	0.1	0.1	0.1
5.33min : 503.966m/z					not selected	0.8	0.9	1.4	0.7	1.2	1.5	1.3	0.6	0.7
79.78min : 488.360m/z					not selected	0.2	13.7*	0.2	0.2	1.1	0.6	1.6	0.2	0.2
37.27min : 1326.587m/z					not selected	0.5	0.9	2.2	0.1	0.6	2	0.3	0.1	2
16.27min : 453.216m/z					not selected	4	0.5	0.6	0.1	1.7	0.1	0.1	3.6	0.1
38.86min : 1734.911m/z					not selected	0.5	13.6*	0.1	0.2	0.1	0.1	0.1	0.1	2.6
24.76min : 437.246m/z					not selected	6.4*	1.6	0.3	0.1	0.2	0.1	0.1	1.7	0.9
28.82min : 688.400m/z					not selected	6.4*	0.3	1.3	0.3	0.2	0.1	0.2	0.1	1.5
35.33min : 987.571m/z					not selected	2.4	2.5	0.1	0.1	0.1	0.1	1.5	0.1	3.9
6.97min : 351.207m/z					not selected	6.4*	0.1	0.1	2.6	3.1	0.1	0.1	0.1	0.1
24.57min : 446.266m/z					not selected	6.4*	0.1	2	0.1	0.1	0.1	0.1	0.1	1.2
18.88min : 551.276m/z					not selected	2.1	1.6	0.2	0.7	2.2	2.5	0.1	0.1	0.9
17.31min : 802.338m/z					not selected	6.4*	0.1	1.8	0.1	0.6	0.1	0.1	0.1	1
15.88min : 375.239m/z					not selected	1.3	0.2	0.6	4.2	0.1	0.1	0.1	0.1	4
7.24min : 361.238m/z					not selected	0.5	2.4	2.7	0.1	0.4	1	0.1	2	0.1
62.34min : 1671.919m/z					not selected	0.3	13*	0.2	3.2	0.2	0.1	0.1	0.1	0.3
32.93min : 1249.642m/z					not selected	0.8	1.1	1.5	1.2	1	2.2	0.1	0.1	1.2
34.89min : 1061.586m/z					not selected	2.5	3.9	2.4	0.1	0.1	0.1	0.1	0.1	0.1
22.84min : 602.243m/z					not selected	6.4*	0.3	1.8	0.1	0.5	0.1	0.1	0.1	0.9
48.87min : 1339.834m/z					not selected	6.3*	3.7	0.8	0.1	0.5	0.1	0.1	0.1	0.1
31.00min : 1325.722m/z					not selected	6.3*	0.1	0.1	0.1	1.5	0.1	0.1	2.7	1
49.47min : 1860.959m/z					not selected	0.2	0.1	37.7*	0.1	0.1	0.1	0.1	0.1	0.1
55.39min : 1220.599m/z					not selected	2.4	3.6	0.1	0.2	0.5	1.2	3.3	0.1	0.1
36.48min : 695.328m/z					not selected	6.3*	0.6	0.4	0.1	0.1	1.3	0.1	0.1	2
37.50min : 740.470m/z					not selected	5.4	5.6	0.2	0.1	0.1	0.1	0.1	0.1	0.8
23.57min : 442.157m/z					not selected	6.3*	1.4	1.8	0.1	0.1	0.1	0.1	0.1	0.5
65.48min : 1740.920m/z					not selected	0.2	12.3*	1.2	0.2	0.6	0.7	0.2	0.2	0.2
62.40min : 1576.835m/z					not selected	6.3*	0.1	0.2	0.1	1.7	1.9	0.1	0.1	0.8
30.75min : 1088.580m/z					not selected	0.8	11.9*	0.1	0.1	0.1	1.4	0.1	0.1	1.3
12.87min : 828.441m/z					not selected	0.1	0.1	35*	0.1	0.1	0.1	0.1	0.4	0.1
39.48min : 353.256m/z					not selected	6.2*	1.9	0.5	0.1	0.6	0.7	0.1	0.1	0.8
18.00min : 393.225m/z					not selected	6.1*	1.9	0.8	0.1	0.1	0.1	0.1	0.1	1.6
27.54min : 543.285m/z					not selected	6.1*	0.2	1.8	0.1	0.1	0.1	0.4	0.1	1.2
28.75min : 483.235m/z					not selected	6*	2.5	1.7	0.1	0.1	0.1	0.1	0.1	0.1
79.24min : 774.564m/z					not selected	0.6	2	0.5	1.3	0.4	1.3	1.8	0.5	1.4
39.12min : 1490.697m/z					not selected	6*	0.2	1.5	0.1	1	0.1	0.1	0.1	1.2
36.66min : 1355.687m/z					not selected	2	1.6	0.8	1.3	0.1	3.4	0.1	0.1	0.6
50.74min : 3815.886m/z					not selected	0.1	11.9*	0.1	5.8*	0.1	0.1	0.1	0.1	0.1
18.61min : 954.525m/z					not selected	1.7	0.1	1	1	1.1	0.5	0.1	1.7	1.9
6.29min : 460.278m/z					not selected	0.1	0.1	34.9*	0.1	0.1	0.1	0.1	0.1	0.1
18.11min : 689.359m/z					not selected	5.9*	0.1	2	0.2	0.2	0.1	0.1	0.2	1.1
79.80min : 1292.904m/z					not selected	5.9*	0.2	0.2	0.2	0.2	0.2	3	0.2	1.3
26.40min : 831.501m/z					not selected	0.2	1.7	0.6	1.8	2.2	1.2	0.2	0.8	1.3
52.59min : 1645.849m/z					not selected	0.4	11.7*	0.2	1.9	0.4	0.2	0.2	0.6	0.2
66.95min : 1666.845m/z					not selected	5.9*	0.1	1.7	0.1	0.1	0.3	0.1	1	0.8
64.32min : 1413.783m/z					not selected	0.1	11.5*	0.1	5.9*	0.1	0.1	0.1	0.1	0.1
78.90min : 699.505m/z					not selected	5.9*	0.1	3.8	0.1	0.1	0.1	0.1	0.1	0.1
21.83min : 536.315m/z					not selected	5.8*	0.2	1.2	0.5	0.2	0.2	0.3	0.2	1.3
65.98min : 1720.923m/z					not selected	0.6	2.2	0.5	0.7	2.1	0.4	0.9	1.2	1.1
17.68min : 932.497m/z					not selected	5.8*	0.1	2.1	0.1	0.5	0.1	0.3	0.2	0.8
58.43min : 2522.302m/z					not selected	0.1	0.6	0.1	0.7	0.4	0.1	1.4	17.7*	0.1
35.89min : 658.348m/z					not selected	0.9	1.8	0.1	0.9	0.1	2.2	0.1	2.8	1.8
18.63min : 873.488m/z					not selected	0.7	0.1	2.8	2.3	0.1	0.1	0.1	3.7	0.1
19.08min : 931.504m/z					not selected	0.3	0.1	34.7*	0.1	0.1	0.1	0.1	0.1	0.1
13.74min : 717.380m/z					not selected	5.7*	0.1	4	0.1	0.1	0.1	0.1	0.1	0.1
21.52min : 1005.519m/z					not selected	0.4	11.4*	0.3	0.1	1.2	1.5	0.1	0.3	0.3
63.69min : 2708.557m/z					not selected	0.1	0.1	0.1	0.7	2.9	0.1	0.1	17.3*	0.1
19.54min : 416.186m/z					not selected	5.7*	0.1	0.1	0.1	0.7	1.9	0.1	0.1	2.7
20.37min : 819.483m/z					not selected	5.7*	2.6	0.1	0.1	0.1	3.4	0.1	0.1	0.1
83.71min : 842.525m/z					not selected	5.7*	0.1	1.9	0.2	0.5	0.3	0.1	0.1	1
26.06min : 473.288m/z					not selected	5.6*	0.3	1.5	0.1	0.1	0.1	0.1	0.1	1.8
19.03min : 503.274m/z					not selected	5.6*	0.2	0.9	0.2	1.1	0.1	0.3	0.1	1.6
55.10min : 1908.941m/z					not selected	0.1	11.1*	0.1	1.3	0.1	0.1	0.1	3.5	0.1
58.84min : 2437.334m/z					not selected	0.1	0.1	34.2*	0.1	0.1	0.1	0.1	0.1	0.1
17.37min : 591.343m/z					not selected	5.6*	0.1	0.9	0.1	0.4	0.1	0.2	0.1	2.7
25.30min : 415.267m/z					not selected	5.6*	0.2	1.1	0.3	0.5	0.4	1.4	0.4	0.5
16.62min : 593.340m/z					not selected	0.6	0.8	0.2	0.2	0.3	0.3	0.2	0.2	14.1*
16.42min : 361.196m/z					not selected	0.2	0.5	0.2	12.8*	0.7	0.1	2.4	0.1	0.1
66.19min : 1308.827m/z					not selected	5.6*	0.1	4.3	0.1	0.1	0.1	0.1	0.1	0.1
32.07min : 581.283m/z					not selected	5.5*	0.1	2	0.1	0.5	0.1	0.1	0.1	1.2
20.70min : 717.438m/z					not selected	2	3.1	0.1	0.6	1.9	3.6	0.1	0.1	0.1
60.20min : 1282.756m/z					not selected	0.2	0.4	1.6	0.1	1.9	0.5	2.1	1.4	1.1
42.35min : 1791.897m/z					not selected	0.1	0.1	0.4	0.1	0.1	0.1	0.1	2.2	14*
77.40min : 657.488m/z					not selected	5.5*	2.5	0.6	0.5	0.1	0.1	0.1	0.1	1.3
54.79min : 2225.183m/z					not selected	5.5*	0.1	3.8	0.1	0.1	0.1	0.1	0.1	0.1
16.79min : 509.247m/z					not selected	3	0.1	3.3	0.1	0.1	0.1	0.1	0.1	2
26.86min : 989.537m/z					not selected	0.1	0.1	0.1	0.1	0.1	0.1	0.1	16.9*	2.9
37.86min : 1320.710m/z					not selected	0.1	0.1	33.6*	0.1	0.1	0.1	0.1	0.1	0.1
50.34min : 1545.816m/z					not selected	0.1	0.1	0.4	0.1	0.1	0.1	3	16.6*	0.1
40.28min : 634.322m/z					not selected	0.1	0.4	33.6*	0.1	0.1	0.1	0.1	0.1	0.1
76.31min : 2331.341m/z					not selected	5.4*	4.1	0.1	0.2	0.1	0.2	0.1	0.1	1.6
16.86min : 361.093m/z					not selected	5.4*	0.2	1.8	0.1	0.4	0.1	0.1	0.1	1.5
6.34min : 432.255m/z					not selected	0.3	0.7	1.6	0.4	0.3	2.7	0.5	1.7	1.1
76.14min : 674.503m/z					not selected	5.3*	0.6	1.5	0.1	0.1	0.1	0.5	1.2	0.6
6.20min : 578.307m/z					not selected	0.3	0.1	29.7*	0.1	0.1	0.1	0.1	0.3	0.1
22.68min : 1045.579m/z					not selected	5.2*	0.1	1.5	0.2	0.7	0.2	0.3	0.8	0.8
47.56min : 1788.995m/z					not selected	0.1	0.1	0.1	0.1	0.1	0.1	0.1	3.3	13.8*
37.92min : 515.235m/z					not selected	0.3	1.4	0.1	0.8	1.8	3.1	1.1	2.6	0.1
30.26min : 1004.552m/z					not selected	5.2*	0.1	0.2	0.1	2.4	0.1	0.1	3.6	0.1
42.44min : 1304.582m/z					not selected	3.4	0.1	0.8	0.1	4.2	0.1	0.1	0.1	1.4
18.19min : 559.353m/z					not selected	0.4	0.2	0.4	0.2	0.2	0.7	0.1	5	4.3
17.48min : 399.241m/z					not selected	1.9	0.1	1.5	0.1	3	0.1	3.2	0.1	0.1
31.51min : 1073.589m/z					not selected	0.1	0.1	0.1	0.1	3.5	0.1	0.1	15.9*	0.1
16.70min : 929.509m/z					not selected	0.1	0.3	29*	0.1	0.1	0.1	0.1	0.1	0.3
48.43min : 777.464m/z					not selected	0.1	0.1	1.8	12.5*	0.3	0.5	0.1	0.1	0.1
6.43min : 434.261m/z					not selected	0.9	0.4	0.6	0.4	0.6	0.1	2.4	1	3.5
40.10min : 1623.867m/z					not selected	0.2	1.8	0.2	2	0.1	2.3	1.7	1.8	0.7
27.99min : 1127.577m/z					not selected	5.2*	0.1	2	0.1	0.1	0.1	0.1	0.1	1.9
32.67min : 378.242m/z					not selected	5.1*	0.2	0.7	3	0.7	0.2	0.2	0.2	0.2
37.91min : 1414.595m/z					not selected	0.1	0.1	28.3*	0.1	0.7	0.1	0.1	0.1	0.1
37.02min : 384.194m/z					not selected	0.1	0.5	0.2	0.1	0.1	2	0.1	0.1	13.7*
18.56min : 490.260m/z					not selected	5.1*	3.5	0.2	0.1	0.9	0.6	0.1	0.1	0.8
18.04min : 1232.589m/z					not selected	5.1*	0.1	4.6	0.1	0.1	0.1	0.1	0.1	0.1
44.67min : 1065.696m/z					not selected	5.1*	2.8	0.9	0.1	0.1	1.6	0.1	0.1	0.1
23.06min : 675.359m/z					not selected	5.1*	0.1	2.1	0.1	0.1	0.1	1.3	0.2	0.6
26.49min : 1027.531m/z					not selected	0.3	0.4	0.1	1	0.1	2.6	13.6*	0.1	0.1
7.27min : 418.227m/z					not selected	0.1	11*	0.1	0.9	0.2	3.1	0.2	0.4	0.1
21.49min : 637.333m/z					not selected	0.2	0.7	0.1	0.1	0.1	29.8*	0.1	0.9	0.1
31.94min : 1044.568m/z					not selected	5.1*	0.7	1.1	0.1	0.1	0.1	0.1	0.1	2.7
36.61min : 1016.458m/z					not selected	0.4	2.2	0.8	2.1	2.1	1.7	0.7	0.3	0.1
29.84min : 860.506m/z					not selected	0.1	0.1	0.2	0.5	0.1	3.8	13.6*	0.1	0.1
6.17min : 454.283m/z					not selected	0.3	1.1	0.9	12*	0.2	0.2	0.2	0.2	0.2
41.50min : 1120.616m/z					not selected	0.1	0.1	1.1	0.1	0.1	0.8	0.1	0.1	13.6*
19.37min : 658.411m/z					not selected	5*	0.2	0.1	0.3	0.9	0.1	3.6	0.1	1.2
62.29min : 2454.213m/z					not selected	0.1	0.1	0.1	0.1	0.6	29.4*	1.3	0.1	0.1
18.22min : 409.218m/z					not selected	5*	0.1	1.5	0.1	0.1	0.1	0.5	0.6	1.6
30.40min : 1094.595m/z					not selected	0.1	0.1	26.6*	0.1	0.7	0.1	0.1	0.1	0.1
46.91min : 1369.848m/z					not selected	1.6	0.1	1	1.9	3.3	0.1	0.1	2	0.1
63.03min : 2532.368m/z					not selected	0.1	0.1	26.4*	0.1	0.1	0.7	0.1	0.1	0.1
78.03min : 644.466m/z					not selected	1.7	0.9	1.9	0.1	1.3	0.7	0.8	0.1	1.2
14.79min : 588.359m/z					not selected	4.2	0.1	1	0.1	0.1	0.1	0.1	0.1	4
21.23min : 550.250m/z					not selected	5*	0.2	1.4	0.1	0.4	0.1	0.6	0.1	1.8
40.46min : 1112.635m/z					not selected	0.2	1.5	0.2	3	2.3	2	1.4	0.1	0.4
57.03min : 2962.306m/z					not selected	0.1	2	0.1	0.1	0.1	29.1*	0.1	0.1	0.1
36.43min : 1156.646m/z					not selected	0.8	10.6*	0.1	0.1	0.1	4.3	0.1	0.1	0.1
5.36min : 508.994m/z					not selected	1.2	0.9	1	0.7	1.8	0.7	1.6	0.9	0.6
57.28min : 1550.840m/z					not selected	1.3	0.1	0.6	0.1	0.1	0.1	0.1	0.1	13.3*
67.06min : 1954.103m/z					not selected	5.1	1.8	0.1	0.1	0.1	0.1	0.1	0.2	3.6
54.89min : 1595.869m/z					not selected	0.1	0.1	25.4*	0.1	0.3	0.1	0.1	0.6	0.1
23.29min : 1082.508m/z					not selected	5*	0.2	2.2	0.1	0.3	0.1	0.1	0.3	1.1
5.43min : 460.934m/z					not selected	0.8	1	0.8	1.1	1.1	0.9	1.5	1.5	0.6
56.42min : 3525.997m/z					not selected	0.1	2.7	0.1	11.1*	0.1	2.1	0.1	0.1	0.1
23.11min : 754.369m/z					not selected	0.1	0.1	23.2*	0.1	0.9	0.1	0.1	0.1	0.2
39.81min : 2502.289m/z					not selected	0.1	0.1	0.8	0.1	0.1	1.4	0.1	15.4*	0.1
39.29min : 688.370m/z					not selected	4.7	0.1	0.1	0.1	0.1	3	0.1	0.1	3
58.79min : 914.484m/z					not selected	0.2	0.9	0.2	1.3	1.3	1.3	1.3	2.3	1.5
36.28min : 888.524m/z					not selected	4.9*	2.4	0.3	0.1	0.1	3.7	0.1	0.1	0.1
52.22min : 1623.915m/z					not selected	0.1	10.2*	0.1	6.8*	0.1	0.1	0.1	0.1	0.1
16.71min : 842.467m/z					not selected	0.2	0.1	0.2	0.1	0.1	0.1	13.4*	0.7	2.1
22.81min : 967.505m/z					not selected	0.9	0.1	0.5	2.2	0.1	0.1	0.1	3.1	3.2
19.49min : 766.390m/z					not selected	1.1	0.1	2.8	0.1	1.1	0.1	0.1	0.1	3.2
65.76min : 1457.811m/z					not selected	0.1	10.1*	0.1	4.5*	0.2	0.2	0.2	0.6	0.1
50.58min : 1692.879m/z					not selected	0.1	0.6	0.1	0.1	0.1	28.9*	1.1	0.1	0.3
42.71min : 1584.824m/z					not selected	0.1	9.8*	0.1	3.5	0.1	0.1	0.1	0.1	1.4
35.55min : 1152.726m/z					not selected	0.3	4.2	0.1	0.1	1.2	2.5	0.1	0.1	3.1
48.34min : 1916.016m/z					not selected	0.3	2.7	1	2.3	1.4	0.1	0.1	0.1	2
7.12min : 508.282m/z					not selected	0.1	0.1	0.1	0.1	2	27.7*	0.1	0.1	0.1
16.61min : 462.260m/z					not selected	3.3	9.7*	0.1	0.1	0.5	0.6	0.1	0.1	0.1
15.08min : 589.296m/z					not selected	2.7	0.3	0.6	0.3	2.1	0.3	1.1	0.3	1.7
58.80min : 2188.101m/z					not selected	0.1	1.5	0.1	0.1	30.4*	0.1	0.2	0.1	0.1
64.16min : 2070.102m/z					not selected	0.1	0.1	23*	0.1	0.1	0.1	0.1	0.1	0.6
19.99min : 966.500m/z					not selected	0.2	0.1	0.5	0.1	30.3*	0.4	0.1	0.1	0.2
52.27min : 665.359m/z					not selected	1	0.1	0.7	0.1	0.1	0.4	0.1	0.1	11.8*
40.63min : 1484.774m/z					not selected	0.8	0.1	21.7*	0.1	0.1	0.1	0.1	0.1	0.1
5.51min : 495.069m/z					not selected	0.6	0.5	1.5	1.7	0.7	1.2	0.7	1	1
41.22min : 1637.880m/z					not selected	0.6	2.5	0.7	1.1	2.2	0.7	0.1	2.4	0.1
25.33min : 1572.799m/z					not selected	0.9	0.1	19.4*	0.1	0.1	0.1	0.1	0.1	0.1
52.33min : 447.298m/z					not selected	2	2.3	0.5	0.2	0.4	1.1	0.1	0.2	2.8
58.02min : 1669.984m/z					not selected	4.7*	1.6	3	0.1	0.1	0.1	0.1	0.1	0.1
57.23min : 1501.735m/z					not selected	0.1	0.1	19.3*	0.1	1.2	0.1	0.1	0.1	0.1
37.92min : 1144.564m/z					not selected	0.1	0.1	0.1	0.1	0.1	27.2*	1.4	0.1	0.3
46.05min : 1281.661m/z					not selected	0.5	0.2	0.5	0.1	0.1	26.7*	0.1	0.1	0.2
38.28min : 2186.040m/z					not selected	0.1	0.1	0.4	0.1	0.2	26.4*	1.3	0.1	0.1
29.82min : 628.384m/z					not selected	4.7*	0.1	2.7	0.1	0.1	0.1	0.1	0.1	1.4
34.29min : 1218.661m/z					not selected	0.2	0.4	19*	0.2	0.2	0.2	0.2	0.2	0.3
17.62min : 863.452m/z					not selected	0.1	0.1	18.3*	1.4	0.1	0.1	0.1	0.1	0.1
34.35min : 493.276m/z					not selected	4.7*	0.1	2.1	0.1	0.1	0.1	0.1	0.1	2
28.18min : 508.280m/z					not selected	1.4	0.1	0.9	0.1	0.1	0.1	0.1	15*	0.1
46.14min : 1127.603m/z					not selected	1.4	1.8	0.9	2.3	0.1	1.4	0.1	0.8	0.7
41.31min : 1096.565m/z					not selected	0.1	9.7*	0.2	4.3	0.1	1.1	0.1	0.1	0.1
39.26min : 1339.679m/z					not selected	0.1	0.1	0.7	0.1	29.9*	0.1	0.1	0.1	0.1
23.29min : 772.423m/z					not selected	0.1	0.4	0.1	0.1	0.1	26*	1.8	0.1	0.1
17.07min : 959.493m/z					not selected	0.1	0.1	0.1	0.1	0.1	0.1	12.8*	2	1.7
39.36min : 1273.666m/z					not selected	0.2	9.5*	0.1	0.1	0.2	0.6	5.1	0.1	0.1
20.14min : 1060.617m/z					not selected	1.3	1.3	1.4	0.6	0.8	1.5	0.6	0.6	0.9
47.12min : 523.299m/z					not selected	0.3	0.1	1	0.1	0.1	1.3	3.8	0.1	3.5
58.67min : 2092.174m/z					not selected	0.1	0.2	0.1	0.1	0.1	5*	12.7*	0.1	0.1
56.78min : 2667.302m/z					not selected	0.1	9.4*	0.1	1.4	0.1	0.1	0.1	4.3	0.1
54.89min : 1623.961m/z					not selected	0.1	0.1	18.2*	0.1	0.1	1.5	0.1	0.1	0.1
28.94min : 1032.589m/z					not selected	0.6	0.9	0.5	0.1	0.7	0.1	0.1	0.1	11.7*
17.72min : 590.300m/z					not selected	0.4	0.1	0.1	0.1	0.1	25.5*	0.1	0.1	1.3
37.20min : 1072.596m/z					not selected	0.1	0.4	0.1	1.1	0.1	24.1*	0.9	0.1	0.1
19.82min : 961.507m/z					not selected	0.3	0.2	0.1	4.4	0.2	0.2	0.2	2.2	4
59.59min : 2518.352m/z					not selected	0.1	0.1	18*	0.1	0.1	1.5	0.1	0.1	0.1
15.90min : 498.215m/z					not selected	0.1	9.3*	0.2	0.1	2.2	0.1	0.1	0.1	1.7
52.24min : 1928.993m/z					not selected	0.3	0.2	0.7	0.2	0.2	24*	0.2	0.2	0.2
7.40min : 619.364m/z					not selected	0.1	0.1	17.2*	0.2	0.1	1.4	0.1	0.1	0.1
23.53min : 1149.591m/z					not selected	0.1	0.1	0.1	0.1	0.1	0.1	0.1	4	11.7*
22.23min : 719.411m/z					not selected	0.3	0.1	0.9	0.1	0.1	0.1	0.5	0.8	11.5*
30.56min : 1106.619m/z					not selected	1.2	0.5	0.1	0.1	0.1	23.3*	0.1	0.1	0.1
41.25min : 2096.054m/z					not selected	0.1	0.1	0.1	0.1	4.7*	0.1	0.1	14.8*	0.1
47.21min : 2501.477m/z					not selected	0.1	0.1	0.1	0.1	0.1	22.8*	1.7	0.1	0.7
66.03min : 1362.764m/z					not selected	4.7*	0.1	3.6	0.1	0.1	0.1	0.1	0.1	0.8
55.34min : 1240.665m/z					not selected	1.8	0.1	0.1	5.4	5.4	0.1	0.1	0.1	0.1
23.71min : 705.371m/z					not selected	0.1	1.5	0.1	0.1	0.1	3.1	12*	0.1	0.1
19.13min : 571.368m/z					not selected	0.5	1.6	1.8	2.7	0.1	0.3	0.1	0.1	2.1
54.05min : 1672.908m/z					not selected	0.1	0.1	0.1	0.1	28.6*	1.9	0.1	0.1	0.1
35.53min : 2563.301m/z					not selected	0.1	1.5	17*	0.1	0.1	0.1	0.1	0.1	0.1
70.06min : 1817.982m/z					not selected	0.1	0.7	0.1	1	23.6*	0.1	0.1	0.1	0.5
22.94min : 728.447m/z					not selected	0.1	0.1	2.1	0.1	0.1	0.1	0.1	14.4*	0.1
64.00min : 1405.714m/z					not selected	0.1	1.1	0.1	0.5	22.2*	0.1	1	0.1	0.1
57.92min : 2232.146m/z					not selected	0.1	0.1	0.1	0.1	21.5*	1.5	1.2	0.1	0.1
19.81min : 738.377m/z					not selected	2.8	0.1	0.3	0.1	0.1	0.4	12*	0.1	0.1
79.07min : 440.367m/z					not selected	4.6*	0.9	1.5	0.1	0.1	1.4	0.1	0.5	0.5
18.24min : 565.285m/z					not selected	4.6*	0.1	2.7	0.1	1.2	0.1	0.1	0.1	0.5
58.86min : 3043.611m/z					not selected	0.1	0.1	0.1	0.1	1	4.1	11.2*	0.1	0.1
44.31min : 1383.674m/z					not selected	1.5	9.3*	1.4	0.1	0.1	0.1	0.1	0.1	0.1
79.49min : 620.443m/z					not selected	0.6	9*	0.3	0.8	1.8	1	0.1	0.1	0.1
54.89min : 1791.928m/z					not selected	4.5*	1.6	0.3	0.1	2.4	0.1	1.8	0.1	0.1
60.64min : 2087.131m/z					not selected	0.1	0.1	15.7*	0.1	0.1	0.1	0.1	1.5	0.1
23.20min : 1061.477m/z					not selected	1.3	0.1	15.3*	0.1	0.1	0.1	0.1	0.1	0.1
77.36min : 679.466m/z					not selected	1.1	0.2	0.6	1	0.7	0.3	2.8	0.5	2.5
27.27min : 1103.547m/z					not selected	4.5*	0.6	0.4	1.1	0.2	0.1	0.1	0.1	3.3
38.38min : 1507.778m/z					not selected	0.1	0.1	0.2	0.7	0.1	0.1	0.1	2.7	11.3*
62.91min : 1939.965m/z					not selected	0.1	8.9*	0.1	5.6*	0.2	0.1	0.5	0.1	0.3
51.62min : 1766.856m/z					not selected	4.4*	0.1	0.1	0.2	0.1	3.9	1.5	0.1	1
44.51min : 1229.591m/z					not selected	0.1	1.3	1.8	0.1	1.7	1.1	1.7	0.1	1.2
79.32min : 576.415m/z					not selected	0.6	8.7*	0.2	0.5	2	1.1	0.6	0.1	0.1
12.92min : 675.375m/z					not selected	4.3*	0.1	1.7	0.1	0.1	0.1	0.1	0.1	2.9
49.12min : 1181.546m/z					not selected	0.1	0.1	0.1	0.1	0.1	22.7*	2.7	0.1	0.1
57.18min : 3911.045m/z					not selected	0.1	0.6	0.1	2.6	0.1	0.1	11*	1.5	0.1
8.06min : 580.292m/z					not selected	0.3	0.1	1.8	0.1	1.3	0.1	2	0.1	3.6
37.16min : 1286.659m/z					not selected	0.1	0.1	14.9*	0.1	0.1	0.1	0.1	0.1	1.4
17.65min : 529.318m/z					not selected	0.3	0.1	14.7*	0.1	0.1	0.1	0.1	0.1	0.9
21.65min : 558.344m/z					not selected	4.3*	0.4	1.6	0.1	0.1	0.1	0.7	0.1	1.7
17.23min : 391.094m/z					not selected	5	5.4	0.1	0.1	0.1	0.1	0.1	0.1	1.2
50.29min : 1614.873m/z					not selected	0.1	1.8	0.1	9.7*	0.1	0.1	0.1	3.4	0.1
18.13min : 1203.588m/z					not selected	1.1	0.1	0.1	0.1	6.1	0.1	0.1	6.1	0.1
6.35min : 409.232m/z					not selected	0.5	0.9	2	0.6	0.1	0.1	2.2	0.2	2.3
54.14min : 1831.956m/z					not selected	0.1	1	0.5	9.6*	0.8	0.1	0.1	1.7	0.3
38.91min : 1367.698m/z					not selected	0.2	1.3	0.2	0.2	20.8*	0.2	0.2	0.2	0.2
7.02min : 377.205m/z					not selected	0.3	2.5	2.6	1.1	0.1	0.7	0.7	1.1	0.2
29.65min : 1229.699m/z					not selected	0.1	0.1	0.2	0.1	0.3	0.3	0.1	3.2	11.2*
19.53min : 509.301m/z					not selected	0.1	1.5	0.1	0.1	1.4	20.1*	0.1	0.1	0.1
52.38min : 1803.997m/z					not selected	0.1	0.1	14.5*	0.1	0.1	2	0.1	0.1	0.1
55.31min : 822.430m/z					not selected	0.1	0.1	0.1	0.1	0.1	19.7*	3.1	0.1	0.1
42.71min : 2014.077m/z					not selected	0.1	2.1	0.1	0.9	0.9	0.1	0.1	14.2*	0.1
42.40min : 668.855m/z					not selected	0.3	0.1	2.4	0.1	0.4	1	0.1	5.2	0.6
26.05min : 912.442m/z					not selected	1.1	0.1	0.1	1.4	18.8*	0.1	0.1	0.1	0.1
41.36min : 1325.740m/z					not selected	0.5	0.2	0.6	0.2	0.2	0.2	0.2	13.7*	1.1
44.05min : 1880.920m/z					not selected	0.1	2.4	0.4	2.2	0.1	2.2	2.7	0.9	0.1
51.76min : 1890.957m/z					not selected	0.1	0.2	0.1	0.5	2.8	0.4	10.3*	0.9	0.3
49.80min : 1587.813m/z					not selected	0.1	0.1	0.1	9.6*	1.4	0.1	3.8	0.1	0.1
6.06min : 483.167m/z					not selected	0.2	0.2	2.1	1.1	0.1	0.4	1.2	0.8	3
29.85min : 1448.729m/z					not selected	0.1	0.5	0.1	0.1	17.8*	0.7	0.1	0.1	1.3
40.75min : 1163.634m/z					not selected	0.1	0.1	13.9*	0.1	0.6	1.3	0.1	0.1	0.1
40.00min : 1234.658m/z					not selected	0.1	8.5*	0.1	4.9*	0.7	0.8	0.1	0.1	0.1
19.24min : 464.234m/z					not selected	3.6	0.8	0.1	0.1	2.2	2.4	0.1	0.1	1.3
17.75min : 791.422m/z					not selected	0.3	8.4*	3.1	0.1	0.1	0.1	0.1	0.1	0.1
67.21min : 3398.650m/z					not selected	0.1	0.1	0.1	0.1	17.6*	0.1	0.1	0.8	1.8
25.42min : 876.492m/z					not selected	0.1	0.1	0.1	9.3*	3.6	1.7	0.1	0.1	0.3
52.31min : 1551.832m/z					not selected	0.1	8.2*	0.1	4.7*	0.1	0.1	0.2	0.1	0.9
5.51min : 538.952m/z					not selected	0.5	1.3	1.9	1.2	1.4	0.6	0.1	0.1	1.7
38.17min : 1245.676m/z					not selected	1	0.2	0.3	0.1	0.4	0.8	0.1	0.2	11.1*
44.33min : 1365.840m/z					not selected	0.1	0.1	13.6*	0.1	2	0.1	0.1	0.1	0.1
45.64min : 1537.669m/z					not selected	4.1*	0.6	1.4	0.1	0.7	0.9	0.2	0.1	1.1
76.10min : 2065.080m/z					not selected	0.1	0.1	0.1	1.1	0.3	0.1	0.1	13.4*	2.1
40.54min : 1363.739m/z					not selected	0.1	0.2	0.1	0.1	0.4	19.7*	2.6	0.1	0.1
41.19min : 1231.659m/z					not selected	0.1	0.1	13.5*	0.1	0.1	0.8	1.1	0.1	0.1
36.60min : 1954.123m/z					not selected	0.9	0.1	13*	0.1	0.1	0.9	0.1	0.1	0.1
44.01min : 1216.689m/z					not selected	0.2	0.1	12.9*	0.1	1.3	0.1	0.6	0.1	0.1
20.58min : 584.268m/z					not selected	4.1*	0.1	2.7	0.1	1.5	0.1	0.1	0.1	0.4
22.93min : 722.415m/z					not selected	0.2	0.1	3.6	0.1	0.1	3.9	0.1	2.2	0.1
18.83min : 433.226m/z					not selected	0.8	0.1	12.4*	0.1	0.1	0.1	1.2	0.1	0.1
36.83min : 1290.686m/z					not selected	0.1	0.1	1	0.1	17.6*	0.1	0.1	0.1	0.9
52.54min : 2799.389m/z					not selected	0.1	0.1	12.1*	0.1	0.1	2.2	0.1	0.1	0.1
17.30min : 444.293m/z					not selected	0.1	8.2*	0.3	1	2.3	1.5	0.1	0.1	0.1
38.40min : 921.494m/z					not selected	0.6	0.4	0.1	0.1	16*	0.1	1	0.1	0.7
58.74min : 2150.005m/z					not selected	0.1	1.6	0.1	1.9	16*	0.1	0.1	0.1	0.1
59.49min : 1850.986m/z					not selected	0.2	0.1	0.1	0.1	0.1	19*	3.1	0.1	0.1
20.44min : 856.503m/z					not selected	0.1	0.1	0.1	0.1	4.3	2.6	0.1	0.1	4.6
60.21min : 1157.514m/z					not selected	0.5	0.1	0.1	0.1	2.5	18.6*	0.1	0.1	0.1
40.45min : 1609.884m/z					not selected	0.1	0.1	11.5*	0.1	0.1	2.5	0.1	0.1	0.1
19.07min : 700.337m/z					not selected	4.1*	0.1	0.1	0.1	0.1	0.1	0.1	2.8	3.4
61.84min : 2215.177m/z					not selected	0.1	1.6	0.1	0.8	15.5*	0.1	0.1	1.1	0.1
19.21min : 617.338m/z					not selected	0.4	0.1	0.1	0.1	0.4	18.3*	2	0.2	0.1
60.41min : 2533.354m/z					not selected	0.3	0.1	1.4	0.1	0.1	18.3*	0.1	0.1	0.1
18.34min : 852.428m/z					not selected	0.2	0.1	10.7*	0.1	0.1	0.1	0.1	2.4	0.1
78.21min : 732.547m/z					not selected	1.6	0.1	10.6*	0.1	0.3	0.3	0.1	0.1	0.1
53.18min : 1274.739m/z					not selected	0.1	2	2.2	2	0.1	0.1	0.1	3.7	0.1
58.78min : 1542.857m/z					not selected	0.5	0.2	1.3	0.2	14.5*	0.2	0.2	0.2	0.2
16.80min : 485.257m/z					not selected	0.1	0.1	2.9	8.3*	0.1	0.1	0.1	0.8	0.1
64.19min : 3311.607m/z					not selected	0.1	2.1	0.1	8.1*	0.1	0.1	4.1	0.1	0.1
10.24min : 1462.698m/z					not selected	0.1	0.4	0.1	0.1	14.5*	4	0.1	0.1	0.1
61.13min : 1922.848m/z					not selected	0.1	1.7	0.1	2.1	14.4*	0.1	0.1	0.1	0.1
21.24min : 1074.566m/z					not selected	0.2	3.8	0.2	0.1	0.1	0.3	0.1	13.4*	0.1
65.49min : 1705.943m/z					not selected	0.1	1.2	0.4	2.3	0.1	3.2	0.4	2.9	0.5
49.91min : 1823.032m/z					not selected	0.6	1.8	10.3*	0.1	0.1	0.1	0.1	0.1	0.1
39.70min : 1278.656m/z					not selected	4*	0.4	0.4	0.4	0.4	0.4	1.2	0.4	2.2
6.35min : 516.268m/z					not selected	0.1	4.9	2	3.8	0.1	0.1	0.1	0.1	0.1
25.42min : 1146.549m/z					not selected	0.1	0.9	0.1	0.1	0.1	0.6	1.3	0.7	10.8*
25.44min : 988.535m/z					not selected	0.1	2	0.1	0.1	0.1	0.1	0.3	13.2*	1.2
69.26min : 1987.126m/z					not selected	0.8	8*	0.2	3	0.4	0.1	0.1	0.1	0.8
63.40min : 1092.567m/z					not selected	0.1	0.1	0.1	0.1	5.2	2.7	5.2	0.1	0.1
61.42min : 1675.777m/z					not selected	4*	0.8	1.5	0.4	0.1	0.4	0.8	0.1	1
41.51min : 797.308m/z					not selected	3.3	0.1	0.1	0.1	0.1	0.1	0.1	0.1	10.8*
37.69min : 1596.856m/z					not selected	1.2	0.1	0.1	0.1	0.1	0.1	0.1	2.1	10.7*
17.58min : 524.325m/z					not selected	3.9*	0.1	2.2	0.2	0.4	0.1	1.1	0.1	0.9
22.75min : 1011.530m/z					not selected	0.1	0.1	0.1	0.1	14.3*	0.5	0.1	0.7	2
14.64min : 455.226m/z					not selected	3.8*	0.3	1.9	0.1	0.9	0.1	1.9	0.1	0.3
41.37min : 576.348m/z					not selected	3.8*	0.1	0.8	0.1	1.3	0.4	0.4	0.1	2.6
68.24min : 2590.315m/z					not selected	0.1	0.3	0.1	0.4	0.4	18.2*	1.1	0.4	0.5
18.09min : 405.212m/z					not selected	3.7*	0.4	2.5	0.1	2.4	0.1	0.1	0.1	0.2
22.91min : 1179.652m/z					not selected	3.6	0.1	0.9	0.1	2.2	3.2	0.1	0.1	0.1
23.52min : 476.221m/z					not selected	2.3	0.1	2.4	1.2	0.7	0.3	1.2	0.6	0.1
6.44min : 388.271m/z					not selected	1.2	2.1	0.3	0.1	2.1	2	2.4	0.4	0.1
31.07min : 1312.737m/z					not selected	3.7*	1.4	0.1	0.1	1.1	1.6	0.1	0.1	2.2
20.21min : 858.482m/z					not selected	3.6*	0.2	1.5	0.1	0.7	0.1	1.5	0.1	1.4
17.76min : 705.396m/z					not selected	3.6*	0.4	1.5	0.3	0.1	0.1	0.9	0.4	1.5
26.04min : 593.317m/z					not selected	4.6	1.5	0.1	0.3	0.1	0.4	0.1	0.1	3.6
27.20min : 788.344m/z					not selected	3.6*	0.3	1.7	0.1	0.4	0.1	1.2	0.1	1.4
25.79min : 418.216m/z					not selected	3.5*	0.1	2.1	0.1	0.2	0.1	1	0.1	1.5
21.50min : 903.485m/z					not selected	3.3	0.7	1.5	0.1	0.1	0.1	4.2	0.1	0.1
52.90min : 1211.644m/z					not selected	0.2	0.1	0.1	0.1	0.1	0.1	0.1	4.3*	10.3*
18.89min : 1182.548m/z					not selected	0.5	1	2.1	0.1	1	0.1	1.4	2.5	0.7
61.97min : 1995.024m/z					not selected	0.1	0.1	0.1	2.9	0.5	0.1	0.1	13.2*	0.7
57.34min : 2540.328m/z					not selected	0.1	7.7*	0.1	3.8	0.1	0.1	0.1	2.4	0.1
67.68min : 2650.420m/z					not selected	0.2	0.2	1.6	0.2	14.3*	0.2	0.2	0.2	0.2
61.05min : 3027.549m/z					not selected	0.1	0.1	0.1	0.1	0.1	1.9	2.3	13.1*	0.1
39.14min : 689.369m/z					not selected	3.4*	0.8	0.9	0.1	1	0.1	1.9	0.1	1
18.20min : 474.279m/z					not selected	3.4	0.3	0.4	0.1	0.4	0.3	2.9	0.1	2.1
38.57min : 593.322m/z					not selected	0.7	0.1	0.1	0.1	0.1	3.3	10.2*	0.1	0.7
29.35min : 1071.659m/z					not selected	3.4*	0.5	2	0.1	0.6	0.6	0.1	0.1	1.5
15.48min : 359.243m/z					not selected	0.4	0.1	1	4.7	0.1	0.1	0.1	0.1	4.2
17.55min : 659.379m/z					not selected	0.1	0.1	0.1	3.4	0.1	0.1	0.1	0.8	9.9*
35.62min : 1254.555m/z					not selected	3.4*	1.6	2.4	0.1	1.4	0.1	0.1	0.1	0.1
29.15min : 1522.778m/z					not selected	0.1	0.1	0.8	0.1	0.1	1.2	9.7*	2.3	0.1
51.84min : 1393.719m/z					not selected	1.5	7.7*	0.1	0.3	0.1	0.1	0.1	0.1	3
68.85min : 2826.550m/z					not selected	0.1	0.1	0.1	0.1	0.1	0.4	0.1	12.7*	3.3
21.84min : 721.391m/z					not selected	3.3*	0.7	1.6	0.4	0.2	0.9	0.9	0.1	0.7
37.52min : 561.313m/z					not selected	3.3*	0.6	2	0.2	0.2	0.2	0.3	0.1	1.9
41.84min : 1678.839m/z					not selected	0.2	7.6*	0.1	3.9	0.1	2.2	0.1	0.1	0.1
53.43min : 1780.874m/z					not selected	0.1	2.4	0.1	0.1	0.1	0.1	0.1	1.7	9.8*
19.48min : 808.420m/z					not selected	3.2	0.1	0.1	0.1	0.1	0.1	1	4	2.3
34.30min : 669.328m/z					not selected	1.4	1.6	0.3	2.1	0.9	0.1	3.2	0.7	0.4
10.07min : 795.425m/z					not selected	0.1	0.1	0.1	0.1	13.4*	4.7	0.1	0.1	0.1
15.21min : 357.256m/z					not selected	1.1	0.4	2.5	1.6	0.1	0.1	0.1	0.1	2.7
28.39min : 1479.712m/z					not selected	0.7	0.1	1.4	0.1	0.1	0.1	9.5*	0.1	1
40.28min : 1946.951m/z					not selected	0.4	0.1	10*	0.1	0.1	2.4	0.1	0.1	0.1
26.44min : 1108.565m/z					not selected	0.1	0.3	0.1	0.1	0.1	0.1	0.1	11.8*	3.6
63.78min : 2108.070m/z					not selected	0.3	2.2	9.4*	0.1	0.1	0.1	0.1	0.3	0.1
45.28min : 367.274m/z					not selected	3.1*	1.1	1.1	0.3	0.7	0.8	0.7	0.3	1
41.66min : 1504.709m/z					not selected	3.4	0.2	2.1	0.1	2.1	0.1	0.1	0.1	0.9
52.07min : 1601.796m/z					not selected	0.1	0.1	0.1	0.1	4.8	0.1	0.1	0.1	9.6*
38.54min : 1222.630m/z					not selected	0.1	0.1	0.3	0.1	1	2.6	0.1	0.1	9.2*
53.16min : 1384.696m/z					not selected	0.1	0.1	0.1	0.1	0.1	18.2*	3.7	0.1	0.1
53.24min : 469.342m/z					not selected	3*	1.5	0.9	0.2	0.7	1	0.6	0.1	1.3
50.60min : 1576.837m/z					not selected	0.3	7.6*	0.1	8.4*	0.1	0.1	0.1	0.1	0.1
17.99min : 496.254m/z					not selected	3*	0.6	1.6	0.6	0.6	0.6	0.6	0.6	0.6
59.75min : 1834.024m/z					not selected	0.1	1.3	0.1	1.7	0.1	0.1	0.5	11.4*	0.7
25.20min : 371.233m/z					not selected	3*	1.8	1.2	0.4	1	0.1	0.7	0.4	0.6
42.92min : 934.470m/z					not selected	2.9*	0.2	1.2	0.1	0.5	0.1	1.5	0.1	2.3
18.95min : 794.429m/z					not selected	1.2	0.7	1.1	1.7	0.1	1.6	0.1	0.1	2.5
49.53min : 1535.797m/z					not selected	1.5	0.1	1.1	1.9	1.2	2.3	0.1	0.9	0.4
23.70min : 1088.532m/z					not selected	1.8	1.7	2.2	2.2	0.1	0.1	0.9	0.1	0.1
64.35min : 2225.116m/z					not selected	0.1	0.2	0.1	0.2	0.5	18.1*	2.1	0.2	0.1
51.37min : 1424.815m/z					not selected	0.1	0.6	9.4*	0.1	0.1	0.4	0.1	0.2	1.2
16.39min : 460.308m/z					not selected	0.4	0.1	0.2	2.3	1.4	0.1	0.1	0.1	9*
27.12min : 787.469m/z					not selected	3.7	0.1	0.1	0.1	0.1	0.1	0.1	0.1	9*
39.56min : 1289.694m/z					not selected	0.3	1.6	1	1.6	1.3	1.5	1.2	1.2	0.1
29.25min : 748.368m/z					not selected	0.1	0.1	1	0.1	0.7	0.1	9.5*	2.4	0.1
78.56min : 600.438m/z					not selected	0.5	0.4	1.4	2	1.5	0.9	0.7	0.8	0.9
15.99min : 480.266m/z					not selected	1.2	1	9.1*	0.1	0.2	0.1	0.1	0.1	0.3
58.70min : 2519.292m/z					not selected	0.1	3.8	0.1	1.1	0.1	0.1	0.1	10.8*	0.1
21.99min : 495.268m/z					not selected	0.1	1.6	0.2	0.2	1.5	0.2	0.2	10.8*	0.6
37.78min : 637.366m/z					not selected	1.2	0.1	8.9*	0.1	1.1	0.1	0.1	0.1	0.1
21.70min : 715.442m/z					not selected	2.7*	1.6	2.3	1.4	0.2	0.2	0.2	0.2	0.3
36.96min : 1372.755m/z					not selected	0.1	2.1	0.1	1.9	13.3*	0.2	0.1	0.1	0.1
42.61min : 2225.178m/z					not selected	0.2	0.1	8.7*	0.1	0.1	3.3	0.1	0.1	0.1
58.71min : 409.286m/z					not selected	2.5*	0.9	1.9	0.1	0.9	0.9	0.4	0.2	0.9
42.31min : 1029.598m/z					not selected	0.1	0.1	0.8	0.1	0.1	1.9	1.1	10.8*	0.1
30.91min : 834.473m/z					not selected	0.1	1.1	8.7*	0.1	1.8	0.1	0.1	0.1	0.1
69.60min : 1974.085m/z					not selected	0.1	0.1	0.1	1	0.3	17.9*	1.7	0.1	0.1
42.30min : 965.481m/z					not selected	0.8	0.8	0.3	0.1	1.7	0.1	9.3*	0.1	0.8
18.20min : 844.509m/z					not selected	0.1	0.1	1.2	2.1	0.1	0.1	0.1	10.7*	0.1
52.00min : 2211.187m/z					not selected	1	0.1	0.6	0.1	0.1	0.1	0.1	10.6*	1.7
36.46min : 1419.693m/z					not selected	0.1	0.1	0.1	0.1	12.5*	4.6	0.1	0.1	0.3
26.67min : 733.400m/z					not selected	0.4	2.1	0.2	1.4	0.1	2.2	2	1.2	0.9
26.37min : 672.416m/z					not selected	2.4*	0.6	1.8	0.5	0.7	0.1	1.2	0.1	1.2
39.56min : 807.446m/z					not selected	4	3	0.1	0.1	0.5	0.1	0.2	0.1	2.9
51.61min : 1203.544m/z					not selected	4.1	0.1	0.1	0.1	12.3*	0.1	0.1	0.1	0.1
73.36min : 1666.833m/z					not selected	3.1	3.9	0.1	0.1	0.1	0.2	0.1	0.5	2.9
24.08min : 944.543m/z					not selected	0.1	0.4	0.2	1.8	3.8	0.1	1	0.9	2.7
48.75min : 2430.363m/z					not selected	0.1	0.1	0.1	0.1	0.1	17.4*	3.7	0.1	0.1
56.85min : 359.151m/z					not selected	2.4*	2.3	0.2	0.4	2.3	0.4	2.1	0.1	0.3
30.27min : 762.414m/z					not selected	1.5	0.1	0.5	1.7	0.1	0.1	0.1	10.3*	0.1
35.19min : 1108.584m/z					not selected	1.2	0.3	0.4	0.3	12*	0.3	0.3	0.3	0.3
79.03min : 702.508m/z					not selected	0.7	3.4	0.4	2	0.1	0.1	1.7	1.2	0.9
21.74min : 499.234m/z					not selected	2.6	0.1	8.7*	0.1	0.1	0.1	0.1	0.1	0.1
17.19min : 446.260m/z					not selected	1.5	7.6*	0.1	0.1	0.1	0.1	0.1	0.1	3.1
19.34min : 628.369m/z					not selected	0.2	0.9	0.6	0.7	2.4	2.4	0.1	1.2	1.5
52.59min : 736.390m/z					not selected	0.4	0.4	8.6*	0.4	0.4	0.4	0.4	0.4	0.4
20.28min : 803.436m/z					not selected	0.1	0.1	1.2	0.1	11.9*	1.8	0.1	0.1	0.1
34.25min : 1749.872m/z					not selected	0.2	0.2	0.1	0.5	0.2	0.2	0.2	3.5	9*
20.84min : 1041.546m/z					not selected	0.1	7.5*	0.1	5.6*	0.1	0.1	0.1	0.4	0.8
16.79min : 421.209m/z					not selected	0.1	0.1	1.9	7.5*	0.1	0.1	0.1	0.1	1.8
62.05min : 2238.176m/z					not selected	0.6	0.1	8.3*	0.1	0.1	2.6	0.1	0.1	0.1
33.82min : 376.229m/z					not selected	1.5	0.1	8.2*	0.1	0.1	0.1	0.1	0.1	1
53.64min : 1902.978m/z					not selected	0.1	0.7	0.1	3.4	11.6*	0.1	0.8	0.1	0.1
52.90min : 1484.792m/z					not selected	0.1	0.1	0.1	0.1	0.1	17.1*	3.8	0.1	0.1
30.57min : 917.387m/z					not selected	0.3	2.1	0.8	0.1	3.8	4.1	0.1	0.1	0.1
51.34min : 1349.669m/z					not selected	0.1	0.1	0.2	0.1	11.5*	0.1	2.7	0.1	1.2
20.50min : 850.487m/z					not selected	0.1	3.8	0.1	0.1	0.8	0.3	0.1	0.1	8.8*
79.67min : 532.389m/z					not selected	0.5	7.5*	0.3	0.8	1.9	0.4	0.6	0.1	0.6
58.74min : 1614.818m/z					not selected	0.1	1.1	0.8	0.1	0.4	16.8*	0.2	0.1	0.1
45.98min : 1264.690m/z					not selected	0.2	0.2	8.2*	0.2	0.2	0.2	0.2	0.2	1.8
62.07min : 1692.974m/z					not selected	0.1	0.1	0.1	0.1	0.1	7.7*	9*	0.1	0.1
16.67min : 855.487m/z					not selected	0.1	0.1	0.8	0.1	0.1	0.1	0.8	1.6	8.7*
78.71min : 685.479m/z					not selected	3.6	0.9	2.5	0.1	1.9	0.1	0.1	0.1	0.1
36.62min : 2563.234m/z					not selected	0.1	6.1*	0.1	0.1	11.5*	0.1	0.1	0.1	0.1
57.94min : 2374.273m/z					not selected	0.1	0.1	0.1	0.1	0.1	0.8	0.1	10.2*	3.6
66.36min : 3398.755m/z					not selected	0.1	0.1	0.1	0.1	6.9*	0.1	0.1	10.2*	0.1
38.76min : 1130.537m/z					not selected	0.1	0.1	0.2	0.1	0.2	16.7*	3.2	0.2	0.1
81.42min : 1388.052m/z					not selected	3.3	1.4	1.1	0.3	0.7	0.1	0.1	0.9	1.2
19.15min : 494.276m/z					not selected	0.3	0.1	1	2.5	3	0.7	0.1	1.3	1.1
49.09min : 1342.653m/z					not selected	0.2	1.3	0.1	6.1	0.1	0.1	0.1	6.1	0.1
20.26min : 612.386m/z					not selected	0.5	0.5	0.1	0.1	0.1	0.1	0.1	5.7	5.6
40.87min : 1283.627m/z					not selected	0.1	0.1	0.1	0.1	0.1	16.7*	4.1	0.1	0.1
47.35min : 2949.418m/z					not selected	0.1	0.1	7.9*	0.1	0.1	3.9	0.1	0.1	0.1
42.77min : 789.394m/z					not selected	0.7	1.7	0.1	0.1	0.1	2	0.1	10.1*	0.1
25.20min : 1231.725m/z					not selected	0.1	0.6	0.1	7.3*	0.4	1.1	0.1	3.2	0.7
46.64min : 1917.948m/z					not selected	0.1	0.1	0.1	0.1	0.1	7.9*	9*	0.1	0.1
7.08min : 359.246m/z					not selected	0.2	0.2	1.3	1.6	1	0.8	1	3	0.7
35.32min : 876.515m/z					not selected	0.2	0.6	0.2	7.2*	0.1	4.6*	0.1	1	0.1
45.90min : 1048.535m/z					not selected	0.1	0.1	1.7	0.1	11.3*	1.3	0.1	0.1	0.1
21.97min : 1493.835m/z					not selected	0.1	0.3	0.1	0.1	0.1	15.3*	4	0.1	0.1
22.42min : 1307.659m/z					not selected	0.1	0.1	0.1	0.6	0.1	0.1	1.5	9.9*	1.9
37.83min : 580.304m/z					not selected	0.1	0.7	1.8	0.1	11.2*	0.1	0.6	0.1	0.1
22.13min : 364.211m/z					not selected	0.1	0.1	7.9*	0.1	3.6	0.1	0.1	0.1	0.1
64.13min : 1685.930m/z					not selected	0.4	5.6	0.1	7.2*	0.2	0.1	0.1	0.1	0.7
37.01min : 1697.877m/z					not selected	0.1	4.5	0.1	0.1	0.1	14.3*	0.1	0.1	0.1
52.76min : 2053.103m/z					not selected	0.1	0.7	0.1	7.2*	2.1	0.9	1	1.2	0.1
16.63min : 479.253m/z					not selected	0.1	2.3	0.1	1.8	0.1	0.5	0.1	0.1	8.3*
18.39min : 568.295m/z					not selected	0.2	0.2	0.3	0.2	11.2*	1.5	0.2	0.2	1.6
19.65min : 795.424m/z					not selected	0.1	0.6	0.1	1.3	0.1	0.5	0.1	4.9	4.4
18.98min : 854.479m/z					not selected	0.4	0.1	0.6	6.9*	0.1	0.1	0.1	1.7	2.1
27.90min : 840.530m/z					not selected	2.8	0.1	0.5	0.1	0.9	0.1	8.8*	0.1	0.1
19.82min : 691.406m/z					not selected	6.8*	7.1*	0.1	0.1	0.1	0.1	0.1	0.1	0.1
18.59min : 373.212m/z					not selected	0.7	0.1	0.1	0.1	0.1	0.1	3.9	0.1	8.2*
70.91min : 2615.428m/z					not selected	0.1	0.1	2.3	0.1	0.1	14.3*	0.1	0.1	0.1
6.81min : 479.145m/z					not selected	0.1	0.3	0.1	0.1	2.8	14.1*	0.1	0.1	0.8
29.39min : 1649.844m/z					not selected	0.1	0.1	0.1	0.1	0.1	13.9*	4.7	0.1	0.1
66.04min : 2236.188m/z					not selected	0.1	0.1	7.8*	0.1	0.1	4*	0.1	0.1	0.1
6.20min : 506.251m/z					not selected	0.1	0.3	0.2	2.6	0.1	0.1	0.3	9.8*	1.1
28.24min : 1186.618m/z					not selected	0.5	0.1	0.1	4.3	11.1*	0.1	0.1	0.1	0.3
44.67min : 1202.674m/z					not selected	0.1	0.1	0.2	0.3	0.1	3.4	0.9	9.8*	0.1
70.39min : 2081.084m/z					not selected	0.1	0.1	0.1	0.1	0.1	7.4*	8.8*	0.1	0.1
41.36min : 1351.827m/z					not selected	0.1	0.1	7.8*	0.1	4	0.1	0.1	0.1	0.1
23.12min : 830.506m/z					not selected	0.1	0.1	0.2	0.1	0.1	13.7*	0.1	0.1	3.3
57.53min : 767.413m/z					not selected	0.1	0.4	0.1	1.1	0.1	0.1	1.1	1.7	8.1*
54.06min : 3061.466m/z					not selected	0.1	0.1	0.1	2.4	10.8*	2.4	0.1	0.1	0.1
57.49min : 1626.792m/z					not selected	0.1	1.5	0.1	0.3	0.1	3.7	8.4*	0.1	0.1
27.48min : 745.493m/z					not selected	0.1	0.1	1.3	0.1	0.1	1.9	8.3*	0.1	0.8
52.21min : 734.396m/z					not selected	0.1	1	0.1	0.5	0.1	13.6*	0.3	0.1	1.6
22.47min : 699.455m/z					not selected	0.3	0.3	1.8	0.3	0.3	0.3	0.3	9.7*	0.3
28.65min : 637.320m/z					not selected	0.5	3	0.1	0.4	0.1	1.7	8.2*	0.1	0.1
46.60min : 1680.852m/z					not selected	0.1	1.6	0.7	0.8	0.1	13.2*	0.1	0.1	0.1
47.66min : 1524.824m/z					not selected	0.1	0.1	1.2	0.1	0.1	12.8*	0.1	0.1	1.3
26.04min : 740.441m/z					not selected	0.1	0.4	0.1	0.4	0.2	12.7*	3.9	0.1	0.1
38.80min : 1664.828m/z					not selected	0.2	0.3	0.6	0.1	10.6*	0.1	0.1	1	1.5
47.67min : 1271.699m/z					not selected	0.4	0.1	7.7*	0.3	0.1	2	0.1	0.1	0.6
20.93min : 858.538m/z					not selected	0.1	2.2	0.1	0.1	10.3*	3	0.1	0.1	0.1
42.53min : 1843.918m/z					not selected	0.1	0.1	0.1	0.1	10.1*	0.9	2.4	0.9	0.5
22.70min : 774.454m/z					not selected	0.1	0.1	7.6*	0.1	0.1	0.1	0.1	0.1	3
53.21min : 1631.836m/z					not selected	0.1	0.2	0.1	0.2	0.2	2.9	1.4	0.2	8*
6.64min : 435.119m/z					not selected	0.1	0.3	0.1	0.1	3	12.6*	0.1	0.1	0.9
67.02min : 3160.632m/z					not selected	0.1	4.6*	0.1	1.2	0.1	0.2	0.1	9.5*	0.1
50.22min : 2013.045m/z					not selected	0.1	0.5	0.1	5.5	9.7*	0.1	0.1	0.1	0.1
45.48min : 515.242m/z					not selected	0.8	2.6	7.6*	0.1	0.1	0.1	0.1	0.1	0.1
66.85min : 2459.324m/z					not selected	0.1	1.4	0.1	6.9*	3.3	0.1	0.1	1.7	0.1
20.01min : 840.527m/z					not selected	0.1	0.1	0.1	2.7	5.2	5.2	0.1	0.1	0.1
18.46min : 603.329m/z					not selected	0.1	1.4	0.7	0.1	0.1	0.1	8*	2	0.3
54.34min : 2078.061m/z					not selected	0.1	0.1	0.7	0.1	0.1	0.1	0.1	9.4*	3.1
23.34min : 1025.618m/z					not selected	0.1	0.5	0.1	6.9*	0.5	0.4	0.9	1.6	1.6
24.11min : 1202.661m/z					not selected	1.1	0.7	0.1	6.8*	4.5	0.1	0.1	0.1	0.1
7.69min : 387.276m/z					not selected	0.1	0.2	0.9	1.7	0.4	0.1	1.2	9.3*	0.1
7.68min : 617.341m/z					not selected	0.3	0.5	0.1	0.2	0.1	12.6*	3.4	0.1	0.1
28.64min : 923.491m/z					not selected	1.6	4.8	0.1	6.8*	0.1	0.1	0.1	0.1	0.1
60.57min : 1952.083m/z					not selected	0.1	0.9	0.2	2.2	2.6	0.9	1.6	0.5	1.6
17.49min : 600.337m/z					not selected	0.8	0.1	1.3	0.9	9.5*	0.3	0.1	0.1	0.2
34.23min : 2298.205m/z					not selected	0.1	0.1	0.1	5.4	0.1	12.4*	0.1	0.1	0.1
42.20min : 1617.829m/z					not selected	0.2	0.2	0.5	0.2	0.2	12.3*	2.8	0.2	0.2
36.84min : 1204.660m/z					not selected	0.3	0.6	0.6	0.2	2.1	0.2	0.2	0.2	7.9*
58.56min : 992.513m/z					not selected	0.1	0.1	7.5*	0.1	0.1	0.1	0.1	1.4	1.6
22.62min : 821.447m/z					not selected	0.1	5.1	0.1	0.1	9.5*	0.1	0.1	0.1	0.7
30.13min : 971.571m/z					not selected	0.1	0.1	0.4	0.1	1.7	0.6	1	4.2	2.7
43.82min : 2722.305m/z					not selected	0.1	0.1	0.1	0.1	0.1	0.1	0.1	9.2*	4.9
45.42min : 2408.121m/z					not selected	0.1	0.1	7.4*	0.1	0.1	4.2	0.1	0.1	0.1
59.61min : 2028.918m/z					not selected	0.1	0.1	0.4	0.1	9.3*	0.5	1.2	0.1	2
58.26min : 2966.561m/z					not selected	0.1	6.8*	0.1	9.4*	0.1	0.1	0.1	0.1	0.1
19.89min : 828.477m/z					not selected	0.1	2.5	0.2	0.1	0.1	12.1*	0.1	0.1	1.3
48.50min : 1038.438m/z					not selected	0.5	1.2	0.2	3.4	9.2*	0.1	0.1	0.1	0.1
54.11min : 1547.825m/z					not selected	0.1	3.9	0.5	6.7*	1.6	0.1	0.1	0.1	0.1
33.57min : 1135.565m/z					not selected	0.1	0.1	0.1	0.1	7.1*	0.1	0.1	9*	0.1
60.83min : 2201.127m/z					not selected	0.2	6.8*	0.1	4.9*	0.8	0.4	0.1	0.7	0.1
42.53min : 1196.693m/z					not selected	0.1	0.1	2.4	0.1	9.2*	0.1	0.1	0.1	0.7
6.30min : 470.251m/z					not selected	0.1	0.1	0.1	1.1	0.1	0.5	1.2	9*	1.6
20.33min : 1089.579m/z					not selected	0.3	1.8	0.3	0.3	2.1	2.6	0.3	3.1	0.3
6.19min : 598.313m/z					not selected	0.5	1.6	0.3	1.2	0.2	0.1	1.1	9*	0.1
52.44min : 1465.743m/z					not selected	0.1	0.1	1.2	0.1	0.9	11.9*	1	0.1	0.1
59.70min : 1411.754m/z					not selected	0.1	6.8*	0.1	0.1	0.1	3.1	2.9	0.1	0.4
15.98min : 890.408m/z					not selected	3.6	0.6	0.1	6.7*	0.1	0.1	0.1	0.1	1
29.49min : 805.453m/z					not selected	0.4	3.7	0.1	0.1	0.2	0.1	7.9*	0.1	1.2
59.95min : 2524.218m/z					not selected	0.1	0.1	2	0.1	0.4	1.2	0.1	8.9*	0.1
42.48min : 1243.665m/z					not selected	0.3	0.1	0.2	0.1	0.2	0.2	2.2	2	7.8*
62.74min : 3419.839m/z					not selected	0.1	0.1	0.1	0.1	8.7*	0.1	7.9*	0.1	0.1
24.40min : 740.367m/z					not selected	0.1	0.2	1.2	0.1	0.1	0.1	2.2	8.8*	0.5
33.78min : 692.355m/z					not selected	1	0.6	0.1	0.4	0.2	11.8*	1.6	0.2	0.2
57.85min : 1719.850m/z					not selected	0.1	0.1	0.1	7.8*	9*	0.1	0.1	0.1	0.1
48.78min : 2130.957m/z					not selected	0.1	2.8	0.1	2.9	9*	0.1	0.1	0.1	0.1
48.03min : 1662.804m/z					not selected	0.1	6.7*	0.1	9.9*	0.1	0.1	0.1	0.1	0.1
63.82min : 3446.711m/z					not selected	0.1	7.5*	0.1	0.1	8.7*	0.1	0.1	0.1	0.1
15.33min : 508.281m/z					not selected	0.1	1.9	0.1	0.8	1.1	0.2	0.2	0.4	7.8*
23.61min : 1180.640m/z					not selected	0.1	0.1	0.1	2.4	2.3	11.8*	0.1	0.1	0.1
48.85min : 1249.667m/z					not selected	0.3	0.1	0.1	0.1	0.1	11.6*	3.1	1.2	0.1
6.34min : 545.198m/z					not selected	0.1	0.6	0.2	6.7*	0.1	0.1	0.3	0.1	4.9
61.71min : 3615.855m/z					not selected	0.1	4.7*	0.1	1.5	8.7*	0.1	0.1	0.1	0.1
18.22min : 1089.514m/z					not selected	0.1	0.1	7.4*	0.1	4.2	0.1	0.1	0.1	0.1
16.50min : 351.206m/z					not selected	3.3	0.6	0.4	6.5*	1	0.1	0.1	0.1	0.1
18.07min : 354.133m/z					not selected	0.7	0.1	0.6	0.1	3.7	0.1	7.8*	0.1	0.2
19.95min : 908.563m/z					not selected	0.1	0.2	0.1	0.1	0.1	0.1	0.1	6.2*	7.8*
37.81min : 1254.678m/z					not selected	0.2	0.1	0.1	0.1	0.1	8.5*	7.8*	0.1	0.1
6.53min : 391.092m/z					not selected	0.1	0.3	0.1	0.1	3.2	11.4*	0.1	0.1	1
29.52min : 1043.438m/z					not selected	0.1	0.4	0.4	0.1	1.9	0.1	0.1	1.8	7.6*
60.54min : 2878.450m/z					not selected	0.1	0.1	7.4*	0.1	0.1	4.3*	0.1	0.1	0.1
30.41min : 936.510m/z					not selected	0.2	0.1	0.5	3.3	0.1	0.1	0.1	8.7*	0.8
54.28min : 2560.225m/z					not selected	0.1	0.1	0.1	0.1	0.1	0.8	0.1	8.6*	4.1
21.19min : 741.423m/z					not selected	0.8	0.3	0.1	6.3*	0.1	0.1	0.1	0.1	4.6
43.51min : 669.365m/z					not selected	4.1	0.1	0.1	2.2	0.1	0.1	5.5	0.1	0.2
17.01min : 486.370m/z					not selected	0.1	3.8	0.5	0.1	0.5	0.1	0.1	0.1	7.4*
50.99min : 925.477m/z					not selected	0.1	2.4	0.2	0.3	0.1	11.4*	0.8	0.1	0.6
17.30min : 488.299m/z					not selected	0.1	0.2	0.5	6.1*	0.2	1.3	0.1	4.1	0.3
18.49min : 700.455m/z					not selected	0.1	0.5	0.1	0.6	0.1	0.1	4.5	0.1	7.4*
75.10min : 2907.554m/z					not selected	3.1	0.1	7.2*	0.1	0.1	0.1	0.1	0.1	0.1
59.22min : 2556.308m/z					not selected	0.1	0.1	7.1*	0.1	0.1	1.7	0.1	1.9	0.2
21.86min : 589.334m/z					not selected	0.1	0.2	7*	0.1	0.1	0.5	0.1	0.1	2.5
38.73min : 1007.589m/z					not selected	0.9	0.1	0.1	0.1	0.1	0.6	2.3	0.9	7.3*
68.15min : 3364.729m/z					not selected	0.4	0.1	2.3	0.1	0.1	11.3*	0.1	0.1	0.1
39.86min : 1946.903m/z					not selected	0.1	1.3	0.1	0.8	3.4	1.1	1.3	2.4	0.8
20.08min : 986.609m/z					not selected	0.1	0.8	0.3	3.6	0.1	0.1	0.4	8.5*	0.4
47.39min : 1628.871m/z					not selected	0.1	0.1	0.1	0.3	0.1	11.2*	2.8	0.1	1.3
56.21min : 1441.863m/z					not selected	0.7	0.1	6.9*	0.8	1.9	0.1	0.1	0.1	0.1
71.66min : 3127.438m/z					not selected	0.1	0.1	0.1	0.1	8.6*	0.3	2.5	1.7	0.8
32.00min : 890.469m/z					not selected	0.1	0.1	0.3	0.1	0.8	11.2*	3.8	0.1	0.1
23.74min : 1001.560m/z					not selected	0.1	0.4	0.1	0.1	0.1	10.9*	2.7	0.1	1.3
21.37min : 688.398m/z					not selected	0.1	2.5	0.1	2.2	0.9	3	0.1	0.1	2.2
6.12min : 514.320m/z					not selected	1.2	3.4	0.1	6.1*	0.4	0.1	1.1	0.1	0.1
26.81min : 432.264m/z					not selected	3.3	4.5	1.2	0.1	0.1	0.3	0.1	0.1	0.5
31.53min : 1384.624m/z					not selected	0.1	0.1	0.1	0.1	8.2*	0.1	7.7*	0.1	0.1
18.57min : 587.318m/z					not selected	2.1	0.1	6.6*	0.1	0.1	0.1	1.2	0.1	0.1
19.54min : 900.508m/z					not selected	6.4*	0.4	0.1	6*	0.4	0.1	0.1	0.1	0.1
51.88min : 1425.790m/z					not selected	0.1	0.4	0.2	2	1.1	1.3	1.9	2.4	1.2
22.73min : 501.289m/z					not selected	0.1	0.8	1.9	1.7	0.3	0.1	1.6	1.5	1.2
42.64min : 1588.808m/z					not selected	0.1	1.8	0.1	0.1	0.1	10.9*	3.1	0.1	0.1
46.24min : 1598.894m/z					not selected	0.6	0.1	0.9	0.8	0.1	0.1	0.1	8.4*	1.3
42.89min : 1046.627m/z					not selected	0.1	5.2	0.1	0.1	0.4	0.1	0.1	0.1	7.1*
38.85min : 2042.147m/z					not selected	0.6	0.1	6.5*	0.1	0.1	3.6	0.1	0.1	0.1
50.85min : 2382.103m/z					not selected	0.1	6.6*	0.1	0.1	0.1	4.5	2.4	0.1	0.1
39.53min : 833.415m/z					not selected	0.1	0.1	0.1	0.1	0.1	10.8*	5.9	0.1	0.1
43.11min : 548.298m/z					not selected	0.3	0.1	1.3	5.9*	0.6	0.5	0.3	1	0.8
71.64min : 621.426m/z					not selected	0.9	6.6*	0.5	0.6	0.5	0.2	0.3	0.2	1.8
6.40min : 486.252m/z					not selected	0.1	0.1	0.1	7.7*	0.1	0.1	0.2	8.2*	0.1
47.73min : 1298.718m/z					not selected	0.1	1.7	0.1	1.5	0.4	10.6*	0.5	0.1	0.4
46.93min : 1807.977m/z					not selected	0.1	1	0.1	2.6	0.2	10.5*	1.1	0.1	0.1
53.54min : 2075.196m/z					not selected	0.1	0.1	0.1	0.1	2.9	0.1	0.1	8.2*	2.2
51.22min : 770.329m/z					not selected	2.7	0.1	0.9	0.1	0.1	0.1	0.1	0.1	7.1*
24.80min : 1265.689m/z					not selected	2.6	0.1	0.1	0.1	0.1	0.1	0.1	3.3	4.5
17.22min : 442.275m/z					not selected	1.4	0.4	6.5*	0.8	0.1	0.1	0.1	0.1	0.6
19.44min : 408.241m/z					not selected	1.5	0.1	0.1	0.1	8.5*	4	0.1	0.1	0.1
17.01min : 623.350m/z					not selected	0.1	0.1	6.5*	0.1	0.7	0.1	2.1	0.1	0.8
15.11min : 824.508m/z					not selected	0.1	2.4	0.1	0.1	2.7	10.4*	0.1	0.1	0.1
66.36min : 2182.103m/z					not selected	0.3	1.6	0.2	1.4	8.4*	0.4	0.3	0.8	0.3
68.16min : 1076.507m/z					not selected	0.1	1.3	0.1	0.1	0.1	10.3*	4.2	0.1	0.1
40.36min : 1379.625m/z					not selected	0.1	1.6	0.4	5.9*	0.2	0.1	4.8	0.1	0.1
21.38min : 1034.542m/z					not selected	0.6	0.4	0.4	0.4	1.1	10.2*	0.4	0.4	0.4
18.70min : 713.338m/z					not selected	0.1	3.4	1.8	1.7	0.1	0.1	1.5	1.4	0.1
17.09min : 437.241m/z					not selected	0.1	4.7	0.1	1	0.1	0.1	0.1	0.1	7.1*
6.22min : 613.312m/z					not selected	0.4	0.8	1.2	0.6	0.3	0.1	7.7*	1	0.1
62.51min : 2222.176m/z					not selected	0.6	0.1	6.4*	0.1	0.1	3.6*	0.1	0.1	0.1
58.48min : 1030.459m/z					not selected	0.1	0.1	6.4*	0.1	0.1	0.1	0.1	0.8	2.6
37.43min : 1116.614m/z					not selected	0.1	0.1	0.5	0.1	0.1	4.8*	0.8	7.9*	0.1
31.27min : 1645.902m/z					not selected	0.1	0.1	0.1	0.1	0.3	0.3	3.3	1.5	7*
59.41min : 2120.226m/z					not selected	0.1	2.9	0.1	5.9*	2	0.8	1	0.1	0.1
53.54min : 1316.773m/z					not selected	0.1	0.1	0.8	0.1	0.1	10*	0.1	0.1	2.8
6.92min : 437.240m/z					not selected	0.1	1.1	0.1	0.1	4.5	9.9*	0.1	0.1	0.1
49.09min : 1894.989m/z					not selected	0.1	0.1	0.2	0.7	3.3*	0.6	0.6	7.7*	0.3
28.12min : 501.243m/z					not selected	1.2	1.5	6.2*	0.1	0.1	0.2	0.7	0.1	0.1
58.20min : 2878.391m/z					not selected	0.1	0.1	0.1	0.1	8.3*	0.7	0.5	2.7	1.3
6.25min : 393.194m/z					not selected	0.5	0.1	1.2	0.1	0.4	9.9*	0.9	0.4	0.1
17.75min : 757.316m/z					not selected	0.1	0.1	3.2	0.1	0.2	0.1	0.1	0.1	6.9*
23.68min : 1109.504m/z					not selected	0.1	2.4	0.1	0.1	3.8	0.1	7.7*	0.1	0.1
78.19min : 2021.040m/z					not selected	0.1	2.4	0.1	3	8.3*	0.1	0.1	0.1	0.1
20.78min : 830.443m/z					not selected	0.1	1.2	2	0.1	0.1	0.8	0.1	7.7*	0.1
22.68min : 1054.452m/z					not selected	2	1.1	0.1	0.1	8.2*	1.6	0.1	0.1	0.1
47.45min : 745.396m/z					not selected	0.1	0.1	0.1	0.1	0.1	8.9*	7.6*	0.1	0.1
43.06min : 1251.689m/z					not selected	0.1	0.1	0.1	0.7	4	0.1	1	4.2	1.7
6.87min : 435.276m/z					not selected	0.1	2.2	0.1	0.1	3.1	9.6*	0.1	0.1	0.1
41.66min : 1382.683m/z					not selected	0.5	6.6*	0.3	0.7	0.3	0.1	0.1	1.1	2.1
15.01min : 359.102m/z					not selected	0.2	4.2	0.1	0.1	1.3	9.6*	0.1	0.1	0.1
61.58min : 2631.365m/z					not selected	0.1	0.1	0.1	6.4*	0.9	0.1	7.6*	0.1	0.1
7.56min : 401.289m/z					not selected	0.1	0.5	0.3	0.5	0.6	1.7	0.8	7.7*	0.7
62.34min : 2251.206m/z					not selected	3.3	0.1	5.9*	0.1	0.1	0.4	0.1	0.1	0.1
36.08min : 678.269m/z					not selected	0.1	1.3	0.1	0.1	0.1	9.5*	2.9	0.1	0.8
45.66min : 483.264m/z					not selected	0.2	0.2	2.3	2.1	0.5	0.3	0.6	0.2	2.6
37.86min : 980.516m/z					not selected	0.1	1.5	0.1	1.7	0.4	0.1	7.6*	1.8	0.1
39.55min : 1422.730m/z					not selected	0.1	0.1	0.1	0.1	0.1	2.7	2.8	7.6*	0.5
32.91min : 1204.613m/z					not selected	0.1	0.1	0.1	0.1	0.1	0.3	7.3*	3	2.2
17.67min : 611.359m/z					not selected	0.9	2.5	0.1	0.1	1.3	9.4*	0.1	0.1	0.1
57.09min : 1376.764m/z					not selected	0.2	0.4	1.5	0.1	0.1	9.3*	0.1	0.3	1
18.29min : 810.412m/z					not selected	0.2	0.2	5.8*	0.2	0.2	0.2	3.1	0.2	0.6
38.43min : 1610.838m/z					not selected	0.1	0.1	0.1	0.1	0.1	7.6*	7.2*	0.1	0.4
47.66min : 1511.805m/z					not selected	0.2	0.7	0.6	0.1	2.5	0.1	0.1	7.6*	0.9
55.04min : 2896.349m/z					not selected	0.1	6.6*	0.1	10.8*	0.1	0.1	0.1	0.1	0.1
41.19min : 1390.738m/z					not selected	3.7	0.1	5.8*	0.1	0.1	0.1	0.1	0.1	0.1
22.53min : 884.536m/z					not selected	1.6	6.5*	1.7	0.1	0.3	0.1	0.7	0.1	0.1
52.30min : 1940.970m/z					not selected	0.3	0.1	0.1	0.1	0.1	6.8*	7.1*	0.3	0.3
66.01min : 2615.380m/z					not selected	0.1	0.8	0.1	2.7	1.1	1.8	2.2	2.6	0.2
7.20min : 405.231m/z					not selected	0.1	0.9	5.7*	0.2	0.1	3.6	0.1	0.1	0.1
20.49min : 916.524m/z					not selected	0.3	0.4	0.1	5.8*	0.2	0.1	0.1	1.8	3.4
37.58min : 811.360m/z					not selected	0.1	2.2	0.4	0.1	0.1	9.3*	1.9	0.1	0.2
51.00min : 1251.672m/z					not selected	0.1	1.5	0.3	1.8	1.2	9.3*	0.1	0.1	0.1
38.65min : 1250.642m/z					not selected	0.6	0.1	5.6*	0.1	0.1	0.1	0.1	0.1	2.5
43.06min : 1253.784m/z					not selected	0.6	0.1	2.1	0.1	0.1	9*	0.1	0.1	0.5
18.33min : 1065.495m/z					not selected	3.7	0.1	0.1	0.1	1.8	0.1	7.1*	0.1	0.1
39.22min : 932.550m/z					not selected	0.1	0.4	0.1	1.9	0.1	0.1	0.1	7.6*	2.6
55.80min : 1794.905m/z					not selected	4.9	0.1	0.1	0.3	0.1	0.2	0.1	7.5*	0.3
24.15min : 975.559m/z					not selected	0.1	0.9	0.2	5.8*	0.6	1.3	1.7	0.6	0.9
18.98min : 1294.583m/z					not selected	0.1	7*	0.1	0.1	0.1	0.7	7*	0.1	0.1
53.91min : 1592.826m/z					not selected	3.9	0.1	0.3	0.1	0.1	0.1	0.1	7.5*	0.7
39.58min : 1679.846m/z					not selected	3.9	6.5*	0.1	0.1	0.1	0.1	0.1	1.7	0.1
25.48min : 1225.533m/z					not selected	4.2	0.1	5.6*	0.1	0.1	0.1	0.1	0.1	0.1
65.50min : 1728.028m/z					not selected	0.1	0.1	5.6*	0.1	0.1	2.7	1.1	0.1	0.5
6.13min : 400.272m/z					not selected	0.1	0.4	0.8	5.8*	0.1	0.1	0.8	1.5	1.6
29.34min : 1160.670m/z					not selected	0.4	0.1	0.6	0.1	0.1	0.1	3.6	0.1	6.7*
28.92min : 1268.675m/z					not selected	0.1	1.2	0.1	1.1	0.1	0.1	0.1	7.5*	2.9
36.07min : 870.537m/z					not selected	0.5	6.4*	0.6	1.2	3.3	0.1	0.1	0.1	0.1
16.36min : 458.320m/z					not selected	0.4	0.1	2.2	0.7	0.1	0.1	0.1	0.1	6.6*
8.03min : 628.254m/z					not selected	5.3	0.1	0.1	0.1	0.6	0.1	7*	0.1	0.1
47.04min : 2722.376m/z					not selected	0.1	0.1	4.6*	0.1	0.1	0.1	6.9*	0.1	0.1
51.80min : 1431.644m/z					not selected	0.2	1.7	0.7	0.1	8.2*	0.1	0.8	1.3	0.1
21.81min : 734.419m/z					not selected	0.3	0.4	5.4*	2.2	0.1	0.1	0.1	0.1	1.2
19.46min : 1050.553m/z					not selected	0.1	0.3	0.1	0.1	2.8	0.3	2.7	7.3*	0.2
61.32min : 2446.089m/z					not selected	0.1	4.6	0.1	1.2	0.1	0.7	6.9*	0.1	0.1
24.69min : 917.513m/z					not selected	0.1	2.8	0.1	1.9	3	0.1	0.5	1.8	1
41.42min : 1265.659m/z					not selected	0.1	3	0.1	5.7*	0.1	0.1	4.5	0.1	0.1
25.07min : 472.297m/z					not selected	3.2	1.6	0.1	0.1	0.1	0.1	0.1	0.1	6.5*
29.18min : 993.513m/z					not selected	0.4	6.4*	0.1	3.4	0.1	0.1	0.1	0.1	2.2
18.79min : 673.297m/z					not selected	0.1	6.4*	0.1	0.1	1.3	6.7*	0.1	0.1	0.1
37.22min : 784.395m/z					not selected	0.1	0.7	0.1	0.1	0.1	2.1	6.9*	0.1	2.6
35.61min : 579.320m/z					not selected	0.1	6.3*	1.9	3	0.1	0.1	0.1	0.1	0.1
18.86min : 686.429m/z					not selected	3	0.1	0.1	0.1	0.1	0.1	1.8	0.1	6.5*
17.54min : 822.436m/z					not selected	0.1	0.1	3.4*	0.1	0.1	0.7	6.7*	0.2	0.1
34.50min : 1333.650m/z					not selected	0.1	0.1	0.1	0.1	0.1	9.4*	6.6*	0.1	0.3
21.02min : 870.548m/z					not selected	0.1	2.1	0.1	0.1	0.3	2.1	0.1	0.9	6.5*
41.73min : 1994.978m/z					not selected	0.1	4.1	0.1	0.1	8.2*	0.2	0.1	0.1	1.3
38.54min : 1707.756m/z					not selected	1.3	2.1	5.4*	0.1	0.1	0.7	0.1	0.1	0.1
18.32min : 1269.630m/z					not selected	0.2	0.1	1.6	0.1	3.3	0.1	6.5*	0.1	0.1
34.36min : 701.392m/z					not selected	4.5*	0.1	0.1	0.1	0.5	0.1	0.1	0.4	6.4*
21.37min : 1380.696m/z					not selected	0.1	1.4	0.1	0.1	2.1	1.4	0.1	0.1	6.4*
54.76min : 1816.027m/z					not selected	0.1	1.7	0.1	0.1	2.6	1	0.7	7.3*	0.1
46.42min : 1225.590m/z					not selected	0.1	0.5	0.8	0.1	8.1*	1.7	0.5	0.4	0.6
60.22min : 2528.198m/z					not selected	0.1	4.3	0.1	0.1	2.8	0.1	6.4*	0.1	0.1
39.73min : 1344.770m/z					not selected	0.1	0.3	2.1	5.6*	0.1	0.1	0.9	0.8	0.6
48.14min : 1860.915m/z					not selected	0.1	0.1	0.1	5.4*	1	0.1	0.1	7.2*	0.5
25.58min : 961.519m/z					not selected	0.2	2.1	5.4*	0.5	0.7	0.1	1.1	0.1	0.1
19.69min : 998.415m/z					not selected	4.1	0.1	0.5	0.1	0.1	0.1	0.1	0.1	6.4*
18.68min : 657.382m/z					not selected	0.4	2.2	0.1	0.1	0.1	8.9*	0.1	0.1	2.1
33.13min : 1555.765m/z					not selected	1.5	2.7	5.4*	0.1	0.1	0.1	0.1	0.1	0.1
47.68min : 1612.897m/z					not selected	0.2	1.2	0.2	0.4	1	0.9	1	7.2*	0.6
23.33min : 1331.713m/z					not selected	0.1	2.9	0.1	0.1	3	8.7*	0.1	0.1	0.1
43.99min : 1780.829m/z					not selected	0.4	0.7	0.6	0.1	0.1	3.2	0.1	0.1	6.3*
41.43min : 591.356m/z					not selected	0.1	0.1	0.7	0.1	1.5	0.1	0.1	7.2*	2.2
62.99min : 2507.290m/z					not selected	0.1	1.3	0.3	0.4	2.5	0.1	0.3	0.6	6.3*
18.90min : 892.475m/z					not selected	0.1	0.1	5.4*	0.1	4	0.6	0.1	0.1	0.4
64.11min : 2508.251m/z					not selected	0.1	0.4	0.1	0.9	0.1	0.1	6.3*	0.1	4.7
47.31min : 588.384m/z					not selected	0.1	0.1	1.2	0.1	0.1	8.7*	0.1	0.7	1.8
15.29min : 387.273m/z					not selected	0.1	0.2	0.7	4.3*	0.1	0.1	0.1	0.1	6.2*
35.75min : 1043.448m/z					not selected	0.3	0.1	2.7	0.1	1	0.1	6.3*	0.1	0.3
45.17min : 1848.916m/z					not selected	0.2	0.2	0.1	0.2	0.2	8.3*	6.3*	0.2	0.2
37.24min : 1358.722m/z					not selected	0.1	1.4	0.1	1.2	8.1*	1.3	0.1	0.1	1.2
60.37min : 3044.499m/z					not selected	0.1	0.5	0.1	0.1	0.1	1.2	4.5*	0.1	6.1*
27.49min : 1462.688m/z					not selected	0.1	6.1*	0.1	0.1	1.6	0.1	2.2	2.8	0.1
19.10min : 382.203m/z					not selected	2.6	0.2	5.3*	0.5	0.1	0.1	0.6	0.1	0.2
7.22min : 373.284m/z					not selected	0.1	0.4	0.1	1.3	0.8	2.3	0.1	7.1*	0.8
18.50min : 1438.758m/z					not selected	0.1	0.1	5.1*	0.1	0.1	0.1	0.1	1.6	2.3
41.28min : 732.396m/z					not selected	0.2	0.4	0.1	0.1	0.1	0.1	0.1	6.1	6.1*
14.24min : 403.238m/z					not selected	2.9	0.3	4.9*	0.1	1	0.1	0.1	0.1	0.1
46.19min : 1467.836m/z					not selected	0.1	2.1	0.1	3.9	8*	0.1	0.2	0.1	0.1
52.30min : 1541.758m/z					not selected	0.2	1.8	0.5	0.1	7.9*	2.7	0.1	0.1	0.1
43.77min : 2417.277m/z					not selected	0.1	2.6	0.1	0.1	0.1	4.1	0.1	7.1*	0.1
40.80min : 1526.827m/z					not selected	0.1	0.1	0.4	0.1	7.9*	0.1	0.1	2.6	1.9
52.31min : 1647.883m/z					not selected	0.1	0.1	0.4	0.1	1.2	1.6	1.5	0.1	6.1*
21.00min : 415.168m/z					not selected	0.1	0.1	0.1	0.1	7.8*	8.7*	0.1	0.1	0.1
19.22min : 594.337m/z					not selected	0.3	2.4	0.1	0.1	2.9	8.7*	0.1	0.1	0.1
24.29min : 1106.614m/z					not selected	0.1	3.3	0.1	0.1	0.2	3.4	6.2*	0.1	0.1
26.11min : 1018.537m/z					not selected	0.1	2.5	0.1	0.1	1.1	0.1	4.8	0.1	3
39.45min : 1535.752m/z					not selected	0.1	5.9*	0.1	1.3	1	0.1	0.1	0.3	3.4
50.47min : 1773.908m/z					not selected	0.1	0.2	0.1	2.5	0.1	8.6*	3.2	0.1	0.1
60.64min : 1428.831m/z					not selected	2.7	5.9*	0.4	0.9	0.1	0.5	0.1	0.8	0.2
71.59min : 2295.273m/z					not selected	0.1	0.7	0.1	0.9	0.6	0.4	1.8	6.8*	1.1
7.71min : 357.256m/z					not selected	0.3	0.1	2.7	0.1	0.1	0.4	1.1	6.6*	0.1
22.16min : 352.183m/z					not selected	0.6	4.2	0.2	0.1	1.1	0.5	1.3	0.1	2.5
27.18min : 867.538m/z					not selected	0.1	0.1	0.1	4	0.1	0.1	3.6	1.6	2
41.21min : 1766.787m/z					not selected	0.1	0.9	0.1	0.6	3.3	0.1	1	0.1	6*
49.13min : 2759.500m/z					not selected	0.1	5.8*	0.1	5.7*	2.3	0.1	0.1	0.1	0.1
46.84min : 2292.223m/z					not selected	0.1	0.4	0.1	0.1	3.4	2.2	0.1	1.8	3.3
58.00min : 2002.019m/z					not selected	0.9	1	0.2	3.5	7.8*	0.1	0.1	0.1	0.1
39.13min : 1448.758m/z					not selected	0.1	0.2	0.2	4.2	3.5	0.2	3.6	0.1	0.4
59.84min : 1405.777m/z					not selected	0.1	0.6	0.1	5.5*	4.3	2.6	0.1	0.1	0.1
39.62min : 1521.783m/z					not selected	1	0.1	0.5	0.1	7.7*	0.1	0.1	0.8	1.9
64.81min : 3238.690m/z					not selected	0.1	0.1	0.1	0.1	0.1	0.1	0.1	8.8*	5.9*
32.98min : 772.326m/z					not selected	1.2	5.8*	0.1	0.5	1.3	3.4	0.2	0.1	0.1
33.60min : 907.511m/z					not selected	0.7	3.9	0.5	0.1	0.1	8.6*	0.1	0.1	0.1
37.77min : 1191.647m/z					not selected	1.9	0.1	0.6	0.1	1.1	0.1	0.7	0.1	5.8*
53.55min : 1182.615m/z					not selected	0.2	3	0.1	0.7	0.9	1.6	6.2*	0.1	0.1
47.64min : 1531.794m/z					not selected	0.1	0.1	0.1	0.1	1	4.2	0.1	1	5.8*
41.38min : 1248.705m/z					not selected	0.1	0.9	0.3	2.2	0.1	0.1	0.1	6.6*	2
43.91min : 2135.076m/z					not selected	0.1	0.3	0.1	1.2	0.8	0.1	2.6	6.6*	0.9
36.71min : 1057.586m/z					not selected	1.2	3.7	0.3	0.1	0.1	8.4*	0.1	0.1	0.1
20.63min : 787.434m/z					not selected	0.1	1.2	0.1	0.1	0.2	1.9	2.1	0.1	5.7*
34.32min : 1239.604m/z					not selected	0.1	0.7	1.1	0.1	7.6*	0.1	0.1	1.9	0.7
23.29min : 933.480m/z					not selected	2.6	0.1	0.1	0.3	0.2	8.3*	1.1	0.1	0.6
59.33min : 615.427m/z					not selected	0.7	0.1	0.1	0.1	7.6*	0.1	0.1	5.7	0.1
17.65min : 482.231m/z					not selected	0.8	0.1	1.3	0.1	2.4	0.1	6.1*	0.1	0.3
62.14min : 1382.660m/z					not selected	0.1	0.1	0.2	0.1	7.5*	0.1	3.2	0.7	1.3
15.67min : 554.279m/z					not selected	2.7	0.3	4.9*	0.1	0.2	0.1	0.1	0.1	0.8
17.39min : 602.336m/z					not selected	1.8	0.1	0.5	2.6	0.1	0.1	0.1	0.1	5.7*
37.01min : 1487.721m/z					not selected	0.6	0.9	0.1	0.1	7.5*	0.1	0.1	0.1	3.4
41.72min : 1240.706m/z					not selected	4.3*	0.5	0.2	0.2	0.1	0.1	6*	0.1	0.7
45.74min : 1651.959m/z					not selected	0.1	0.1	0.2	5.4*	0.1	2.9	2.3	1.7	0.1
30.34min : 1211.663m/z					not selected	1.3	0.1	0.2	5.3*	0.1	0.1	0.1	1	3
6.48min : 449.242m/z					not selected	0.1	0.1	0.2	4.2	0.1	0.1	0.1	6.6*	1.8
46.16min : 1601.854m/z					not selected	0.1	5.8*	0.3	1.8	0.1	1.5	2	0.6	0.1
46.97min : 1885.999m/z					not selected	0.1	0.3	0.1	3	7.4*	0.1	1	1.6	0.1
23.37min : 732.431m/z					not selected	0.1	0.9	0.2	1.6	2.1	2.3	1.3	1.1	0.9
60.51min : 1678.951m/z					not selected	0.1	0.4	0.1	1.1	0.6	0.1	0.1	6.5*	3.7
22.65min : 517.239m/z					not selected	0.7	0.1	4.9*	0.1	0.2	0.1	1.8	1.9	0.1
19.01min : 522.292m/z					not selected	1.4	0.2	0.4	5.3*	0.3	0.1	0.5	0.6	2.2
6.34min : 354.130m/z					not selected	0.3	0.3	0.9	0.9	0.3	0.1	1.6	0.3	5.7*
65.73min : 1598.872m/z					not selected	0.1	0.1	0.1	0.1	0.1	8.3*	0.1	0.1	5.3
16.33min : 523.276m/z					not selected	0.5	2.4	0.1	0.1	7.4*	2.8	0.1	0.1	0.2
26.79min : 897.555m/z					not selected	0.1	3.7	0.1	0.1	2.2	8.2*	0.1	0.1	0.1
52.86min : 2021.046m/z					not selected	0.1	1.7	0.4	3.6	3.5	2.2	0.1	0.1	0.1
18.43min : 984.496m/z					not selected	2.8	2.1	0.1	0.1	0.1	0.2	0.1	0.1	5.6*
65.90min : 2504.267m/z					not selected	0.1	5.6	0.1	0.2	1.8	0.1	5.9*	0.1	0.1
64.16min : 1960.058m/z					not selected	0.1	1	0.1	1.2	0.5	8.1*	1.9	0.1	0.7
31.87min : 1049.616m/z					not selected	0.1	1.6	0.1	0.1	0.6	1.2	5.8*	3.5	0.1
16.30min : 548.309m/z					not selected	0.3	0.1	0.7	0.1	4.4	0.1	0.1	0.1	5.5*
26.93min : 1194.635m/z					not selected	0.1	0.7	2.1	0.1	0.1	0.6	0.1	0.5	5.5*
20.95min : 879.451m/z					not selected	0.3	0.3	0.3	0.3	0.3	0.5	0.3	3.8	5.5*
29.59min : 1227.695m/z					not selected	0.1	0.1	4.8*	0.1	1.6	2.8	0.6	0.1	0.1
18.41min : 681.353m/z					not selected	0.6	0.1	4.8*	1.2	0.1	0.2	0.8	0.1	1.4
17.98min : 644.372m/z					not selected	0.5	0.1	0.1	1.1	0.3	0.2	5.7*	1.4	2.3
37.49min : 1232.675m/z					not selected	0.1	0.1	2	0.1	0.1	8.1*	2.1	0.1	0.1
67.74min : 1734.934m/z					not selected	0.7	4.4	4.8*	0.1	0.1	0.2	0.1	0.1	0.1
44.84min : 542.369m/z					not selected	0.2	4.9	0.4	0.2	0.2	8.1*	0.2	0.2	0.2
20.78min : 429.307m/z					not selected	0.1	3.5	0.1	0.1	2.7	8*	0.1	0.1	0.1
66.55min : 1960.964m/z					not selected	0.1	6.1*	0.1	0.2	0.1	0.1	0.1	6.4*	1.1
20.22min : 678.368m/z					not selected	0.1	1.4	0.1	0.1	7.4*	2.9	0.1	0.7	0.7
38.72min : 1745.884m/z					not selected	0.1	2.8	0.1	0.6	2.4	2	0.1	0.7	2.3
34.61min : 899.570m/z					not selected	0.1	0.1	2	0.1	0.1	4.4	4.4	0.1	0.1
40.62min : 2211.163m/z					not selected	0.7	0.2	4.7*	0.1	0.1	4.6*	0.1	0.1	0.1
27.54min : 767.340m/z					not selected	0.1	1.4	0.1	0.1	0.1	7.1*	5.7*	0.1	0.1
24.55min : 426.209m/z					not selected	0.6	0.1	0.4	5.2*	2.2	0.1	1.1	2.2	0.1
34.26min : 613.324m/z					not selected	5.2	0.1	0.1	0.1	0.2	7.7*	0.1	0.1	0.2
30.02min : 714.357m/z					not selected	0.1	0.5	1.8	1.2	1.4	1.8	0.1	2.5	0.2
6.31min : 532.293m/z					not selected	0.4	0.3	1.1	5.1*	0.4	0.3	2	1.2	0.3
38.84min : 653.338m/z					not selected	0.1	2.1	4.7*	0.1	0.1	0.1	0.5	0.1	1.9
26.03min : 376.225m/z					not selected	0.1	0.9	0.1	0.1	2.5	2.4	0.1	0.1	5.2*
18.90min : 608.329m/z					not selected	4.1	1.8	0.4	0.9	0.1	0.1	3.1	0.1	0.2
57.32min : 2208.024m/z					not selected	0.1	0.1	0.1	0.1	0.1	2	5.6*	2.3	1.9
59.60min : 1906.867m/z					not selected	0.1	1.3	0.1	1.7	3.4	0.1	5.6*	0.1	0.4
53.77min : 1990.035m/z					not selected	0.1	0.1	0.1	1.1	0.1	0.1	0.1	6.5*	5.2*
52.68min : 759.406m/z					not selected	0.1	1.6	0.1	3.9	7.3*	0.1	0.1	0.1	0.7
56.01min : 1355.743m/z					not selected	0.1	0.4	0.1	0.8	3.1	0.4	0.7	6.4*	0.9
36.87min : 842.513m/z					not selected	3.8	0.1	2.7	0.1	0.1	0.1	0.1	0.1	1.7
18.00min : 699.342m/z					not selected	0.1	1.3	3.3	0.1	0.1	0.1	0.1	0.1	4.1
15.60min : 441.172m/z					not selected	5.1*	0.1	0.7	0.1	0.1	0.1	5.5*	0.1	0.1
19.80min : 533.235m/z					not selected	3.4	0.1	0.1	0.1	0.1	0.1	2	0.1	5.1*
18.30min : 497.246m/z					not selected	2.5	0.3	2.2	0.3	0.3	2.5	0.3	0.3	0.3
69.97min : 3141.595m/z					not selected	0.1	1.5	0.1	0.1	0.5	0.1	2.3	6.4*	1.5
17.55min : 733.395m/z					not selected	0.1	0.7	0.1	0.1	3.7	2.1	0.5	0.4	3.7
31.72min : 1485.689m/z					not selected	5	1.1	0.1	0.1	0.1	0.1	0.1	6.4*	0.1
27.57min : 1122.572m/z					not selected	0.2	0.2	0.2	0.2	0.2	8.7*	5.5*	0.2	0.2
39.44min : 451.239m/z					not selected	0.2	1.4	0.1	0.1	0.1	3.9*	5.5*	0.1	1.2
52.72min : 2484.297m/z					not selected	0.1	2.3	0.1	5.1*	3.9	0.1	1.3	0.1	0.1
6.90min : 407.269m/z					not selected	0.1	0.6	0.1	0.1	3.5	7.3*	0.1	0.1	1.7
53.14min : 1407.733m/z					not selected	2.8	2.2	0.2	0.2	0.2	0.2	0.2	6.3*	0.2
54.61min : 1904.014m/z					not selected	0.2	2.6	0.2	0.2	3	0.2	5.5*	0.2	0.2
59.03min : 1612.907m/z					not selected	2.3	0.6	1.3	0.6	0.6	1.3	1	0.6	0.6
20.37min : 1094.562m/z					not selected	5.4*	0.1	0.1	0.1	1.2	0.1	0.1	6.3*	0.1
66.30min : 2059.156m/z					not selected	0.1	0.6	0.1	1.2	1.4	1	1.2	6.3*	0.6
22.00min : 817.466m/z					not selected	1.7	0.2	4.6*	0.1	0.1	0.2	2.6	0.1	0.1
68.46min : 1904.902m/z					not selected	0.1	2.3	0.3	0.9	2.4	2.7	0.4	1.1	0.6
48.24min : 1609.906m/z					not selected	0.1	0.1	0.3	0.1	2.3	4.6*	5.5*	0.1	0.1
17.30min : 391.224m/z					not selected	2.5	0.4	1.2	0.1	0.3	0.1	0.1	0.1	5*
19.24min : 398.189m/z					not selected	0.1	1.1	0.1	0.1	6.2*	0.5	0.1	6*	0.1
56.17min : 1978.044m/z					not selected	0.1	0.5	0.9	0.1	7.3*	4.2*	0.1	0.1	0.1
41.67min : 1468.758m/z					not selected	2.2	0.1	0.1	0.1	0.1	7.3*	0.1	0.1	2.5
32.56min : 1740.938m/z					not selected	0.1	2.1	0.1	0.2	0.1	7.3*	3.1	0.8	0.1
57.86min : 1459.798m/z					not selected	0.1	5.8*	1.1	5.5*	0.1	0.1	0.1	0.1	0.1
58.30min : 847.953m/z					not selected	0.1	0.1	0.2	0.1	1.7	2	1.1	0.9	5*
18.77min : 649.365m/z					not selected	0.1	3	0.1	0.1	3.6	7.3*	0.1	0.1	0.1
53.37min : 1134.512m/z					not selected	0.3	0.5	0.1	0.1	7.1*	1.1	3.6	0.9	0.1
24.11min : 814.453m/z					not selected	0.1	5.7*	0.1	0.1	2.6	0.1	0.1	1.7	2
17.94min : 1040.485m/z					not selected	0.9	0.1	4.6*	0.1	1.4	0.1	2.5	0.1	0.1
28.55min : 392.244m/z					not selected	1.3	1.3	0.1	1.7	0.1	0.1	0.1	6*	1.3
28.17min : 916.538m/z					not selected	0.1	3.6	1.1	5.1*	0.7	0.1	0.5	0.1	0.1
22.63min : 1479.708m/z					not selected	0.1	1.7	0.1	3.8	0.1	0.3	2.7	0.1	2.8
33.28min : 552.291m/z					not selected	3.1	0.1	0.3	0.1	0.1	0.7	1	0.1	5*
40.36min : 1479.752m/z					not selected	1.8	0.4	0.4	0.4	0.4	0.4	0.4	5.9*	0.9
43.28min : 1853.959m/z					not selected	0.1	3.1	0.1	3.6	7.1*	0.1	0.1	0.1	0.1
25.08min : 845.503m/z					not selected	0.1	3.7	0.1	4	2.1	0.8	0.1	0.1	1
14.36min : 423.267m/z					not selected	1.9	0.5	1.5	0.1	0.1	0.1	0.1	0.1	5*
50.70min : 1827.079m/z					not selected	0.1	0.1	0.1	2.6	1.3	1.8	0.9	5.9*	0.1
28.61min : 694.337m/z					not selected	0.6	0.1	4.5*	0.1	0.1	0.1	0.1	1.6	1.9
17.96min : 645.361m/z					not selected	1.3	0.1	0.3	3	1	0.1	0.3	5.9*	0.2
8.96min : 533.300m/z					not selected	0.1	4.4	4.5*	0.1	1.3	0.1	0.1	0.1	0.1
35.86min : 1225.697m/z					not selected	0.1	0.1	0.2	0.1	0.4	0.1	0.1	7.9*	4.9*
55.02min : 1230.676m/z					not selected	0.5	0.1	2.7	0.1	1	0.1	0.1	0.1	4.9*
6.55min : 423.253m/z					not selected	0.1	1.3	0.1	0.1	1.2	7.1*	0.1	0.1	2.9
14.67min : 414.276m/z					not selected	2.3	0.8	0.7	5*	1.6	0.1	0.1	0.1	0.1
60.18min : 2490.258m/z					not selected	0.1	5*	0.1	0.9	1.9	0.1	5.4*	0.1	0.1
24.19min : 1081.582m/z					not selected	1.1	0.5	0.8	4.9*	1.1	0.1	0.6	0.1	1.1
51.65min : 1732.865m/z					not selected	0.1	5.5*	0.1	10.8*	0.1	0.1	0.1	0.1	0.1
20.26min : 775.428m/z					not selected	1.2	0.2	2	0.1	6.9*	0.7	0.1	0.1	0.1
18.57min : 1056.506m/z					not selected	0.1	0.8	4.5*	0.6	0.6	0.1	2.3	0.4	0.4
32.02min : 1011.542m/z					not selected	0.1	0.1	2.5	0.1	6.9*	0.1	0.1	1.3	0.4
42.01min : 1327.650m/z					not selected	0.1	0.9	4.4*	0.5	0.1	4.5*	0.1	0.1	0.1
37.76min : 584.313m/z					not selected	0.1	5.4*	3.7	0.1	0.1	0.1	1.4	0.1	0.1
18.53min : 860.494m/z					not selected	0.4	0.8	0.2	0.1	0.1	6.2*	0.1	0.1	4.8*
43.72min : 1315.709m/z					not selected	4.4	0.1	0.3	0.1	6.8*	0.1	0.1	0.1	0.6
44.79min : 649.338m/z					not selected	0.1	0.3	0.2	0.4	6.7*	6.7*	0.1	0.1	0.1
36.66min : 2409.140m/z					not selected	0.1	1.3	0.4	2.1	6.6*	0.4	1.5	0.1	0.1
46.83min : 1484.677m/z					not selected	0.1	2.2	1.8	0.7	1.3	0.8	0.1	0.1	2.1
16.87min : 385.238m/z					not selected	2.2	0.5	0.6	1.1	0.1	0.1	0.5	0.2	4.7*
46.46min : 2240.116m/z					not selected	0.1	7.1*	0.1	1.4	0.1	0.1	0.1	5.9*	0.1
6.43min : 369.201m/z					not selected	0.1	0.5	0.1	3.2	0.1	1	0.6	5.9*	1
40.12min : 761.314m/z					not selected	2	0.5	0.8	0.1	0.8	0.7	0.1	0.1	4.7*
22.42min : 748.370m/z					not selected	0.1	0.4	0.3	0.1	1.6	6.9*	0.6	0.1	2.2
56.69min : 1767.881m/z					not selected	3.5	1.6	0.3	4.9*	0.1	0.4	0.1	0.2	0.3
18.49min : 767.456m/z					not selected	1.4	0.2	4.4*	2.3	0.9	0.1	0.1	0.1	0.1
45.89min : 2408.070m/z					not selected	0.1	1.4	0.1	0.1	1.8	1.7	5.2*	0.1	1.2
47.23min : 460.226m/z					not selected	0.2	5.4*	0.1	5.9*	2.2	0.1	0.1	0.1	0.1
57.37min : 1308.689m/z					not selected	4.9*	5.4*	0.5	0.1	0.8	0.1	0.1	0.1	0.1
23.27min : 1459.726m/z					not selected	0.1	0.1	3.9	0.1	0.6	6.8*	0.1	0.1	0.1
54.78min : 2526.315m/z					not selected	0.1	3.4	0.1	3.4	0.1	0.1	0.1	5.8*	0.4
66.62min : 2315.218m/z					not selected	0.1	0.1	4.4*	0.1	6.5*	0.4	0.1	0.1	0.1
18.96min : 630.425m/z					not selected	0.1	3.7	0.1	2.8	0.1	2.7	0.1	0.1	2.1
53.48min : 1957.043m/z					not selected	0.1	0.1	0.2	0.5	0.7	1.2	3.8*	5.7*	0.3
73.57min : 1671.917m/z					not selected	4.9*	5*	0.6	0.1	0.6	0.1	0.1	0.1	0.2
55.64min : 1067.538m/z					not selected	0.1	2.1	0.1	0.1	0.1	3.6	5.2*	1.3	0.2
66.37min : 3364.656m/z					not selected	0.1	6*	0.1	2.5	0.1	0.1	5.1*	0.1	0.1
18.53min : 882.430m/z					not selected	0.5	0.9	0.1	3.2	1.1	0.1	0.1	5.6*	0.7
55.54min : 2240.061m/z					not selected	0.1	0.1	4.7	0.1	6.2*	0.1	0.1	0.1	0.1
23.44min : 1107.563m/z					not selected	1.1	0.2	4.4*	2	0.7	0.1	0.1	0.5	0.2
30.20min : 1228.634m/z					not selected	0.1	1.1	0.6	1.9	0.6	0.1	0.1	5.6*	1.3
28.50min : 1178.589m/z					not selected	0.3	1.3	4.4*	0.1	0.1	0.1	0.1	0.1	2.8
14.66min : 672.407m/z					not selected	0.1	3.4	0.4	0.1	2.5	6.8*	0.1	0.1	0.1
46.41min : 1548.767m/z					not selected	0.1	0.1	1.6	0.1	0.1	6.7*	3.4	0.1	0.1
23.18min : 888.495m/z					not selected	2.3	0.2	1.1	0.1	0.1	0.3	5.1*	0.8	0.5
7.42min : 492.297m/z					not selected	0.1	2.4	0.1	0.1	0.9	6.7*	0.1	0.1	2.5
37.14min : 1677.943m/z					not selected	0.1	2.6	0.5	4.9*	0.6	0.7	2.3	0.1	0.1
37.17min : 1005.578m/z					not selected	0.1	1.1	0.1	3	3	0.1	0.1	5.6*	0.1
20.00min : 506.337m/z					not selected	0.7	1.4	1.4	4.9*	0.1	0.1	0.1	0.1	1.5
26.38min : 900.451m/z					not selected	0.3	1.7	0.1	0.1	0.2	3	5.1*	0.1	1.4
47.47min : 2026.080m/z					not selected	0.1	2.1	0.1	2.3	3.3	0.3	1.8	1.7	0.1
20.39min : 1317.576m/z					not selected	0.1	3.3	0.1	0.1	6.1*	4.1*	0.1	0.1	0.1
18.54min : 597.279m/z					not selected	0.3	1	0.1	0.1	0.7	6.5*	5.1*	0.1	0.1
26.09min : 594.306m/z					not selected	0.1	1.6	0.2	0.1	0.6	0.9	0.3	2.8	4.7*
26.07min : 849.468m/z					not selected	3.3	0.1	2	0.1	0.1	0.1	0.1	0.1	3.1
50.92min : 1563.932m/z					not selected	0.1	0.3	0.4	0.1	0.5	6.2*	0.1	0.1	4.7*
40.56min : 489.306m/z					not selected	0.1	0.5	1.7	0.1	0.5	1.9	1.9	0.5	1.9
19.66min : 1156.595m/z					not selected	0.1	0.6	0.1	0.1	0.3	1.3	5.4	0.1	4.3
22.58min : 1143.612m/z					not selected	0.1	0.1	0.1	0.1	7.8*	0.9	0.1	0.1	4.6*
48.06min : 2773.494m/z					not selected	0.1	0.2	0.1	0.1	0.1	0.1	3.8	5.5*	2.7
56.21min : 1201.635m/z					not selected	0.1	2	0.3	1.2	1.5	1.1	1.4	1	1.6
61.40min : 1765.947m/z					not selected	0.1	5*	0.6	2	0.1	2.8	1	0.1	0.1
6.42min : 389.242m/z					not selected	1.3	4.9*	0.1	0.4	1.2	0.1	4.1	0.1	0.1
45.51min : 1369.690m/z					not selected	0.1	0.1	4.4*	0.1	0.1	2.4	0.1	1.9	0.7
58.60min : 1308.800m/z					not selected	0.1	2.1	0.2	4.8*	2.3	0.4	0.5	0.7	0.6
37.94min : 966.475m/z					not selected	0.1	1.7	0.1	4.7*	0.1	2.5	3.5	0.1	0.1
23.52min : 818.464m/z					not selected	0.1	0.3	4.3*	0.2	0.2	0.2	3	1.4	0.2
20.41min : 800.483m/z					not selected	0.1	2.2	0.3	2.6	0.1	0.1	0.6	5.5*	0.7
6.61min : 515.334m/z					not selected	0.1	0.7	0.1	0.1	1.6	6.6*	0.1	0.1	3.3
52.69min : 1686.960m/z					not selected	0.2	0.1	0.1	0.1	0.2	2.6	1.5	1.8	4.6*
46.60min : 2724.319m/z					not selected	0.1	4.7*	0.1	2.7	6.1*	0.1	0.1	0.1	0.1
35.77min : 1649.815m/z					not selected	0.1	0.1	0.1	0.1	0.2	6.6*	2.4	0.1	2.9
54.89min : 1427.859m/z					not selected	0.1	4.9*	1.2	2.4	2.3	0.1	0.1	0.1	0.1
66.18min : 1456.844m/z					not selected	0.4	0.4	0.4	0.4	0.4	4.6*	5*	0.4	0.4
16.81min : 530.337m/z					not selected	0.3	0.1	2.9	3.1	0.1	0.1	1.1	0.1	1.5
17.98min : 561.320m/z					not selected	3.2	0.7	0.2	0.1	1.5	6.4*	0.1	0.1	0.1
46.91min : 1442.853m/z					not selected	0.1	2.1	4.3*	0.1	0.1	0.1	0.1	0.1	2.6
53.24min : 1363.702m/z					not selected	0.3	4.8*	0.1	0.1	2.7	0.2	0.1	5.3*	0.1
50.11min : 2074.230m/z					not selected	0.1	0.1	0.1	0.1	0.1	13.9*	5*	0.1	0.1
34.67min : 885.531m/z					not selected	3.9*	0.8	0.1	0.1	0.1	1.3	0.1	0.1	4.6*
36.21min : 1051.552m/z					not selected	0.4	0.1	0.4	1.4	3.7	1.3	0.1	0.1	3.2
18.47min : 896.444m/z					not selected	3.2	0.5	0.1	2	6.1*	0.1	0.1	0.1	0.2
53.26min : 1543.670m/z					not selected	0.1	1.2	0.4	0.1	6.1*	0.1	3.1	1.6	0.1
17.23min : 492.300m/z					not selected	0.1	0.5	2.4	4.7*	0.4	0.1	0.1	1.2	0.7
18.71min : 1071.651m/z					not selected	0.4	1.6	0.1	4.7*	0.7	0.7	0.5	2.5	0.6
58.76min : 505.339m/z					not selected	2.7	4.8*	0.4	0.3	0.2	0.7	0.3	0.3	1.2
26.74min : 518.302m/z					not selected	0.1	0.1	0.1	1.8	0.9	0.8	0.1	5.2*	2.7
52.65min : 2444.251m/z					not selected	0.1	0.1	0.1	1	4.5*	0.1	0.5	5*	1.2
35.89min : 1143.612m/z					not selected	0.1	2.3	0.2	3.1	6*	0.1	0.1	0.1	0.6
50.63min : 1859.895m/z					not selected	0.1	1.2	0.8	4.7*	1.3	1.3	1	0.6	0.1
70.83min : 2308.183m/z					not selected	0.1	0.8	0.1	0.1	6*	0.1	0.1	3.9	1.7
17.38min : 451.263m/z					not selected	0.2	1	0.7	4.7*	1.1	0.1	2.6	0.1	0.6
46.33min : 1324.722m/z					not selected	0.1	0.1	0.1	0.1	5.9*	0.1	0.1	4.1	2.5
22.99min : 1073.594m/z					not selected	0.1	0.1	0.1	0.1	2.4	1.4	1.2	3.3	2.6
36.87min : 1386.772m/z					not selected	0.1	3.1	0.4	0.1	5.8*	1.4	1.4	0.1	0.1
57.83min : 2208.075m/z					not selected	0.1	0.1	4.3*	0.1	0.3	7.1*	0.1	0.1	0.1
67.66min : 1787.863m/z					not selected	0.1	0.3	0.1	1.4	1	6.3*	3.1	0.6	0.1
37.85min : 922.493m/z					not selected	0.1	2.7	0.3	0.6	0.2	6.3*	1.3	0.3	0.7
58.01min : 1609.868m/z					not selected	0.5	0.5	0.9	0.5	5.8*	0.5	1	0.5	0.7
36.88min : 945.564m/z					not selected	0.2*	1.9	1.2	1.5	1.6	1	0.9	0.7	0.5
47.95min : 2284.173m/z					not selected	0.1	0.1	0.1	0.1	1.1	3.3	3.6	0.6	2.6
27.63min : 1245.711m/z					not selected	0.1	0.1	0.1	4.6*	1.3	5.3*	0.4	1	0.2
61.27min : 2131.001m/z					not selected	2.4	1.8	0.1	0.5	5.8*	0.1	0.1	0.8	0.3
19.24min : 1422.755m/z					not selected	4.3	0.4	0.1	4.6*	2.1	0.4	0.1	0.1	0.1
42.92min : 1156.633m/z					not selected	0.1	0.1	0.2	0.3	0.8	1.6	1.9	1.3	4.6*
12.44min : 379.214m/z					not selected	0.1	0.1	1.7	1.2	0.1	0.1	0.1	3.7	2.8
31.89min : 1155.467m/z					not selected	1.7	2.3	1.1	0.1	5.7*	0.1	0.1	0.1	0.1
45.28min : 1441.828m/z					not selected	0.1	1.7	0.4	2.4	0.7	2	1	2.5	0.1
48.74min : 1791.859m/z					not selected	0.1	4*	0.1	0.6	1.3	1.7	4.9*	0.1	0.1
18.15min : 797.385m/z					not selected	1.8	0.1	4.2*	0.1	0.1	0.1	0.1	0.1	2.4
44.21min : 1295.631m/z					not selected	1.6	0.9	4.2*	0.1	0.6	0.4	0.6	0.1	0.5
20.40min : 552.293m/z					not selected	1.3	0.2	0.5	0.3	0.3	0.2	4.4	0.1	3.2
35.23min : 1378.661m/z					not selected	1.1	0.9	0.5	0.1	0.1	0.6	2.4	0.1	4.6*
42.65min : 629.289m/z					not selected	0.2	0.1	4.2*	1.3	0.6	2.8	0.1	0.6	0.1
6.79min : 566.287m/z					not selected	0.1	0.1	0.1	0.1	5.7*	11.9*	0.1	0.1	0.1
30.02min : 449.279m/z					not selected	0.1	0.1	0.3	1.8	0.5	0.1	0.8	2.9	4.5*
18.75min : 694.329m/z					not selected	0.1	3.8	0.1	3.5	0.1	1.3	0.1	0.1	2.8
40.79min : 1169.681m/z					not selected	0.1	4.2	1.5	0.1	1.8	0.1	2.5	0.1	0.3
57.46min : 1533.813m/z					not selected	0.1	0.4	0.1	1.8	5.7*	1.4	1	0.5	1
65.06min : 1267.708m/z					not selected	0.1	0.1	0.1	2.2	3.5	2.3	0.1	4.1	0.1
47.99min : 1809.973m/z					not selected	0.1	0.4	0.3	0.5	1	1.7	0.1	5*	2.3
19.22min : 599.249m/z					not selected	1.6	4.7*	0.1	0.1	0.1	6.1*	0.1	0.1	0.3
30.37min : 1355.689m/z					not selected	2.5	0.1	4.1*	0.1	0.1	0.6	0.1	0.1	1.2
23.39min : 1228.631m/z					not selected	0.1	0.5	0.1	0.9	2.4	6.2*	1.4	0.1	0.9
6.65min : 489.274m/z					not selected	1	0.1	2.3	0.1	0.6	0.1	2.1	2	0.6
7.07min : 511.304m/z					not selected	0.2	0.8	0.9	0.1	1.2	0.2	4.9*	2.6	0.2
60.01min : 1463.856m/z					not selected	0.1	0.3	0.1	3.1	0.6	2.9	0.7	0.1	3.4
37.32min : 1411.659m/z					not selected	1.3	2.6	0.1	2	5.7*	0.1	0.4	0.1	0.1
48.52min : 2000.043m/z					not selected	0.1	4	0.1	1.5	5.7*	0.2	0.1	1.4	0.1
42.49min : 1572.780m/z					not selected	0.2	1	0.5	4.6*	0.1	2.2	0.7	2.2	0.1
58.61min : 2078.209m/z					not selected	0.1	0.1	0.1	0.1	2.7	0.1	4.9*	2.5	1.7
45.00min : 802.466m/z					not selected	3.5	1.5	4*	0.1	0.1	0.1	0.1	0.1	0.1
50.61min : 3342.627m/z					not selected	0.1	4.7*	0.1	4	4.4	0.1	0.1	0.1	0.1
37.60min : 1174.616m/z					not selected	0.1	5.1*	0.1	1.3	5.7*	0.1	0.9	0.1	0.1
7.12min : 806.444m/z					not selected	0.1	0.1	0.1	0.1	5.6*	12.2*	0.1	0.1	0.1
54.23min : 1743.925m/z					not selected	0.1	0.1	2	0.1	5.5*	0.1	3.5	0.1	0.1
16.89min : 519.266m/z					not selected	0.1	4.1	0.1	0.6	5.4*	1.7	0.1	0.9	0.1
36.91min : 2599.203m/z					not selected	0.1	0.1	0.1	0.1	8.5*	0.1	0.1	5*	0.9
32.74min : 1222.645m/z					not selected	0.2	1.3	0.1	0.1	0.4	0.1	0.1	5.7	4.4
51.07min : 1729.924m/z					not selected	4.5	0.1	0.2	0.1	1.4	6.1*	0.1	0.1	0.1
16.15min : 472.291m/z					not selected	0.8	1.8	0.7	0.1	0.8	6.1*	0.1	0.1	0.9
57.49min : 1666.824m/z					not selected	0.1	1.2	0.4	0.1	2.3	0.8	0.7	4.9*	0.9
67.20min : 2892.458m/z					not selected	0.1	0.4	4*	1.8	0.1	3.8	0.1	0.1	0.1
37.49min : 1493.795m/z					not selected	0.1	4.7*	0.7	2.3	1.8	0.1	0.1	0.1	1.3
51.22min : 710.868m/z					not selected	0.4	3	0.1	2.4	5.4*	0.1	1.1	0.1	0.1
22.78min : 1312.719m/z					not selected	0.1	0.1	0.1	0.1	1	3.4	0.1	3.4	3.4
38.94min : 620.331m/z					not selected	0.3	0.3	0.3	0.3	0.3	5.9*	4.8*	0.3	0.3
18.27min : 631.392m/z					not selected	2.8	0.6	4*	0.1	0.1	1.4	0.1	0.1	0.1
6.63min : 375.236m/z					not selected	0.5	0.2	1.2	1.2	0.9	0.7	0.6	4.9*	0.3
24.23min : 1165.579m/z					not selected	0.1	0.3	0.1	2.9	0.4	6*	1	0.1	1.6
6.09min : 447.261m/z					not selected	0.1	0.2	0.4	4	0.1	0.1	0.2	3.9	2.5
23.84min : 949.508m/z					not selected	0.1	0.6	0.1	0.1	5.1*	0.1	0.1	1.7	4.5*
56.43min : 1362.753m/z					not selected	0.1	0.3	0.8	0.4	0.1	5.9*	1.6	1.1	1.1
21.68min : 831.391m/z					not selected	2.3	0.1	3.9*	0.1	0.6	0.1	0.1	0.1	1.4
6.69min : 425.266m/z					not selected	0.1	0.2	0.9	3.1	0.5	0.2	1.4	4.9*	0.1
39.01min : 667.356m/z					not selected	0.9	0.5	1.7	0.1	5.4*	0.2	0.3	0.7	0.5
17.35min : 418.214m/z					not selected	0.1	1.7	0.1	0.1	2.2	5.9*	0.4	0.1	1.8
22.17min : 598.289m/z					not selected	4.6*	0.1	0.3	0.1	0.1	0.1	4.8*	0.1	1.3
44.21min : 1138.632m/z					not selected	0.1	0.1	2.7	0.1	0.1	0.1	3.6	0.1	2.9
40.18min : 1055.509m/z					not selected	0.3	0.1	1.6	1.3	5.4*	0.1	0.1	0.1	1.6
57.32min : 1528.827m/z					not selected	0.4	1.4	0.5	0.8	1.5	1.4	0.1	0.1	4.3*
22.82min : 1228.554m/z					not selected	0.2	2.2	0.1	0.1	5.4*	5.5*	0.1	0.1	0.1
21.56min : 396.217m/z					not selected	0.4	1	3.9*	1.7	0.4	0.8	0.2	0.2	0.6
42.26min : 1766.833m/z					not selected	2	2	3.8*	0.1	0.1	0.8	0.2	0.1	0.1
41.11min : 1130.665m/z					not selected	0.1	0.1	0.1	0.1	0.1	8.6*	0.9	4.9*	0.4
62.39min : 1961.989m/z					not selected	0.2	0.2	3.8*	1.4	2	0.7	0.2	0.2	0.7
16.03min : 567.277m/z					not selected	1.8	0.2	1.8	4.5*	0.1	0.3	0.1	0.1	0.8
53.31min : 2438.147m/z					not selected	0.1	4.5*	0.1	2.2	1.5	4.2*	0.1	0.1	0.1
43.94min : 2238.136m/z					not selected	0.1	0.1	0.1	0.1	0.1	7.7*	1.9	4.8*	0.1
18.44min : 901.527m/z					not selected	3.2	0.1	0.5	0.1	0.1	0.1	4.7*	0.1	1.9
37.47min : 1209.604m/z					not selected	1	0.2	3.7*	1.9	0.2	0.2	0.2	1.3	0.2
42.02min : 509.285m/z					not selected	2.3	4.5*	0.5	3.7*	0.2	0.1	0.1	0.1	0.1
47.78min : 1595.835m/z					not selected	0.1	0.7	0.4	0.8	2.6	5.9*	1.8	0.1	0.1
22.95min : 1299.567m/z					not selected	0.1	3.9	0.1	0.1	3.6	5.9*	0.1	0.1	0.1
64.64min : 1890.889m/z					not selected	0.1	1.2	0.4	0.9	5.3*	1.2	1.3	0.7	0.4
18.12min : 652.341m/z					not selected	1	0.1	2.4	0.1	0.1	0.1	0.1	4.8*	1.1
21.19min : 836.447m/z					not selected	0.3	2.1	1	0.1	5.2*	0.1	0.1	2.4	0.1
38.76min : 1834.955m/z					not selected	0.1	2.1	1	1.2	5.2*	1.5	0.1	0.1	0.1
62.53min : 1773.966m/z					not selected	0.1	1.4	0.1	2.4	0.2	0.1	0.1	4.8*	2.7
62.76min : 3669.848m/z					not selected	0.1	1.1	0.1	2.4	0.1	0.1	2.8	4.8*	0.8
60.50min : 1122.595m/z					not selected	1.7	4.5*	0.4	1	0.4	0.6	0.6	0.7	0.7
19.25min : 865.464m/z					not selected	1.2	4.2*	0.1	1.3	0.1	0.1	0.2	0.1	4.2*
46.55min : 1639.913m/z					not selected	0.1	0.1	0.1	1.5	0.3	5.7*	4.6*	0.1	0.5
18.25min : 673.404m/z					not selected	0.4	2.8	0.1	0.1	2.5	5.8*	0.1	1	0.1
31.25min : 954.465m/z					not selected	0.1	0.1	1.4	0.1	2.3	5.8*	0.1	0.1	1.1
6.49min : 371.233m/z					not selected	0.2	4.5*	0.6	1.3	3	0.1	0.8	0.7	0.1
20.72min : 947.491m/z					not selected	0.1	0.4	1.8	0.1	2.3	0.1	1.6	4.2	0.1
17.56min : 1004.526m/z					not selected	0.9	0.1	3.7*	0.1	0.3	2.2	2.1	0.1	0.1
62.56min : 2315.160m/z					not selected	0.1	0.8	0.1	0.5	5.1*	1.8	4.6*	0.1	0.1
65.34min : 1928.841m/z					not selected	0.2*	1.9	1.2	1	1.6	1.4	1	1	0.4
54.67min : 786.391m/z					not selected	0.2	1.7	0.2	0.1	1.2	1.4	0.7	4.8*	1.1
43.21min : 962.551m/z					not selected	0.1	0.1	2	0.1	2.6	3.5	0.1	1.9	0.1
46.94min : 1083.581m/z					not selected	0.1	2.8	0.3	0.5	1.9	1.7	4.5*	0.1	0.1
77.24min : 403.140m/z					not selected	2.1	0.6	3.7*	0.1	0.6	0.5	0.3	0.1	0.7
75.57min : 1640.969m/z					not selected	0.1	0.1	0.1	1	5*	0.7	0.2	4.6*	1
15.42min : 777.452m/z					not selected	0.1	0.3	3.6*	0.9	0.3	0.1	0.5	2.4	1
25.44min : 964.504m/z					not selected	4.2*	0.1	0.1	0.1	0.1	0.2	1.3	0.6	4.2*
58.78min : 1812.878m/z					not selected	0.5	0.1	3.6*	0.1	1.6	3.4	0.4	0.1	0.1
66.59min : 1819.033m/z					not selected	0.1	2.9*	0.1*	2.3	1.1	0.1	0.1	4.6*	0.9
48.64min : 1633.856m/z					not selected	0.2	0.7	0.2	1.2	1.2	0.3	1.3	1.3	4.2*
22.02min : 439.196m/z					not selected	4.9*	0.1	0.1	0.1	5.1*	2.1	0.1	0.1	0.1
36.27min : 1237.638m/z					not selected	0.7	2.4	0.1	4.5*	0.1	4.9*	0.1	0.1	0.1
37.03min : 1242.704m/z					not selected	0.3	0.2	0.7	4.4*	2	0.4	0.2	0.2	2.3
24.28min : 1092.584m/z					not selected	8.1*	0.1	0.3	0.1	0.4	0.1	4.5*	0.1	0.1
37.55min : 1040.621m/z					not selected	0.2	2.1	0.1	4.4*	1.8	2.5	0.1	0.9	0.1
25.41min : 553.248m/z					not selected	0.1	2.5	0.1	0.1	5	5.7*	0.1	0.1	0.1
18.98min : 749.404m/z					not selected	0.1	0.5	1.3	0.1	1.2	0.1	0.9	1.3	4.1*
64.45min : 3894.970m/z					not selected	0.1	0.1	0.1	2.7	1.9	3	4.5*	0.1	0.1
21.83min : 1160.644m/z					not selected	0.1	1.8	0.1	0.1	1	5.7*	0.1	0.1	3.2
17.30min : 842.519m/z					not selected	0.1	2.5	0.1	1.1	0.7	2.6	0.1	0.1	4.1*
55.28min : 806.436m/z					not selected	1.9	4.5*	0.1	1.4	2.1	0.1	0.1	1.3	0.1
18.05min : 572.286m/z					not selected	0.1	3.5	0.5	2.7	0.2	0.2	0.1	0.1	3.8
46.27min : 1653.925m/z					not selected	0.1	0.1	0.2	0.1	2.2	0.1	0.3	5.1	3.7
49.38min : 1309.643m/z					not selected	0.2	0.1	1.8	0.1	0.1	5.6*	0.1	0.1	2.5
34.88min : 518.302m/z					not selected	1.6	3.4	0.5	0.1	5.1*	0.1	0.1	0.1	0.6
28.14min : 1478.708m/z					not selected	0.1	0.1	3.4	0.1	0.1	0.1	0.1	1.5	4.1*
33.85min : 975.570m/z					not selected	0.3	4.5*	1	0.1	0.6	0.1	0.1	2.9	1.1
36.05min : 1522.767m/z					not selected	0.1	0.1	0.4	0.7	0.1	1.6	1.9	1.8	4*
49.25min : 552.286m/z					not selected	0.1	2.2	0.3	1.5	5*	0.1	0.2	0.1	1.9
73.67min : 547.350m/z					not selected	0.7	4.4*	0.3	1.7	0.2	0.2	0.9	0.6	1.7
46.18min : 1153.745m/z					not selected	1.2	2.9	2.2	0.1	0.1	1.3	0.1	0.1	1.1
39.74min : 1559.753m/z					not selected	0.1	0.1	0.1	0.1	0.1	5.5*	4.3	0.1	2.5
17.76min : 831.501m/z					not selected	0.1	2.1	0.1	2.4	2	5.4*	0.1	0.1	0.4
31.69min : 729.459m/z					not selected	0.1	1	0.8	0.1	2.2	5.4*	2	0.1	0.1
45.54min : 1109.718m/z					not selected	2.6	3.1	0.6	0.1	0.1	2	0.1	0.1	1.3
47.65min : 1140.584m/z					not selected	0.1	1.9	0.5	1	0.8	0.1	1.3	0.8	4*
43.34min : 943.580m/z					not selected	4.3	0.1	3.8	0.1	0.1	0.1	0.1	0.1	0.7
35.84min : 790.457m/z					not selected	0.3	2.1	0.1	2.5	0.1	1.8	0.1	0.1	4*
47.70min : 1191.653m/z					not selected	0.2	0.2	3.6*	1.6	0.2	1.5	1.8	0.2	0.2
15.44min : 430.313m/z					not selected	0.5	0.7	0.3	4.3*	0.3	0.1	0.6	2.5	1.6
17.92min : 737.372m/z					not selected	0.6	0.9	3.6*	1.5	0.1	0.1	1.3	0.3	0.6
19.05min : 540.256m/z					not selected	0.1	0.1	2.3	0.1	1.2	2.1	3.7	0.1	0.3
53.80min : 2151.117m/z					not selected	0.1	0.3	0.5	0.1	5*	2.5	0.1	0.1	2.6
24.18min : 527.288m/z					not selected	0.1	0.1	0.1	0.1	4.7	2.9	0.1	0.1	3.9
31.11min : 479.296m/z					not selected	0.1	0.1	2.6	0.1	5*	2.7	0.1	0.1	0.1
19.70min : 1449.659m/z					not selected	6.5*	4.4*	0.1	1.6	0.1	0.1	0.1	0.1	0.1
37.35min : 1149.587m/z					not selected	0.1	1.9	2.1	0.1	3.7	0.1	0.1	2.2	0.1
16.43min : 687.407m/z					not selected	0.9	2	3.6*	1.5	0.3	0.2	0.2	0.2	0.2
30.51min : 1164.616m/z					not selected	0.1	2.7	0.9	4.3*	2	0.1	1	0.1	0.1
28.85min : 1254.543m/z					not selected	0.1	1.9	1.6	0.2	2.3	4.4	0.1	0.1	0.1
35.67min : 1067.642m/z					not selected	0.1	3.2	2.4	0.1	1.2	0.1	0.1	2.9	0.1
6.84min : 385.258m/z					not selected	0.1	0.9	0.1	0.1	2.7	2.6	0.1	4.5*	1
39.71min : 476.228m/z					not selected	0.1	0.1	3.5*	0.1	0.1	2.1	1.7	2	0.1
56.10min : 2027.970m/z					not selected	0.1	3.1	0.1	0.1	0.1	5.4*	4.7	0.1	0.1
29.45min : 1477.682m/z					not selected	2.2	0.1	0.9	0.1	2.2	0.1	4.5*	0.1	0.1
36.55min : 714.353m/z					not selected	0.4	4.4*	0.6	1.3	1.6	0.9	1.3	0.1	0.3
35.71min : 499.262m/z					not selected	0.1	4.4*	2.5	2.8	0.1	0.1	0.1	0.1	0.3
21.00min : 993.500m/z					not selected	0.2	0.9	0.1	1.9	0.3	0.1	4.5*	2.3	1.4
16.66min : 464.285m/z					not selected	4*	0.4	0.1	1.4	0.1	0.1	0.1	0.7	4*
18.29min : 662.360m/z					not selected	0.1	0.3	0.1	3.6	0.1	0.1	0.1	5.5	2.4
56.61min : 1458.748m/z					not selected	0.1	0.1	3.4*	0.1	0.1	4.9*	1.4	0.5	0.1
49.67min : 967.674m/z					not selected	0.7	0.1	4.7*	4.1*	0.5	0.1	0.1	0.1	0.1
65.28min : 2145.135m/z					not selected	0.1	0.1	0.1	0.1	3.7	0.5	0.1	2.7	4.4
53.23min : 1714.904m/z					not selected	0.1	0.1	0.1	0.1	4.9*	6.1*	2.4	0.1	0.1
23.71min : 581.293m/z					not selected	0.3	0.3	1	0.4	0.5	5.3*	0.9	1.1	0.9
52.68min : 1358.758m/z					not selected	0.1	0.1	0.1	2.7	1.8	1.6	0.3	0.5	3.9*
27.67min : 522.300m/z					not selected	2.2	0.5	3.4*	0.1	0.1	0.1	1.2	0.1	1
40.15min : 1535.800m/z					not selected	1.5	1.9	1.5	0.1	0.1	5.3*	0.1	0.1	0.1
37.52min : 936.524m/z					not selected	0.2	1.3	1	0.1	1.2	5.2*	0.1	1.5	0.4
39.45min : 1757.992m/z					not selected	0.1	0.1	0.3	0.1	3.2	5.1*	0.1	0.7	2.1
22.93min : 380.220m/z					not selected	0.1	3	0.1	0.6	2.2	2.1	0.1	0.1	3
36.02min : 1242.544m/z					not selected	2.5	0.1	0.1	0.1	4.8*	0.1	1.6	0.1	1.8
40.29min : 1337.794m/z					not selected	0.1	0.3	0.1	1	0.1	5.1*	1	1.7	2.3
20.14min : 636.343m/z					not selected	3.2	0.1	0.1	0.1	0.1	0.1	0.1	3.8	3.5
28.55min : 669.331m/z					not selected	0.1	0.1	0.1	2.3	2.2	5.1*	1.7	0.9	0.1
6.45min : 503.307m/z					not selected	0.8	4.3*	0.1	0.5	0.3	0.7	1.1	4.1	0.1
46.52min : 1474.764m/z					not selected	0.1	1	2.3	0.4	0.1	1.5	0.1	2.1	1.5
35.83min : 1954.072m/z					not selected	0.1	0.1	0.1	4.5*	4.8*	0.1	1.5	0.6	0.9
18.45min : 1018.500m/z					not selected	9.7*	0.1	0.1	0.1	0.1	5*	0.2	0.1	0.1
29.54min : 1290.691m/z					not selected	3.1*	0.6	0.4	0.5	0.3	0.6	0.1	0.5	3.8*
29.38min : 702.402m/z					not selected	0.1	1.3	1.2	0.1	1	1.3	0.1	0.7	3.8*
21.53min : 1030.388m/z					not selected	0.1	2	0.1	0.1	0.3	7.3*	4.4*	0.1	0.1
56.52min : 2731.325m/z					not selected	0.1	0.1	0.3	2.6	0.1	2.5	4.4*	0.1	1.5
6.92min : 455.234m/z					not selected	3	0.1	3.4*	0.1	0.5	0.7	0.8	0.1	0.4
65.09min : 2576.292m/z					not selected	0.1	1.8	0.1	1.3	0.8	4.9*	2.1	0.4	0.5
66.53min : 1477.744m/z					not selected	0.2	0.8	0.2	0.2	1.2	1.2	4.3*	1.6	1.3
48.43min : 1586.791m/z					not selected	0.2	1.4	0.1	0.1	2.5	0.8	1.5	4.5*	0.6
7.40min : 555.200m/z					not selected	3.3	0.2	3.3*	0.1	0.2	0.7	1.1	0.1	0.1
45.85min : 2416.331m/z					not selected	0.1	1.6	0.1	3.3	2.2	0.1	0.6	4.4*	0.1
37.85min : 1216.650m/z					not selected	0.1	0.1	1.8	0.1	4.7*	1.8	0.7	0.3	0.8
6.53min : 430.343m/z					not selected	0.1	1	1.8	3.9*	0.3	0.2	0.4	1.9	0.3
19.50min : 890.491m/z					not selected	0.3	0.8	0.1	0.7	4.7*	3.3	0.1	0.1	1.7
22.61min : 1300.689m/z					not selected	0.1	1.9	3.1*	1.5	0.1	0.1	1.6	0.1	0.8
17.74min : 610.297m/z					not selected	0.2	1.8	0.1	0.1	2.1	1.7	0.1	2.2	2.7
57.12min : 2102.137m/z					not selected	0.1	4.2	0.1	2.9	4.7*	0.8	0.1	0.1	0.1
24.69min : 708.393m/z					not selected	0.3	0.1	1.9	0.1	0.1	0.1	0.1	3.3	3.8*
21.06min : 805.458m/z					not selected	0.1	0.5	3.1*	0.4	0.1	7*	0.1	0.1	0.3
52.62min : 1027.625m/z					not selected	0.1*	0.1	1.3	0.2	1.2	1.1	1.6	1.8	1.8
57.62min : 2300.227m/z					not selected	0.6	1.1	1.2	2.9	4.7*	0.1	0.1	0.2	0.1
14.37min : 501.288m/z					not selected	0.1	4.3*	0.1	0.1	1.1	10.7*	0.1	0.1	0.1
52.98min : 1582.783m/z					not selected	0.1	0.6	0.1	2.8	1.2	1.6	0.9	4.4*	0.3
39.54min : 2042.097m/z					not selected	0.1	2.5	0.1	3*	4.7*	0.1	0.2	1.4	0.4
28.94min : 536.314m/z					not selected	0.7	0.2	4*	3.9*	0.3	0.1	0.6	0.1	0.1
14.78min : 426.210m/z					not selected	0.1	3.6	0.1	0.1	0.7	4.9*	0.1	0.1	2.6
18.79min : 449.230m/z					not selected	0.1	3.4	2.4	0.1	2	0.1	0.1	0.1	1.1
24.97min : 1132.542m/z					not selected	0.5	0.3	0.6	2	1.2	0.1	0.9	4.4*	0.8
42.29min : 1019.578m/z					not selected	0.1	0.7	0.6	2.7	0.1	1.4	1.7	2.7	0.5
57.66min : 3116.570m/z					not selected	0.1	1.7	0.1	3.1*	2	0.1	0.1	4.3*	0.6
45.87min : 1189.664m/z					not selected	0.1	2.6	1.7	0.9	2.2	0.1	2.2	0.1	0.1
17.90min : 958.540m/z					not selected	0.1	0.1	1.4	3.7	1.7	0.1	0.1	0.1	2.8
41.69min : 1448.805m/z					not selected	0.1	4.2*	3	0.1	2.8	0.1	0.1	0.1	0.1
6.41min : 537.330m/z					not selected	0.4	1.3	1.2	1.8	0.1	0.1	1.2	4.3*	0.1
16.05min : 401.291m/z					not selected	0.3	0.3	0.5	4*	0.7	0.4	0.3	0.6	3.7*
42.82min : 1539.788m/z					not selected	0.3	3.9*	0.5	0.1	4.6*	0.9	0.1	0.7	0.4
44.04min : 518.305m/z					not selected	0.1	0.3	0.6	0.5	0.1	4*	1.2	0.2	3.7*
40.84min : 1534.753m/z					not selected	0.1	0.1	0.1	1.2	3	2.5	1	0.1	3.1
42.07min : 1740.015m/z					not selected	0.1	0.1	0.8	0.1	0.1	2.2	4.2*	2.4	1
61.83min : 2892.412m/z					not selected	0.1	0.1	0.1	0.1	4.5*	6.4*	0.4	1.3	0.5
46.92min : 1844.990m/z					not selected	0.1	0.1	2.4	0.2	0.7	4.8*	1.2	0.1	0.7
39.65min : 1124.611m/z					not selected	0.1	0.1	1	0.1	0.1	0.1	4*	4.3*	1.4
47.71min : 1231.678m/z					not selected	0.1	1.8	1.9	0.9	0.1	0.6	2.3	0.1	1.4
17.86min : 566.283m/z					not selected	0.2	0.1	0.1	3.8*	1.4	0.1	2.9	0.1	2.9
47.29min : 651.359m/z					not selected	0.8	0.5	0.5	0.1	0.8	0.6	1.4	1.4	3.7*
21.03min : 460.197m/z					not selected	0.1	2.7	0.1	1.7	4.5*	0.1	0.1	0.1	2.5
6.30min : 696.326m/z					not selected	0.1	2	0.1	3.8	0.3	0.1	3.5	2.5	0.1
36.60min : 971.573m/z					not selected	0.1	2	1.2	3.7*	0.8	0.8	1.5	0.1	0.1
41.21min : 943.513m/z					not selected	0.2	0.8	0.4	1.7	4.5*	1.6	2.2	0.1	0.1
46.06min : 2278.072m/z					not selected	0.1	2.1	0.1	0.9	0.1	1.7	2.1	2.7	1.2
39.73min : 651.356m/z					not selected	0.1	0.1	0.2	1.3	0.1	1.2	2.6	4.2*	1.7
50.86min : 1799.907m/z					not selected	0.1	0.6	0.1	3.4*	1.7	1.2	0.9	2.2	0.9
31.93min : 917.524m/z					not selected	0.3	4.2*	2.9*	0.1	0.7	0.1	0.1	1.1	0.4
66.43min : 3513.747m/z					not selected	0.1	1.9	0.1	6.9*	0.6	0.1	4.2*	0.1	0.1
6.47min : 735.374m/z					not selected	0.1	1.6	0.7	3.9*	0.1	0.1	0.4	4.2*	0.3
18.68min : 773.420m/z					not selected	1.8	0.5	0.1	3.7	1.1	0.1	0.1	4.1*	0.2
37.58min : 959.486m/z					not selected	0.2	4.1*	1.1	3.8*	1.2	0.2	0.4	0.1	0.1
44.02min : 752.389m/z					not selected	0.1	0.1	2	0.1	0.1	4.7*	4.2	0.1	0.1
46.03min : 1224.758m/z					not selected	1.7	0.1	2.9*	2.2	0.9	0.1	0.1	0.8	0.2
39.81min : 1619.814m/z					not selected	0.1	1.8	0.1	0.1	2	4.7*	0.1	2.8	0.6
44.77min : 1660.758m/z					not selected	0.1	0.8	2.8*	0.1	1.1	3.5*	1.2	0.1	0.2
61.15min : 1301.711m/z					not selected	0.1	0.1	2.5	0.1	4.5*	0.1	0.3	2.8	0.1
21.17min : 810.516m/z					not selected	0.5	0.1	0.3	1.4	1.8	0.1	0.1	4.1*	2.5
23.81min : 1349.722m/z					not selected	0.1	1.6	0.1	3.4*	2.2	2.3	0.7	0.1	0.9
60.69min : 3377.662m/z					not selected	0.1	0.1	0.1	0.1	6.1*	0.1	4.2*	3.1	0.1
18.64min : 759.440m/z					not selected	0.1	0.1	0.1	2.5	4.5*	5.8*	0.1	0.1	0.3
36.22min : 1436.722m/z					not selected	0.2	4.1*	0.3	0.5	0.1	3.5*	0.4	0.9	1.4
16.82min : 531.288m/z					not selected	3.3	0.6	0.2	0.1	0.5	0.3	4.1*	0.1	1.6
18.17min : 631.315m/z					not selected	0.8	0.2	0.1	0.9	0.2	3	0.3	4.1*	1.7
22.34min : 806.458m/z					not selected	0.2	0.1	0.7	0.2	0.9	0.1	2.7	4.1*	1.8
29.82min : 1078.583m/z					not selected	0.1	0.1	0.1	2.3	4.4*	2.3	1	1.8	0.1
43.84min : 1458.872m/z					not selected	0.1	1.4	0.3	3.3*	2.1	0.8	1	1.2	0.6
66.93min : 2665.448m/z					not selected	0.1	2.1	0.1	7.8*	4.4*	0.1	0.1	0.1	0.1
22.16min : 1306.626m/z					not selected	0.1	0.3	2.7	0.1	4.3*	1	0.1	0.1	1.3
64.94min : 1387.756m/z					not selected	0.1	2.6	0.1	1.4	0.5	3*	4*	0.1	0.3
58.05min : 1663.821m/z					not selected	0.1	0.8	0.6	2.3	4.2*	0.7	2.6	0.1	0.1
36.22min : 1268.678m/z					not selected	0.1	1.7	0.1	0.1	3.1	0.1	1.5	4*	1
17.44min : 371.234m/z					not selected	0.1	1.8	1.9	3.2	0.1	0.1	0.1	0.1	2.3
44.75min : 1257.681m/z					not selected	1.7	1	2.7*	0.5	0.8	1	0.2	0.1	0.6
18.98min : 751.367m/z					not selected	1.4	4.3	0.1	0.1	0.1	4.6*	0.1	0.1	1.2
46.03min : 1219.725m/z					not selected	0.1	0.1	1.3	0.1	0.1	1.6	0.1	4*	2.7
35.12min : 888.473m/z					not selected	3.9*	0.4	0.2	0.1	4.1*	0.4	0.1	0.1	1.7
49.99min : 1822.986m/z					not selected	0.1	1.7	0.1	4.5*	4.1*	0.1	0.5	0.6	0.6
52.70min : 661.381m/z					not selected	0.3	0.7	0.6	0.1	1.3	0.7	0.1	4*	2.8
57.79min : 1709.013m/z					not selected	0.1	2	0.1	4.8*	1	0.1	0.1	0.1	3.6*
27.33min : 795.430m/z					not selected	0.2	0.3	0.9	3.1	0.6	0.1	4*	1.9	0.1
52.98min : 1654.947m/z					not selected	0.1	1.2	0.1*	3.3*	2.3	0.9	0.8	1.5	1
6.53min : 583.334m/z					not selected	2.4	0.1	2.7	0.1	0.2	0.3	1.8	0.1	1
23.33min : 401.282m/z					not selected	0.3	2.9	0.2	0.2	0.2	2.5	0.2	0.9	3.5*
17.35min : 476.238m/z					not selected	0.2	0.5	0.7	3.1*	1.4	0.1	3.8*	0.2	0.7
42.89min : 1453.829m/z					not selected	0.1	0.1	0.6	0.1	0.1	1.5	5*	3.9*	0.6
19.12min : 701.434m/z					not selected	0.1	4.2	0.1	2.7	0.1	0.5	0.1	4.2	0.6
36.63min : 1296.705m/z					not selected	0.2	1.3	1.1	0.8	4.1*	0.1	0.8	0.6	1.1
28.65min : 1177.612m/z					not selected	0.9	1	0.8	0.6	0.6	1.6	3.6*	0.1	0.8
28.18min : 856.541m/z					not selected	2.4*	0.7	2.7*	0.1	0.6	0.1	0.1	0.2	1.7
68.97min : 2061.168m/z					not selected	0.1	0.8	0.1*	2.5	1.2	0.4	1.5	3.9*	0.8
48.52min : 1366.599m/z					not selected	2.2*	0.4	2.7*	0.1	1.1	0.6	0.5	0.1	0.9
23.23min : 1109.557m/z					not selected	2.9	1.9	1	0.1	0.1	4.5*	0.1	0.1	0.1
47.11min : 1197.761m/z					not selected	2.9	0.1	0.8	0.1	0.1	1.6	0.1	0.1	4
16.12min : 402.252m/z					not selected	1.7	0.2	2.6*	0.5	1.1	0.1	1.7	0.1	0.7
46.23min : 932.571m/z					not selected	0.1	0.4	0.4	1.1	1	0.9	1.6	3.9*	1.3
49.22min : 1100.560m/z					not selected	0.9	2.3	2.6*	0.4	1.3	0.3	0.1	1	0.2
31.63min : 625.317m/z					not selected	0.1	2.6	0.1	3	0.7	0.1	2.5	2.7	0.1
41.38min : 1427.677m/z					not selected	0.2	0.9	2.6*	1.2	1.5	0.1	1	0.9	0.6
21.75min : 465.255m/z					not selected	2.9*	0.3	2.5*	0.3	0.4	0.1	1.2	0.1	0.9
54.98min : 1258.678m/z					not selected	0.5	2	0.1	3.2*	2.4	1.5	1.6	0.1	0.1
6.37min : 349.194m/z					not selected	0.1	0.4	0.2	0.1	4.1*	9.7*	0.1	0.2	0.4
37.96min : 1742.921m/z					not selected	0.1	0.3	0.9	0.1	0.1	3.1*	3.4*	0.9	1.4
41.50min : 1245.586m/z					not selected	0.5	0.1	1.6	0.1	0.6	0.1	3.1	0.1	3.5
26.45min : 799.409m/z					not selected	0.1	0.3	0.6	0.1	1.7	4.4*	2.1	0.6	1
53.57min : 1694.853m/z					not selected	0.1	0.8	0.2	1.1	2.1	4.3*	1.7	0.3	0.8
36.95min : 1349.653m/z					not selected	0.1	0.9	0.1	0.2	3.4	0.1	0.2	3	3.5*
46.32min : 740.408m/z					not selected	0.4	0.1	1.7	0.1	2.5	0.1	0.1	1.1	3.3*
20.49min : 1056.567m/z					not selected	1.4	0.3	1.1	0.4	1.2	0.1	0.8	3.9*	0.7
23.31min : 834.479m/z					not selected	0.3	1	0.8	0.6	3.1	4.3*	0.8	0.1	0.1
52.84min : 1302.725m/z					not selected	0.1	0.1	0.7	2.5	1.9	4.3*	0.1	0.1	1.2
78.14min : 658.481m/z					not selected	0.2	0.1	0.6	2.4	4*	1.1	0.6	2.2	0.1
48.71min : 1218.681m/z					not selected	0.1	0.7	0.8	3.1*	2.1	3.1*	0.5	0.1	0.3
52.67min : 1987.108m/z					not selected	0.1	3.8*	1.4	0.1	0.4	2	0.1	0.1	2
21.17min : 745.487m/z					not selected	0.1	0.5	0.1	0.1	1.3	4.2*	0.1	2.7	2.6
49.32min : 1136.613m/z					not selected	0.1	0.1	1.2	1.6	0.6	4.2*	0.1	0.1	2.3
36.04min : 1485.795m/z					not selected	0.1	1.7	1.3	2.1	0.1	0.1	0.1	0.1	4.3
43.27min : 1566.910m/z					not selected	0.4	3.8*	1.3	0.1	0.7	3.4	0.9	0.1	0.1
6.65min : 365.200m/z					not selected	0.1	1.8	0.9	1.5	0.3	0.6	1.4	3.7*	0.3
53.60min : 1189.676m/z					not selected	0.1	0.4	0.6	1.9	3.9*	1.1	0.6	0.4	1.6
6.45min : 381.221m/z					not selected	0.2	0.4	1.3	0.9	1.2	1.4	0.1	3.6*	0.7
70.87min : 2629.410m/z					not selected	0.1	4*	0.1	4.6*	3.9*	0.1	0.1	0.4	0.1
41.56min : 720.388m/z					not selected	0.1	1.3	2.4*	0.9	0.1	3.1*	0.1	1.1	0.4
5.54min : 598.984m/z					not selected	1	0.3	0.4	3.1*	0.4	1.5	0.8	1.2	1.3
54.18min : 1565.815m/z					not selected	0.1	0.1	0.1	0.6	3.9*	1.7	2.8	2.6	0.1
43.00min : 764.395m/z					not selected	0.6	0.2	1.1	0.1	0.2	2.3	1.6	0.1	3.3*
29.57min : 1025.629m/z					not selected	0.2	3.8*	2.3	1	0.7	0.1	0.5	1.1	0.1
72.08min : 1753.848m/z					not selected	0.1	2.1	0.1	2.8	1	0.1	1.2	1.1	2.3
16.74min : 742.419m/z					not selected	0.6	0.8	1.4	1.6	1.6	0.1	3.4*	0.2	0.2
32.00min : 921.511m/z					not selected	0.3	0.2	0.9	0.1	1.9	1.2	3.4*	1	1.2
30.95min : 765.446m/z					not selected	1.4	3.6*	1.9	0.1	0.1	0.1	0.1	2.2	0.2
6.45min : 462.263m/z					not selected	0.4	0.1	1.5	0.2	0.6	0.1	3.1*	3.5*	0.5
42.85min : 1366.720m/z					not selected	1.8	3	0.8	0.1	3.8*	0.1	0.7	0.1	0.3
37.39min : 1756.805m/z					not selected	0.2	2.2	2	0.1	3.7*	1.9	0.1	0.1	0.1
23.91min : 992.515m/z					not selected	0.1	2.9	0.1	1.6	2.6	4.1*	0.8	0.1	0.1
17.66min : 504.293m/z					not selected	0.3	0.6	1.4	0.2	0.7	1.2	3.3*	0.7	1
43.13min : 1308.678m/z					not selected	0.1	1	0.4	1.3	3.7*	0.8	0.8	2.3	0.5
58.06min : 1704.919m/z					not selected	0.1	0.1	0.1	2.6	3.3	4.1*	1.8	0.1	0.3
47.36min : 1420.741m/z					not selected	1.9	0.8	2.4*	0.1	0.6	1.3	0.8	0.1	0.6
42.35min : 1101.602m/z					not selected	0.1	0.1	0.7	0.1	3.6	3.9	0.1	0.1	2.2
7.03min : 421.194m/z					not selected	0.2	1.4	1.7	2.2	0.3	0.1	0.7	3.5*	0.1
37.06min : 1070.701m/z					not selected	0.8	0.1	2.1	0.1	0.5	0.7	1.1	0.1	3.2*
38.26min : 1219.638m/z					not selected	0.1	0.1	2.8*	0.1	3.7*	0.9	0.8	1.3	0.2
16.82min : 457.244m/z					not selected	0.1	0.8	1.3	2.6	0.8	0.1	0.9	3.5*	0.1
52.31min : 1679.911m/z					not selected	0.1	0.1	0.1	0.6	3.7*	5.5*	0.8	2.1	0.1
40.88min : 904.541m/z					not selected	0.1	0.2	0.1	0.1	0.1	2.2	2.1	3.3*	3.1*
28.84min : 1067.632m/z					not selected	0.1	0.6	0.2	0.1	2	0.9	3.2*	3.2	1
19.14min : 560.312m/z					not selected	3.2*	0.1	2.3*	0.2	0.5	0.1	1.5	0.2	0.7
48.33min : 1458.712m/z					not selected	3.7*	0.4	1.7	0.1	0.1	3.9*	0.1	0.1	0.1
22.06min : 667.337m/z					not selected	0.2	0.1	1.3	0.3	1.2	0.1	3.1*	3.4*	0.5
40.56min : 984.481m/z					not selected	0.6	2.6	0.7	3.1*	1.9	0.6	0.7	0.1	0.1
44.73min : 1677.821m/z					not selected	0.6	0.6	1.5	0.6	0.6	3.9*	0.6	0.6	0.6
21.39min : 735.435m/z					not selected	0.2	3.2	0.2	1.5	3.6*	3.3	0.1	0.1	0.1
34.49min : 738.365m/z					not selected	0.2	0.1	2.3*	0.1	1.5	2.8*	1.5	0.6	0.4
62.75min : 1744.000m/z					not selected	0.1	2.9	0.1	3.3	3.6*	0.1	0.1	2.3	0.1
38.24min : 1192.637m/z					not selected	0.7	0.7	0.7	0.7	3.6*	1.2	0.7	0.7	0.8
19.15min : 816.475m/z					not selected	1.2	0.2	3*	3*	0.1	0.1	0.5	0.2	0.7
20.64min : 756.431m/z					not selected	0.1	1.3	1.3	0.1	2.7	3.6*	0.6	0.1	0.5
66.98min : 2144.136m/z					not selected	0.1	1.8	0.1	1.3	3.6*	1	0.1	3.3*	0.5
40.51min : 973.411m/z					not selected	3.2*	0.4	2.2*	0.1	0.6	0.2	0.2	0.1	1.5
53.71min : 1447.769m/z					not selected	0.1	0.8	2.1*	1.6	1.2	2	0.6	0.9	0.1
37.26min : 762.413m/z					not selected	2.3	0.1	1.2	0.1	2.1	0.1	0.1	0.1	3.1*
37.75min : 1310.716m/z					not selected	0.1	0.3	0.1	1.5	3.6*	4*	0.5	1.8	0.1
38.63min : 540.384m/z					not selected	1.2	3.4*	1.4	2.1	0.5	0.4	0.1	0.6	0.1
21.37min : 574.208m/z					not selected	2.7*	0.2	2.1*	0.9	0.5	0.1	0.8	0.2	1
53.36min : 1141.620m/z					not selected	3.3	0.1	2.1	0.1	0.1	0.1	1.4	0.1	1.6
21.13min : 1064.563m/z					not selected	0.3	3.4*	1.1	2.5	0.4	0.2	0.3	0.1	1.7
23.06min : 350.202m/z					not selected	2.9*	0.2	0.7	0.6	0.6	0.6	0.4	0.4	3.1*
18.34min : 1095.587m/z					not selected	0.1	0.1	0.1	0.1	3.7*	0.1	2.7	3.3*	1.6
58.97min : 431.266m/z					not selected	0.8	2	1.1	1.9	0.2	0.2	0.9	0.2	2.1
21.60min : 508.284m/z					not selected	0.6	0.8	1.9*	1.8	0.7	0.1*	1.5	0.7	0.9
57.18min : 1633.887m/z					not selected	1	2.3	1.8	0.6	0.1	0.1	0.1	0.1	3*
8.56min : 678.360m/z					not selected	0.1	0.5	0.3	3.7	4.1	0.1	0.1	0.1	2.7
5.50min : 500.938m/z					not selected	0.8	0.1	1.8	2.2	2	1.6	0.8	0.1	0.1
5.55min : 373.020m/z					not selected	0.8	1	0.8	2.3	0.8	3.4*	0.1	0.1	0.9
40.71min : 2211.115m/z					not selected	0.1	3.4*	0.1*	1.1	2.1	0.1	1.9	1	1.3
38.97min : 449.281m/z					not selected	0.3	1.8	1	2.9*	1.3	0.3	0.4	0.6	1.2
16.16min : 816.361m/z					not selected	1.2	4.8	0.1	0.1	0.2	1.2	0.1	0.1	3.6
6.45min : 606.301m/z					not selected	1.1	0.7	1.9*	0.7	1	0.7	0.7	1	0.7
63.30min : 1327.700m/z					not selected	0.1	1.2	3.5	1	0.1	0.4	0.1	0.1	2.4
6.09min : 418.276m/z					not selected	0.1	1.2	1.4	2.8*	0.2	0.6	0.6	0.9	1.6
47.88min : 1312.758m/z					not selected	0.2	1.5	2.3*	1.6	3.5*	0.1	0.1	0.5	0.1
46.44min : 1404.720m/z					not selected	0.1*	1.2	1.4	1	1	3.2*	0.5	0.9	0.5
43.04min : 1122.598m/z					not selected	0.1*	1.3	1.8*	1	1.1	1.8	0.8	0.8	0.5
59.64min : 3209.672m/z					not selected	0.1	2.4	0.1	5.4*	0.1	1.7	3.1*	0.1	0.1
33.92min : 1361.701m/z					not selected	0.1	0.5	2.5*	2.7*	1.4	0.9	0.8	0.5	0.1
43.28min : 629.431m/z					not selected	1	2.4	0.4	0.4	0.6	0.4	0.1	1.6	3*
66.32min : 489.311m/z					not selected	1	3.4*	1.6	0.8	0.5	0.1	1.4	0.1	0.4
20.48min : 976.463m/z					not selected	0.2	0.1	3*	0.6	0.7	0.1	1.2	3.1*	0.5
53.29min : 562.308m/z					not selected	0.1	0.9	0.6	0.9	0.7	2	1.1	0.5	3*
56.00min : 1223.623m/z					not selected	0.7	1.6	0.1*	1.3	1.1	0.1	1.7	3*	1.1
16.67min : 534.256m/z					not selected	2.6	0.1	1.4	1.8	0.1	0.1	0.2	3*	0.3
20.73min : 710.372m/z					not selected	0.9	0.4	1.3	0.4	0.4	0.4	3*	0.4	2
38.73min : 997.642m/z					not selected	0.3	0.4	0.4	3.1*	3.3*	2.5	0.1	1.1	0.1
19.00min : 877.458m/z					not selected	0.2	2	0.5	1.1	0.8	3*	1.3	0.1	1.2
19.52min : 1159.607m/z					not selected	0.1	2.3	0.4	3.8	0.1	0.1	3.2	0.1	1.3
40.58min : 1276.668m/z					not selected	0.5	0.7	0.1	1.7	0.1	2.3	0.8	3*	1.4
43.05min : 491.329m/z					not selected	0.1	0.8	0.7	1.1	0.4	1.8	2.9*	0.9	1.3
34.53min : 732.444m/z					not selected	2	0.2	3.2*	0.4	3.3*	0.1	0.1	0.1	0.1
40.23min : 1822.894m/z					not selected	0.1	0.1	1.2	0.1	2	2.9*	2	1.3	0.5
31.09min : 1262.668m/z					not selected	0.1	0.7	1.8	2.1	0.4	2.9*	1	0.7	0.1
60.86min : 2238.124m/z					not selected	0.1	1.2	0.1	2.3	3.2*	1	1.3	1.4	0.6
60.37min : 2222.126m/z					not selected	0.1	0.9	0.1	1.1	3.8*	0.1	2.2	3*	0.5
15.99min : 515.338m/z					not selected	1.2	0.9	1.8*	1	0.8	0.1*	1.2	0.7	0.9
21.94min : 704.399m/z					not selected	3.3*	0.2	0.6	0.1	0.1	0.8	0.5	0.9	3*
46.85min : 623.271m/z					not selected	0.1	1	0.6	0.7	1.6	0.3	0.1	3*	2.8*
66.18min : 484.354m/z					not selected	0.5	1.1	1.6*	1.5	0.7	1	0.9	0.5	1.1
36.46min : 1043.619m/z					not selected	0.3	2.4	0.5	0.5	3.1*	1.5	0.1	0.8	1.2
40.79min : 1336.715m/z					not selected	2.3	3.2*	2.5	0.1	0.1	0.1	0.1	0.6	0.3
6.23min : 379.207m/z					not selected	0.2	0.6	3*	2.6*	0.3	0.1	1.7	0.5	0.3
39.35min : 989.583m/z					not selected	0.2	2.3	0.5	2.6*	3.1*	0.3	0.1	0.4	1.1
56.44min : 769.421m/z					not selected	0.1	3.3*	0.9	1.4	0.9	1.2	2.6*	0.1	0.1
45.27min : 497.281m/z					not selected	0.1	0.5	0.6	2.4	2.9*	1.7	2.2	0.1	0.3
51.88min : 1197.653m/z					not selected	0.1	2	0.5	3.6*	2.9*	0.1	2.1	0.1	0.1
61.49min : 1734.902m/z					not selected	0.1*	1.6	0.3*	1.7	0.9	1.7	1.3	1.5	1.3
18.38min : 435.242m/z					not selected	3.1*	0.5	1	0.5	0.5	0.1	0.8	0.1	2.6*
40.01min : 1134.522m/z					not selected	0.1	3.4*	0.4	0.1	2.8*	3.3*	0.8	0.7	0.1
37.51min : 639.325m/z					not selected	0.4	1	1	1.7	2.8*	1	0.8	0.6	0.4
48.21min : 1168.586m/z					not selected	0.1	3.2*	0.2	1.3	2.8*	0.6	1.3	1.6	0.2
22.76min : 765.432m/z					not selected	0.1	0.5	0.6	1.2	2.7*	3.5*	0.1	0.9	0.9
33.53min : 1634.816m/z					not selected	0.1	3.2*	0.2	0.5	0.9	3.5*	1.7	1.6	0.1
50.72min : 731.387m/z					not selected	0.1	3.1*	0.8	0.1	0.2	4.1*	0.6	0.8	0.9
40.32min : 756.474m/z					not selected	0.5	1.5	1.2	0.6	0.8	2.6*	0.3	0.6	1.3
40.16min : 1259.709m/z					not selected	0.1	0.8	0.7	0.2	2.7*	1.1	0.9	1.3	2.1
69.82min : 1878.976m/z					not selected	0.1	2	0.1*	1.7	1.1	1	1.6	2.2	0.9
6.50min : 397.254m/z					not selected	0.2	0.6	1.3	2.5*	0.4	0.1	1.4	2.9*	0.6
68.57min : 1942.850m/z					not selected	0.1	3*	0.8	1	0.7	1.6	2.4	0.1	0.7
31.75min : 1180.635m/z					not selected	0.5	1.5	0.8	0.1	2.7*	0.1	1.5	1.2	1.5
48.66min : 2949.355m/z					not selected	0.1	3.4*	0.1*	1.5	1.8	1.1	2.6*	0.6	0.3
17.07min : 407.268m/z					not selected	0.3	0.7	0.8	2.5	1	0.2	1.7	2.9*	0.3
23.33min : 1294.700m/z					not selected	0.1	4.1	0.1	4	2	0.1	0.1	0.1	1.4
54.16min : 1891.011m/z					not selected	0.1*	0.5	1.5	0.7	0.7	1.3	0.7	2.7*	1
66.26min : 1773.842m/z					not selected	0.1	1.1	0.1*	1.8	3.1*	0.8	1	2.7*	0.6
42.81min : 1523.861m/z					not selected	0.2	0.9	1	0.3	0.1	2.3*	0.7	2.6*	1.6
61.02min : 2495.356m/z					not selected	0.1	1	0.1*	3.1*	1.7	0.7	1.3	2.6*	0.7
5.36min : 519.943m/z					not selected	0.8	1	0.3	1.8	0.7	0.5	2.3*	1.8	0.8
42.08min : 1576.795m/z					not selected	0.2	1.1	0.7	1	2.6*	0.6	1.2	1.5	1
52.07min : 942.578m/z					not selected	0.1	0.8	1.4	2.4*	1.9	0.1	0.1	1.4	1.3
64.95min : 563.382m/z					not selected	1	2.9*	0.7	0.7	0.6	0.7	1.1	0.1	1.7
41.53min : 1774.923m/z					not selected	0.2	1.2	0.9	0.9	1.4	1.4	0.6	2.4*	0.7
45.47min : 1549.915m/z					not selected	0.2*	1.9	0.5	0.8	1.9	0.8	0.7	2.3*	1.2
53.59min : 2331.336m/z					not selected	0.1*	1.4	0.5*	1.8*	1.1	1	0.9	2*	1.2
20.80min : 1158.501m/z					not selected	2.8	2.8	0.1	0.1	1.2	1.8	0.1	2	0.1
39.36min : 1088.649m/z					not selected	0.1*	1.3	1.6	2.2*	0.8	1	1.1	0.8	0.5
46.91min : 1495.773m/z					not selected	0.1*	0.9	0.7	1.6	0.9	2.3*	2.2*	1.3	0.3
65.57min : 1758.870m/z					not selected	0.3	0.4	0.9	2.1*	0.8	2.2*	1.5	0.5	0.9
79.20min : 716.521m/z					not selected	0.3	0.6	0.1*	2.2	0.8	2.7*	2.6	0.1	1.6
47.03min : 1410.806m/z					not selected	1	2.4*	1.2	0.8	0.4	1.2	0.2	0.5	1.4
59.81min : 1397.704m/z					not selected	0.1	2.9	0.1	0.1	1.5	0.1	0.1	2.7	3.3
64.89min : 860.962m/z					not selected	0.1	0.1	0.1	3.2	1.9	3.4	0.1	3.7	0.1
52.21min : 442.343m/z					not selected	2.2*	0.7	1.6	0.3	0.3	0.8	0.1	0.3	2.2*
65.49min : 3911.132m/z					not selected	0.1	0.1	5.3	0.1	0.1	5.6	0.1	0.1	0.1
43.39min : 1346.738m/z					not selected	0.1*	0.5	0.9	1.3	2.5*	1.1	0.9	1.9	0.6
40.17min : 958.549m/z					not selected	0.1*	2.2*	0.8	3*	1.6	1	0.8	0.6	0.2
66.81min : 1245.664m/z					not selected	0.5	2	0.2*	1.5	2.2*	1.1	1.8	0.6	0.5
68.07min : 1679.768m/z					not selected	0.1	3.8	0.1	2.6	2.6	0.1	0.1	0.1	2.1
45.07min : 1428.829m/z					not selected	0.2*	0.6	1.1	1.1	2.1*	1.7	1	1.4	0.4
71.17min : 599.443m/z					not selected	1.1	1.4	1	0.6	1.2	1.5*	1	0.5*	0.9
64.85min : 541.401m/z					not selected	1.1	1.5*	1.2	0.6	1.1	1.2	0.9	0.4*	0.8
71.34min : 376.262m/z					not selected	1.3	0.7	0.1*	1.1	1.1	3.3*	0.3	0.6	1.9
62.35min : 2360.332m/z					not selected	0.1	2.1	0.1*	2	2.3	1.1	0.7	1.2	1.2
5.37min : 522.972m/z					not selected	0.8	0.8	0.8	1	1.5	0.9	2*	1.1	0.7
74.50min : 525.370m/z					not selected	1.5*	0.8	1.3	0.7	1.3	1.3	0.7	0.3*	0.9
53.08min : 1150.610m/z					not selected	0.1	3	0.1	4	0.1	0.1	0.1	1.2	3
58.71min : 483.358m/z					not selected	1.4	1.5	1.2	0.5	1	1.2	0.9	0.3*	0.9
25.48min : 824.511m/z					not selected	1.3	1.1	1.5	1	0.5	0.1*	0.9	0.4	1.7*
57.95min : 923.444m/z					not selected	0.1	1	0.1*	1.9	1.9	0.4	1.7	2.1	1.5
74.08min : 542.396m/z					not selected	0.7	1.2	1.2	1.7*	0.7	0.5*	1	0.9	1
5.37min : 506.995m/z					not selected	1	0.9	0.9	0.9	1.9*	0.9	1.6	0.9	0.5
39.08min : 1431.784m/z					not selected	0.1	4.1	0.7	1.4	3	1.2	0.1	0.5	0.1
5.33min : 583.006m/z					not selected	1	1	0.8	0.9	1.5	0.7	2*	0.7	0.7
42.05min : 648.321m/z					not selected	0.2	0.7	0.1*	0.3	2.2	2.5	1.8	1.5	1.5
66.02min : 467.327m/z					not selected	1.3	1.4	1.3	0.9	1.3	1.2	1	0.2*	0.4*
71.01min : 616.467m/z					not selected	0.7	1.4	1.1	1.5*	0.6	0.6	1	0.8	1.2
7.50min : 854.475m/z					not selected	0.1	0.8	0.1	0.1	1.2	4.3	0.1	0.1	5.2
52.34min : 425.317m/z					not selected	2.3*	1.3	1.2	0.5	0.7	0.9	0.6	0.1*	1.1
26.03min : 842.523m/z					not selected	1.1	0.9	1.3	1.5	0.6	0.1*	1.4	1.2	0.8
56.90min : 1449.839m/z					not selected	0.1	1.7	0.1*	1.2	1.5	1.9	1	1	2
58.71min : 500.385m/z					not selected	1.3	0.9	1.5	0.9	0.3*	1	0.5	0.6	1.7
24.10min : 479.257m/z					not selected	2.3*	0.9	1.3	0.8	0.1*	0.1*	1.3	0.8	1.1
56.17min : 2284.198m/z					not selected	0.1*	1.9	1.5	1.2	0.1*	2.2*	0.4	1.3	0.7
59.40min : 527.385m/z					not selected	1.4	1.5	1.5	0.3	1	1.2	0.7	0.1*	1

## Sheet: S3 Palmivora in planta
P. palmivora detection in planta
Accession	Description	Peptide	Coverage [%]	# PSMs	# Unique Peptides	# AAs	MW [kDa]	calc. pI	Relative abundance
A0A2P4X2Y9	Uncharacterized protein OS=Phytophthora palmivora var. palmivora OX=611791 GN=PHPALM_31283 PE=4 SV=1	SGSEPESQVPGGNWGSSPAEWHESWEAFSAHMEEYYK	33	1	1	111	12.6	8.22	0
A0A2P4Y6F1	Short chain dehydrogenase OS=Phytophthora palmivora var. palmivora OX=611791 GN=PHPALM_9772 PE=3 SV=1	TLAMDLRDNNVAVVTINPGYVETDMTNHQGVIKPDDAVAAMANIVAK	19	1	1	242	25.8	5.36	0.0107802
A0A2P4X141	Ankyrin repeat-containing protein (Fragment) OS=Phytophthora palmivora var. palmivora OX=611791 GN=PHPALM_32031 PE=4 SV=1	VLAGVEGNEAIHKLVNASSSSNGLTALHHACAGGNDNVVELLLK	5	1	1	822	90.7	6.57	0.00875358
A0A2P4WZW8	Uncharacterized protein OS=Phytophthora palmivora var. palmivora OX=611791 GN=PHPALM_36476 PE=4 SV=1	VGQLLQMVIMSNSVSPACLTALGQMADSGKVLALPFVEEIK	3	1	1	1202	135.6	7.02	0
A0A2P4YC51	Integrase catalytic core protein OS=Phytophthora palmivora var. palmivora OX=611791 GN=PHPALM_7517 PE=4 SV=1	NSICVVPAVCVAFDYIVEQPDADTAFLNSGLSDIVYMEVPDGVKNAK	26	1	1	182	20.3	5.48	0.214352
A0A2P4YF35	Uncharacterized protein OS=Phytophthora palmivora var. palmivora OX=611791 GN=PHPALM_6347 PE=4 SV=1	TLAMLKIVNNTAGTVPSDSEDDSDEADDVVSEELSMGNLPTIGSPK	11	1	1	424	47.7	6.05	0.0646685
A0A2P4Y6Z0	Uncharacterized protein OS=Phytophthora palmivora var. palmivora OX=611791 GN=PHPALM_9704 PE=4 SV=1	QKMATSGVLSTLPELTAEVYLFENPLAMLR	21	1	1	146	16.6	8.22	0.0644135
A0A2P4WXD6	Uncharacterized protein OS=Phytophthora palmivora var. palmivora OX=611791 GN=PHPALM_37469 PE=4 SV=1	EPIQTQIEIPNPSVFTVSIGTLTMDLSLNVPR	3	1	1	1139	124.2	6.92	0.0817233
A0A2P4XEY5	Uncharacterized protein OS=Phytophthora palmivora var. palmivora OX=611791 GN=PHPALM_20403 PE=4 SV=1	LTSMLHALRQLDESDVLVIQDQMDVTCGIVMQTK	7	1	1	472	54.9	7.84	0.0441472
A0A2P4Y445	Secreted RxLR effector peptide protein OS=Phytophthora palmivora var. palmivora OX=611791 GN=PHPALM_10670 PE=4 SV=1	RLLYILMAAVLTLSVPQTSVTASVDSDVALAGVMSLGFLHLVGAEQSR	29	2	1	164	18.3	5.63	0.0194289
A0A2P4Y928	ATP-dependent RNA helicase OS=Phytophthora palmivora var. palmivora OX=611791 GN=PHPALM_8758 PE=4 SV=1	MTLQQLAMISAILYAGLAPNLVHVEPPLAYGPK	2	1	1	1424	158.1	6.52	0
A0A2P4XMN5	Uncharacterized protein OS=Phytophthora palmivora var. palmivora OX=611791 GN=PHPALM_17263 PE=4 SV=1	LSIVTAAGPVNIVHPMLCLILESASDEVLLRGDMLK	16	1	1	225	25.3	7.18	0
A0A2P4Y6T9	Uncharacterized protein OS=Phytophthora palmivora var. palmivora OX=611791 GN=PHPALM_9621 PE=4 SV=1	GAALCWSRCDLFLMVFAPGVYFDPVK	4	1	1	639	71.3	5.99	0.0285032
A0A2P4Y940	Integrase catalytic domain-containing protein OS=Phytophthora palmivora var. palmivora OX=611791 GN=PHPALM_8734 PE=4 SV=1	SAGVLELVHTDVMGPMQTKTPGSCTYVVTFIDDYSR	36	1	1	101	11.4	9.83	0.0462243
A0A2P4XW37	Helitron helicase-like protein OS=Phytophthora palmivora var. palmivora OX=611791 GN=PHPALM_13920 PE=4 SV=1	HIVTDGLSAEILSDIDEVMEQHNPYAQQFLHAREILIER	16	1	1	242	27.3	8.27	0.0472567
A0A2P4YT94	Cyclic nucleotide-binding domain-containing protein OS=Phytophthora palmivora var. palmivora OX=611791 GN=PHPALM_1071 PE=4 SV=1	LLVGVDGSNVANITTGEVRVLSQSIEIDTSLGEVAVPPK	5	1	1	719	80.3	9.29	0
A0A2P4X3Y2	Uncharacterized protein OS=Phytophthora palmivora var. palmivora OX=611791 GN=PHPALM_30911 PE=4 SV=1	TGSTTELVLTFSLDHPSEVHYMLGASDNAEFNVTSPHNISNK	2	1	1	1973	214.1	5.22	0.0180334
A0A2P4XDQ9	Uncharacterized protein OS=Phytophthora palmivora var. palmivora OX=611791 GN=PHPALM_20873 PE=4 SV=1	GQMLAHLLWHTLQTTQEQKTQMSHLFAQTVQIQQLTSSSAPR	57	1	1	74	8.4	7.52	0
A0A2P4YP98	Sulfate Permease (SulP) Family OS=Phytophthora palmivora var. palmivora OX=611791 GN=PHPALM_2644 PE=4 SV=1	MFGILCLTFHFMVLLMLELDIVVGIIIAGFNFIYSYIATSSVHR	10	2	1	451	49.9	6.84	0.274587
A0A2P4XZV4	Endoplasmic reticulum-Golgi intermediate compartment protein OS=Phytophthora palmivora var. palmivora OX=611791 GN=PHPALM_12403 PE=4 SV=1	VAGDLSFAHAGSLTVFSFFDFLNFNSSHVVNHLR	12	2	1	282	31.3	6.1	0.0580641
A0A2P4XXM6	Uncharacterized protein OS=Phytophthora palmivora var. palmivora OX=611791 GN=PHPALM_13258 PE=4 SV=1	LTQLMQFMMHSQQQQQAQMREMMAQQMSFQQQLLSQQTQSR	8	2	1	528	60.8	8.85	0.0190648

## Sheet: S4 Barley proteome
							Root		Shoot		Relative protein abundane
							P.palmivora:mock (peptide-based)		P.palmivora:mock (peptide-based)
Accession	Description	Sum PEP Score	Coverage [%]	# Peptides	# PSMs	# Unique Peptides	Ratio	Adj. P-Value	Ratio	Adj. P-Value	root-inf-01	root-inf-02	root-inf-03	root-inf-04	root-01	root-02	root-03	root-04	Shoot-inf-01	Shoot-inf-02	Shoot-inf-03	Shoot-inf-04	Shoot-01	Shoot-02	Shoot-03	Shoot-04
HORVU0Hr1G001490	Photosystem I reaction center subunit VI, chloroplastic	28.721	52	4	48	4			4.49	0.010089	809675	393876							5.68336e+07	5.48462e+07	4.09246e+07	3.74399e+07	1.50648e+07	1.63763e+07	3.41709e+07	2.68519e+07
HORVU0Hr1G004700	40S ribosomal protein	36.056	45	7	64	4	0.17	8.07698e-06	11.329	0.00481134	1.9276e+06	2.90625e+06	503566	343018					9.42782e+06	9.74025e+06	1.79775e+06	1.6116e+06	193923		168551	236062
HORVU0Hr1G005300	2-oxoglutarate (2OG) and Fe(II)-dependent oxygenase superfamily protein	7.447	10	2	12	2	0.726	0.724147	0.01	3.60723e-17	8.34225e+06	4.88292e+06	4.70058e+06	4.47878e+06	9.89332e+06	1.00821e+07	6.74518e+06	6.38267e+06					1.1713e+06	1.2192e+06		811123
HORVU0Hr1G008790	Chaperon-like	8.084	9	3	8	3			100	3.60723e-17									5.62155e+06	5.0617e+06	3.44134e+06	3.24394e+06
HORVU0Hr1G012940	Alcohol dehydrogenase	50.768	19	4	67	2	1.03	0.982254	0.01	3.60723e-17	1.18354e+07	1.59878e+07	1.46142e+07	1.54751e+07	1.88644e+07	1.77318e+07	6.34904e+06	1.1592e+07					992035	1.69507e+06	2.22154e+06	1.7738e+06
HORVU0Hr1G013200	alpha/beta-Hydrolases superfamily protein	9.129	14	3	5	2	0.059	9.17963e-09	2.174	0.572584		241574		208839	4.54663e+06	3.81677e+06	5.02731e+06	3.57759e+06	828260				2.7275e+06	2.7872e+06	2.54016e+06	2.40168e+06
HORVU0Hr1G014150	Glucose-1-phosphate adenylyltransferase family protein	10.043	12	2	5	2	0.01	4.44411e-17	0.01	3.60723e-17					1.24636e+06	1.16029e+06	689470	452759					7.93103e+06	7.84007e+06	2.46595e+06	2.49955e+06
HORVU0Hr1G017120	ATPase GET3	26.091	17	5	17	5			100	3.60723e-17	1.08702e+06	497831	719842						7.53121e+06	8.47877e+06	1.86891e+06	1.88201e+06
HORVU0Hr1G017220	Mannan endo-1,4-beta-mannosidase 4	40.987	27	8	44	8	0.77	0.861552	0.01	3.60723e-17	8.26481e+06	3.46099e+07	6.84103e+07	6.79761e+07	9.53955e+06	9.94281e+06	3.09585e+07	3.38137e+07					744638	357041	495654
HORVU0Hr1G018200	Vacuolar protein sorting-associated protein 27	3.574	5	2	3	2	0.094	6.61866e-10			336438			113468							142061	116464
HORVU0Hr1G021000	Stomatin-1	15.574	15	2	6	2			100	3.60723e-17									1.00488e+06	1159785	594439
HORVU0Hr1G028540	30S ribosomal protein S2, chloroplastic	22.518	26	6	44	6	9.411	1.04196e-06	0.728	0.412526	3.29869e+07	2.42444e+07	2.43649e+07	2.36848e+07	3.42617e+06	2.92611e+06	3.9559e+06	2.46277e+06	4.70749e+07	4.31308e+07	1.93172e+07	2.11428e+07	5.41203e+07	5.33409e+07	3.3822e+07	3.2676e+07
HORVU0Hr1G031480	Cytochrome f	127.778	55	15	247	15	3.422	0.00252128	2.053	0.489629	3.82545e+07	5.31024e+07	4.33369e+07	4.65834e+07	1.19994e+07	1.1009e+07	1.38687e+07	1.17088e+07	3.24615e+08	3.27807e+08	3.12877e+08	3.41568e+08	2.30126e+08	2.28882e+08	2.12783e+08	2.21563e+08
HORVU0Hr1G036480	NAD(P)H-quinone oxidoreductase subunit H, chloroplastic	61.582	42	12	50	12	0.364	0.0929686	0.301	0.0431568	2.27288e+07	1.6575e+06	1.30645e+06	2.02716e+06	2.07644e+06	1.31437e+07	573282	2.12945e+06	1.62881e+07	1.59855e+07	1.1276e+07	1.38113e+07	4.77997e+07	4.69745e+07	2.75045e+07	2.74511e+07
HORVU1Hr1G000160	Horcolin	13.386	26	4	12	4	0.031	4.44411e-17	6.891	0.0128809		60408.5	171597	314206					2.19124e+07	2.05689e+07	4.78248e+06	4.06678e+06				101152
HORVU1Hr1G001570	O-methyltransferase family protein	6.503	11	2	9	2	5.671	0.000800153	N/A	N/A	2.52741e+06	2.52701e+06					684322	934933	93174.7	81985.7			606366	756489	1.55318e+06	1.29527e+06
HORVU1Hr1G007310	Calcium-transporting ATPase 1	3.623	2	2	4	2	0.018	4.44411e-17	0.039	0.0223186			165600	149556	1.80057e+07	1.7144e+07	2.16956e+07	1.62285e+07			105646		2.10885e+06	2.15133e+06	3.70658e+06	3.74466e+06
HORVU1Hr1G007800	Alcohol dehydrogenase	4.409	9	2	7	2			100	3.60723e-17									288444	279145	1.6991e+06	2.34325e+06
HORVU1Hr1G008540	Alginate_lyase2 domain-containing protein	8.816	13	2	7	2	0.171	8.51316e-06	0.194	0.0110162	292382	598780					2.54865e+06		1.49487e+06	1.8323e+06			8.21732e+06	8.81146e+06	1.10274e+07	152292
HORVU1Hr1G011930	O-methyltransferase 1	151.053	66	14	167	11	1.138	0.817976	0.012	2.32643e-08	1.71504e+08	2.0054e+08	1.68015e+08	1.71034e+08	1.51373e+08	1.36405e+08	1.74381e+08	1.64097e+08	63940	1.0385e+06	314294	2.99079e+06	1.95863e+07	1.86723e+07	3.57157e+07	3.6113e+07
HORVU1Hr1G013740	Dihydrolipoyl dehydrogenase	70.799	39	12	52	10	23.246	8.34726e-12	1.347	0.961024	2.19198e+07	2.2821e+07	2.605e+07	2.5475e+07	2.85775e+06	752427	1.68907e+06	2.36363e+06	1.82319e+07	1.93363e+07	8.00747e+06	7.07123e+06	9.48538e+06	8.91231e+06	8.54124e+06	9.04657e+06
HORVU1Hr1G018710	Carboxypeptidase Y homolog A	26.792	16	5	26	5	1.366	0.785248	0.01	3.60723e-17	8.50396e+06	5.12692e+06	8.7633e+06	1.25855e+07	7.77478e+06	4.04335e+06	2.22935e+06	1.8265e+06					650814	777632	475485	279816
HORVU1Hr1G020400	cullin 1	4.332	3	2	2	2			100	3.60723e-17									822904	792006	322796	177180
HORVU1Hr1G020430	1-aminocyclopropane-1-carboxylate oxidase	5.041	8	2	3	2	0.254	0.00101936	3.89	0.0846739	1.11776e+06	485187	1.08617e+06	849876					2.91028e+06	3169982			237881	276371	282101	268598
HORVU1Hr1G023030	Tubulin gamma-2 chain	6.997	4	2	2	2	0.01	4.44411e-17	0.01	3.60723e-17							2.70785e+06	1.92587e+06						1.31748e+06	689781	472325
HORVU1Hr1G024240	Acyl-CoA dehydrogenase	33.576	21	8	33	8	1.787	0.420099	0.17	0.0166019	1.06734e+07	8.96285e+06	3.87411e+06	6.49024e+06	8.93992e+06	1.15185e+07	7.28216e+06	6.59136e+06	717353	3.8102e+06	274995		9.73711e+06	8.01376e+06	1.45662e+07	1.3397e+07
HORVU1Hr1G024400	6-phosphofructo-2-kinase/fructose-2,6-bisphosphatase	14.107	7	5	11	3	0.059	1.15497e-08	1.165	0.987267	468907	279425		192826	1.03743e+07		7.70686e+06	8.57857e+06	1.08041e+06	1.20662e+06			6.74675e+06	6.74687e+06	4.79477e+06	4.37849e+06
HORVU1Hr1G030790	Chaperone protein dnaK	85.021	33	23	120	12	0.326	0.0111159	0.46	0.110679	2.12092e+07	2.12e+07	2.15079e+07	1.4516e+07	1.65419e+08	1.24604e+08	8.18487e+07	6.63786e+07	2.5166e+07	2.56011e+07	9.92183e+06	1.38155e+07	4.80484e+07	4.75547e+07	7.94196e+07	7.75822e+07
HORVU1Hr1G040670	Phosphoribosylformylglycinamidine synthase	20.939	6	5	12	5	0.757	0.835367	100	3.60723e-17	2.53641e+06	2.23514e+06	2.59564e+06	3.05904e+06	3.84878e+06	4.20012e+06	3.12172e+06	3.0596e+06	3.1185e+06	3.11964e+06	1.42908e+06
HORVU1Hr1G042050	Coatomer subunit gamma-2	28.522	15	9	36	5	0.802	0.902186	0.217	0.0239052	1.96138e+07	7.68075e+06	1.4663e+07	1.54151e+07	1.65938e+07	1.66739e+07	1.63479e+07	1.6901e+07	1.08543e+06	1.70599e+06			1.09894e+07	1.09455e+07	4.98912e+06	6.16762e+06
HORVU1Hr1G043660	Vacuolar-sorting protein BRO1	21.923	9	6	16	6	1.115	0.957061	0.01	3.60723e-17	6.13737e+06	4.46863e+06	9.20201e+06	9.05829e+06	2.87505e+06	3.25938e+06	8.97945e+06	1.04904e+07					1.71928e+06	1.86028e+06	1.27505e+06	1.58289e+06
HORVU1Hr1G045280	Uncharacterized protein	14.744	15	4	6	4			8.987	1.98692e-05						700288		156077	8.04603e+06	7.64429e+06			568503	450482	526574	483513
HORVU1Hr1G048510	Beta-fructofuranosidase, insoluble isoenzyme 4	12.881	10	2	7	2	2.116	0.27463	100	3.60723e-17	1.34013e+06	1.61009e+06			662728	783751	495522		1.72714e+07	1.98202e+07	6.29342e+06	8.29831e+06	98471.9	86626.5	160925
HORVU1Hr1G050640	PAP_fibrillin domain-containing protein	9.416	9	3	5	3	7.555	1.30106e-05	9.382	0.020225	2.36949e+06	2.07837e+06	3.18165e+06	3.33913e+06							1.21502e+07	1.37342e+07	6.17983e+06	6.13275e+06	1.93952e+06	1.8682e+06
HORVU1Hr1G052470	Glutathione S-transferase family protein	8.51	10	3	23	2	0.317	0.338788	14.297	0.000234317	1.5034e+06		238393	88368.8	839397	622912	824280	526860	1.34601e+06	1.8672e+06	3.49305e+06		94148.7	137159	188339
HORVU1Hr1G053070	Lactamase	6.542	15	3	8	3	0.054	5.17918e-09	0.01	3.60723e-17	3.87374e+06	3.68468e+06	3.87202e+06	3.84844e+06	4.20427e+06	383793	3.37146e+06	3.03425e+06					1.95723e+06	1.93395e+06	3.02232e+06	2.88502e+06
HORVU1Hr1G053320	Branched-chain-amino-acid aminotransferase 6	4.444	5	2	3	2	5.93	0.000288046	100	3.60723e-17	3.64949e+06	5.16297e+06	8.22889e+06	8.15388e+06					2.62039e+06	1.82705e+06
HORVU1Hr1G056530	Histone H2B.1	90.271	37	9	630	2	0.062	0.000374502	0.713	0.645566	108932	103185	65107.3	63313.3	1.3399e+06		874858	835058	2.10667e+06	1922949	77340.3		1.37058e+06	1.43448e+06	2.81798e+06	2.82628e+06
HORVU1Hr1G056630	UDP-glucose 4-epimerase	24.301	21	6	16	6	0.01	4.44411e-17	13.323	1.85981e-07						298738	268135	201635	1.02404e+07	9.15604e+06			233535			287549
HORVU1Hr1G057330	none	4.15	5	2	4	2	1.149	0.913344	0.01	3.60723e-17	3.07931e+06	2.27785e+06	2.3683e+06	2.80774e+06	2.39344e+06	2.10545e+06	2.17788e+06	2.14913e+06					1.27228e+06	1.37826e+06	1.09858e+06	1.10829e+06
HORVU1Hr1G060090	Tocopherol cyclase, chloroplastic	4.279	4	2	2	2	0.01	4.44411e-17	0.01	3.60723e-17								1.08953e+06					1.37157e+06	1.34507e+06	793437	812840
HORVU1Hr1G060180	Importin subunit beta-1	41.068	13	6	29	6	1.181	0.880996	0.167	0.0487687	1.50333e+07	1.09101e+07	1.7619e+07	2.10703e+07	5.61322e+06	1.54713e+07	2.06457e+07	1.24576e+07	287051	292549			8.94908e+06	1.012e+07	1.21787e+07	1.61196e+07
HORVU1Hr1G061020	Uncharacterized protein	6.476	8	3	4	3	0.13	1.87265e-06	3.886	0.28293	114278	249787	133635	103938	137833				1.99772e+06	2.23375e+06	323908	153323		125564
HORVU1Hr1G061160	Pyruvate, phosphate dikinase 2	33.312	15	9	33	9	0.829	0.925289	0.35	0.00939383	4.43046e+07	4.20929e+07	1.94113e+07	2.14582e+07	3.36798e+07	6.38221e+07	3.2308e+07	4.67144e+07	3.40128e+06	4.48754e+06	7.76343e+06		2.24916e+07	1.77885e+07	1.98806e+07	2.44053e+07
HORVU1Hr1G062110	Endo-1,3;1,4-beta-D-glucanase	45.626	37	8	40	6	0.14	0.000204897	1.417	0.924059	2.69374e+06	525442	590731	391884	2.74074e+06	4.1179e+06	3.0331e+06	2.78039e+06	2.89883e+07	2.95042e+07	8.02739e+06	7.07898e+06	3.80406e+06	3.93183e+06	5.0942e+06	4.66723e+06
HORVU1Hr1G063380	alpha/beta-Hydrolases superfamily protein	4.301	8	2	5	2	100	4.44411e-17	8.195	0.146266	2.8723e+06	2.42536e+06	1.24604e+06	1.45233e+06							1.83609e+06	1.49447e+06	132638	170651	239448	271965
HORVU1Hr1G065960	Acylamino-acid-releasing enzyme	14.093	9	5	9	5	0.979	0.996192	0.01	3.60723e-17	1.30249e+06	1.37041e+06	2.77773e+06	2.68438e+06	3.10929e+06	2.18307e+06	4.27668e+06	3.03187e+06					1.53709e+06	1.08414e+06	213198	245142
HORVU1Hr1G071960	histone H2A 7	21.366	29	4	128	2	0.917	0.999544	6.718	0.000369618	1.76594e+07	2.23871e+07	4.26644e+07	4.39516e+07	1.64438e+07	3.79715e+07	3.84563e+07	4.13639e+07	1.48691e+08	1.44666e+08	1.66742e+08	1.8857e+08	1.29915e+07	1.22541e+07	7.54303e+06	8.00381e+06
HORVU1Hr1G073280	Glycosyl hydrolase family protein	23.556	17	6	24	6	1.068	0.984703	0.01	3.60723e-17	7.90036e+06	7.03385e+06	1.22774e+07	1.76103e+07	3.64133e+06	3.97013e+06	2.77572e+06	2.75945e+06					708485	384913	972869	1.17458e+06
HORVU1Hr1G073640	60S acidic ribosomal protein	21.184	31	4	30	4	0.225	0.00165339	1.406	0.892857	9.43174e+06	7.91262e+06	3.86969e+06	3.34183e+06	2.3676e+07	1.61518e+07	1.14563e+07	8.33129e+06	8.97317e+06	9.34135e+06	8.29664e+06	8.29296e+06	4.42791e+06	4.82953e+06	7.76058e+06	7.50914e+06
HORVU1Hr1G074820	Subtilisin-like protease	9.73	3	2	10	2	0.958	0.985316	0.01	3.60723e-17	2.32846e+06	2.31165e+06	5.78224e+06	6.11888e+06	3.32498e+06	997479	4.49663e+06	4.71029e+06					2.98893e+06	2.88223e+06	1.20057e+06	1.01936e+06
HORVU1Hr1G075120	Carboxymethylenebutenolidase homolog	12.027	15	3	7	3			100	3.60723e-17									1.81597e+06	2.17895e+06		149447
HORVU1Hr1G075680	hexokinase 1	115.043	59	19	134	18	1.129	0.830291	3.815	0.0297866	6.45885e+07	5.01605e+07	7.6432e+07	7.46831e+07	3.86557e+07	3.98746e+07	4.94739e+07	5.93523e+07	1.57968e+07	1.82904e+07			4.64163e+06	3.4625e+06	7.97613e+06	7.57676e+06
HORVU1Hr1G076610	Eukaryotic translation initiation factor 2 subunit 3	36.405	18	7	19	7	0.125	4.5082e-05	N/A	N/A					1.77914e+06	3.14886e+06	4.29982e+06	3.99104e+06	1.12642e+07	11513435			4.38291e+06	4.41419e+06	1.04622e+06	1.10138e+06
HORVU1Hr1G078410	Protein kinase superfamily protein	7.393	5	3	8	3	0.037	2.03042e-11	1.208	0.935482	412851				1.51094e+07	1.30067e+07	9.4815e+06	5.86937e+06	2.47356e+06	2227817	3.08525e+06	2.8371e+06	5.04913e+06	5.44461e+06	2.51349e+06	4.4985e+06
HORVU1Hr1G078500	Uncharacterized protein	21.669	48	8	32	8	0.065	1.59452e-08	1.32	0.925023	6.18975e+06	778785	343914	1.11089e+06	1.0573e+07	9.43363e+06	8.42885e+06	8.07582e+06	8.26414e+06	9.55467e+06	1.84835e+06	343382	1.04043e+06	1.88634e+06	3.94683e+06	4.05256e+06
HORVU1Hr1G079910	60 kDa chaperonin	17.236	11	7	55	4	10.943	2.12606e-07	0.924	0.998906	4.81616e+07	2.94768e+07	3.45961e+07	3.56386e+07	3.40442e+06	3.02432e+06	2.11809e+06	1.98015e+06	9.33397e+06	8.29095e+06	286644	209348	1.26448e+06	1.23956e+06	1.60121e+06	1.53892e+06
HORVU1Hr1G081470	Fatty acid oxidation complex subunit alpha	5.923	20	3	7	3	0.035	1.09886e-10	N/A	N/A					3.99634e+06	3.45387e+06	2.83629e+06	2.59011e+06	1.0878e+06	1.26308e+06			1.49505e+06	1.55723e+06	1.28495e+06	1.31518e+06
HORVU1Hr1G082010	Reticulon-like protein	6.01	7	2	7	2			100	3.60723e-17									2.9852e+06	2.41252e+06	4.00287e+06	2.48581e+06
HORVU1Hr1G089430	GTPase Era	7.771	7	3	4	3	100	9.53307e-13	N/A	N/A	424671	316388	272278	310470					2.97558e+06	1.00554e+06
HORVU1Hr1G090040	Uncharacterized protein	6.612	44	2	5	2	100	4.44411e-17	100	3.60723e-17		309764		177337					1.09089e+06	994726
HORVU1Hr1G091880	solanesyl diphosphate synthase 1	20.263	10	2	10	2			0.038	0.000150784									662955	703443	1.61279e+06	7.42981e+06	7.40735e+06	7.81198e+06	9.39185e+06	6.79048e+06
HORVU1Hr1G092150	Carboxypeptidase Y homolog A	8.573	6	2	7	2			100	3.60723e-17						1.05921e+06			738424	699771		365376
HORVU1Hr1G094480	ATP-dependent Clp protease proteolytic subunit 2	21.556	13	4	20	4	0.065	1.30073e-07	1.342	0.922311	777254	207123	715517	542630	1.24944e+07	1.04163e+07	1.04376e+07	5.40426e+06	1.01413e+07	7.98204e+06	4.04965e+06	5.82583e+06	4.78578e+06	4.92515e+06	5.30869e+06	7.22642e+06
HORVU1Hr1G094530	DNA damage-binding protein 1	10.51	5	3	18	3	0.844	0.894948	0.01	3.60723e-17	7.70585e+06	2.03352e+06	4.938e+06	4.71431e+06	6.19003e+06	8.47169e+06	5.93512e+06	6.76104e+06					3.14866e+06	2.78483e+06	1.34312e+06	970044
HORVU1Hr1G094740	Translation initiation factor IF-2	7.259	2	2	4	2	3.071	0.0253313	100	3.60723e-17	2.62358e+06	1.501e+06		1.29788e+06	1.70773e+06				225814	287462		772882
HORVU2Hr1G001900	Protein transport protein Sec24-like	20.973	13	4	30	4	1.189	0.912684	0.201	0.0262885	1.2008e+07	9.43756e+06	6.10256e+06	7.81197e+06	9.51715e+06	1.20496e+07	5.75017e+06	9.3297e+06	329627			3.21149e+06	5.14406e+07	5.48779e+07	6.70504e+07
HORVU2Hr1G004480	Cytochrome P450 superfamily protein	13.067	9	2	26	2	1.342	0.787863	0.01	3.60723e-17	7.99576e+06	4.46662e+06	1.9667e+07	1.48424e+07	5.73775e+06	8.68736e+06	7.75901e+06	4.71073e+06					1.00665e+06	1.21069e+06	2.38529e+06	1.01254e+06
HORVU2Hr1G004550	Cytochrome P450 superfamily protein	17.593	10	5	22	5	1.326	0.804479	100	3.60723e-17	5.7662e+06	5.27167e+06	1.0175e+07	1.09935e+07	5.57254e+06	4.34233e+06	7.66917e+06	7.63545e+06	2.49427e+06	2677375	244197
HORVU2Hr1G006030	Transmembrane protein 115	14.177	19	3	12	3	0.01	4.44411e-17	7.316	0.00628786					3.87287e+06	1.95656e+06	2.94534e+06	1.78604e+06	2.41701e+06	2.80077e+06			267750	388932
HORVU2Hr1G006250	Dihydrolipoyllysine-residue succinyltransferase component of 2-oxoglutarate dehydrogenase complex	50.267	21	7	49	6	1.011	0.985316	4.075	0.0196973	2.13005e+07	1.86251e+07	1.15443e+07	1.21302e+07	1.57632e+07	1.34165e+07	1.12474e+07	9.62822e+06	1.9263e+07	16018318			2.33581e+06	2.81603e+06	4.24372e+06	4.43896e+06
HORVU2Hr1G010480	50S ribosomal protein L30	4.311	17	2	6	2	1.059	0.97932	0.01	3.60723e-17	3.7441e+06	2.70187e+06	4.15277e+06	4.14057e+06	2.62183e+06	2.44284e+06	3.91387e+06	4.33504e+06					2.52843e+06	2.31485e+06	408307
HORVU2Hr1G010560	Thioredoxin-like	8.605	20	2	15	2	0.122	3.14758e-05				362310			3.57908e+06	3.43324e+06	3.29197e+06	4.53789e+06	215588	230043
HORVU2Hr1G011030	Prostaglandin E synthase 2	12.521	17	4	14	4	1.758	0.477251	15.38	3.27331e-05	3.97763e+06	3.36187e+06	4.00374e+06	3.71944e+06	3.91818e+06	3.17663e+06	2.01105e+06	1.09099e+06	4.61191e+06	1.6081e+06			137772	92135	599716	310157
HORVU2Hr1G012790	Transketolase	9.243	5	4	13	2	0.571	0.810869	0.01	3.60723e-17		133561	94391.3				109862	118952					81975.5	53798.4	53782	114858
HORVU2Hr1G012860	Elongation factor 1-alpha	8.955	6	3	21	3	0.821	0.86495	0.01	3.60723e-17	1.36399e+07	4.73783e+06	1.0282e+07	1.08223e+07	1.07274e+07	1.1933e+07	1.03951e+07	1.29149e+07					1.05109e+07	1.12693e+07	4.8283e+06	4.52152e+06
HORVU2Hr1G016840	2-dehydro-3-deoxyphosphooctonate aldolase	6.241	13	3	4	3	100	4.44411e-17	1.244	0.981994		1.62155e+06	91462.3	80338.8					1.66616e+06	1.49084e+06					3.59727e+06	1.76585e+06
HORVU2Hr1G021070	Cytochrome c oxidase subunit Vc family protein	5.127	25	2	15	2			100	3.60723e-17	1.1424e+06	2.26126e+06					2.53172e+06	1.35454e+06	5.1337e+06	5.94905e+06	3.04084e+06	2.65475e+06
HORVU2Hr1G022680	Complex I intermediate-associated protein 30, mitochondrial	43.721	28	8	17	8	1.615	0.584756	0.192	0.0209491		394180	222778	221487	1.43986e+06	1.59922e+06	3.46031e+06	7.75475e+06	3.25074e+06	3.32405e+06	9.59771e+06	1.22368e+07	2.23521e+07	2.39387e+07	1.50154e+07	1.52804e+07
HORVU2Hr1G022820	Peptidase A1 domain-containing protein	6.963	9	3	5	3			100	3.60723e-17		420376						224724	2.65005e+06	7096454		462516
HORVU2Hr1G023350	Protein transport protein SEC31 homolog B	46.968	15	11	50	11	0.98	0.999544	0.052	4.84016e-08	1.45454e+07	1.00254e+07	1.81416e+07	1.31678e+07	1.1534e+07	1.70702e+07	1.20604e+07	1.17256e+07	3.95211e+06	1.43813e+06			2.03726e+07	1.99428e+07	2.27358e+07	2.03587e+07
HORVU2Hr1G025530	Gamma carbonic anhydrase	46.409	44	9	42	9	0.959	0.97932	14.134	8.59326e-08	8.59548e+06	6.88114e+06	1.02177e+07	1.16804e+07	1.34143e+07	1.08037e+07	1.24638e+07	9.56721e+06	6.29866e+06	6.21904e+06			4.51956e+06	4.50308e+06	3.29723e+06	2.55568e+06
HORVU2Hr1G026340	Pyrrolidone-carboxylate peptidase	13.035	24	4	9	4	0.089	2.48778e-10			671537	470952	221755	257676					3.87529e+06	3.19549e+06						124587
HORVU2Hr1G028220	Transmembrane domain-containing protein	6.139	23	2	3	2	0.08	1.93199e-07			104434	129273									51669	98078.9
HORVU2Hr1G031890	Small nuclear ribonucleoprotein G	6.691	27	2	7	2	0.1	9.86038e-06	100	3.60723e-17	427744	342119	161156		4.579e+06	4.8756e+06	6.34805e+06	4.74103e+06	769880	847659	413691
HORVU2Hr1G035860	NADH dehydrogenase [ubiquinone] iron-sulfur protein 4, mitochondrial	18.259	33	5	14	5			100	3.60723e-17			112475						9.30576e+06	9.68207e+06	113098
HORVU2Hr1G036110	NADP-dependent glyceraldehyde-3-phosphate dehydrogenase	37.235	23	8	31	8	0.243	0.00972734	1.529	0.833027	291005	977577	1.1712e+06	1.34487e+06	4.18203e+06	823724	4.20382e+06	2.89105e+06	1.86386e+07	1.78999e+07	4.12379e+06	2.39316e+06	3.8269e+06	3.49192e+06	5.68791e+06	5.8872e+06
HORVU2Hr1G037550	tubulin alpha-4 chain	40.487	25	10	67	2	5.135	3.11002e-05	0.563	0.891482	1.61253e+07	7.52029e+07	4.67553e+07	4.77248e+07	4.42686e+06	1.02676e+07	2.31247e+06	1.46402e+07	597729	957830	1.34541e+06	2.28614e+06	3.07674e+06	598116	2.73801e+06	2.67295e+06
HORVU2Hr1G037940	40S ribosomal protein S13-1	7.386	11	2	6	2			100	3.60723e-17									1.94689e+06	1.61903e+06	575019
HORVU2Hr1G045250	Protein translation factor SUI1 homolog	3.464	34	2	4	2	0.038	4.44411e-17			186295								2.08561e+06	2.3813e+06
HORVU2Hr1G046660	calcium-dependent protein kinase 33	4.964	8	2	3	2			5.44	0.0358369									1.4535e+06	1.63537e+06			193355		283428	440543
HORVU2Hr1G050230	COP9 signalosome complex subunit 7	17.39	13	3	16	3	0.159	0.00289541	0.436	0.762268			841981		1.5969e+06	1.41214e+06	2.00421e+06	1.75117e+06	2.81993e+06	3.06673e+06	286570	239913	2.44155e+06	2.56333e+06	1.13203e+06	1.11267e+06
HORVU2Hr1G051180	receptor kinase 2	3.78	8	2	2	2	0.064	5.42889e-08	5.302	0.198794		89404.4				668819	396933		2.20851e+06		82104					240800
HORVU2Hr1G057880	Proline--tRNA ligase	16.727	8	3	19	3	0.01	4.44411e-17	0.237	0.025897					615161	1.11379e+06	2.21281e+06	1.8692e+06	1.82411e+06	1.79798e+06		403076	1.09235e+07	1.12316e+07	5.80469e+06	6.15358e+06
HORVU2Hr1G058700	Ubiquitin carboxyl-terminal hydrolase 12	13.817	7	6	12	6	1.03	0.997612	0.01	3.60723e-17	2.87539e+06	2.52353e+06	1.38115e+06	6.86882e+06	1.9826e+06	6.04364e+06	5.52527e+06	7.31588e+06					2.45585e+06	2.04279e+06	1.31499e+06	1.22351e+06
HORVU2Hr1G059060	Protein MET1, chloroplastic	23.784	16	3	18	3	0.092	1.18626e-06	1.451	0.891197	662775	557173	540487	727148	1.24297e+07	1.2045e+07	8.8208e+06	6.94601e+06	7.28352e+06	7.33101e+06	6.45381e+06	6.89913e+06	4.33164e+06	3.42427e+06	6.14555e+06	5.95002e+06
HORVU2Hr1G060310	Proteasome subunit alpha type-7-A	8.046	29	3	16	2	1.482	0.636545	0.154	0.0105567	1.0341e+07	1.10789e+07	5.90488e+06	6.37731e+06	1.4014e+07	1.36079e+07	6.54702e+06	7.11392e+06	730844	892581			4.71373e+06	5.27557e+06	5.7994e+06	4.77474e+06
HORVU2Hr1G061780	Uncharacterized protein	5.565	25	2	4	2	0.958	0.978196	0.01	3.60723e-17	3.14691e+06	1.224e+06	1.3472e+06	933776	2.22616e+06	3.68996e+06	815895	1.33997e+06						386930	499819	679178
HORVU2Hr1G063420	Protein kinase superfamily protein	10.383	12	3	8	3	1.852	0.355991	0.01	3.60723e-17	571665	2.39226e+06	2.37915e+06	410305	1.03924e+06	1.1233e+06		1.51519e+06					760699		1.39627e+06	1.32281e+06
HORVU2Hr1G063880	60S ribosomal protein L13a-2	27.286	29	4	54	2	0.442	0.102651	100	3.60723e-17	1.25672e+06	2.1601e+06	1.3649e+06	1.43806e+06					7.62794e+06	6073986	362074
HORVU2Hr1G063900	60S ribosomal protein L13a-4	10.273	27	2	18	2	0.652	0.663941	0.193	0.017253	1.15679e+07	1.30701e+07	1.26374e+07	1.16219e+07	2.61514e+07	2.60752e+07	1.95035e+07	1.93942e+07	8.49486e+06	8.13003e+06	4.2509e+06	5.98923e+06	2.66822e+07	2.66975e+07	4.48619e+07	4.14215e+07
HORVU2Hr1G064550	Aspartate carbamoyltransferase	9.243	11	4	6	4	0.332	0.212359	8.078	0.000488326			590486	558475	1.99827e+06	1.80372e+06	1.30952e+06	1.65741e+06	3.19751e+06	3.24413e+06			1.77237e+06	1.70836e+06	2.03022e+06	1.92965e+06
HORVU2Hr1G067270	alpha/beta-Hydrolases superfamily protein	6.438	8	2	3	2			100	3.60723e-17								922611	1.60232e+06	2.01516e+06	595067	431535
HORVU2Hr1G071330	Glycine--tRNA ligase	42.325	13	6	22	3			0.01	3.60723e-17													1.96448e+06	2.11521e+06	350373
HORVU2Hr1G072500	1,4-alpha-glucan branching enzyme GlgB	7.179	7	3	4	3			100	3.60723e-17									2.47874e+06	2.16211e+06	685155	962695
HORVU2Hr1G072830	AB hydrolase-1 domain-containing protein	8.218	10	2	2	2	6.971	0.000224145	100	3.60723e-17		1.49354e+06							137883	136710
HORVU2Hr1G072850	Cell division protein FtsZ	25.254	14	5	8	5	100	4.44411e-17	100	3.60723e-17									1.48724e+06	1.82306e+06	3.82383e+06	471516
HORVU2Hr1G077220	12-oxophytodienoate reductase 2	25.674	12	4	15	3	0.503489	0.00113289	100	3.60723e-17	2.13486e+06	1.66817e+06	1.07735e+06		3.48996e+06	3.40094e+06	2.24384e+06	2.08825e+06	294072	1.56791e+06	6.35926e+06	4.95098e+06
HORVU2Hr1G080630	14-3-3-like protein GF14-B	60.702	55	15	136	3	0.678	0.581241	0.01	3.60723e-17	1.39546e+07	3.87508e+06	2.85307e+06	3.08899e+06	2.04367e+07	1.78769e+07	6.23807e+06	4.82062e+06					1.90665e+06	1.63146e+06	239841
HORVU2Hr1G083610	Programmed cell death protein 4	27.529	15	7	21	6	0.122	4.5082e-05	15.2894	0.0752958	1.35905e+06	390908	347597	611753	6.69348e+06	6.22722e+06	4.46878e+06	4.08082e+06	5.60334e+06	7.55552e+06	161739		390659	434333	258811	77840.2
HORVU2Hr1G083860	26S proteasome non-ATPase regulatory subunit 6	17.294	13	4	13	2	0.076	6.57679e-07	0.451	0.731747	2.50227e+06		111772	1.52222e+06	3.27678e+06	3.69065e+06	1.06162e+06		2.13062e+06	2.37985e+06	902993	592481	565328		895578	942227
HORVU2Hr1G084630	Ribulose bisphosphate carboxylase large chain	47.896	50	5	1073	2	0.296	0.032234	0.438	0.517207	1.80294e+06	1.2386e+06	1.96996e+06		1.1518e+06	1.21449e+06	4.59229e+06	5.28395e+06	2.2332e+06	1.99776e+06	3.66394e+06	4.15455e+06	1.06647e+07	1.13462e+07	2.76892e+06	1.62987e+06
HORVU2Hr1G086380	hydroxycinnamoyl-CoA shikimate/quinate hydroxycinnamoyl transferase	7.907	19	2	4	2	0.112	1.77709e-06	0.056	0.0143572					3.17786e+07	2.77809e+07	1.3455e+07	1.30491e+07	148536				2.37436e+06	2.04709e+06	2.96229e+06	3.15777e+06
HORVU2Hr1G086390	60S ribosomal protein L23A	12.725	14	3	44	3	0.189	0.000265933	1.41	0.925073	1.08145e+07	1.29047e+07	8.63222e+06	8.3704e+06	2.83346e+07	3.05172e+07	3.97607e+07	3.75273e+07	5.62764e+07	6.11202e+07	2.62446e+07	1.90405e+07	2.62369e+07	2.26976e+07	2.79376e+07	2.84269e+07
HORVU2Hr1G087390	Polyadenylate-binding protein 2	19.17	11	4	17	4	0.283	0.0176214	6.49	0.0279003	2.62281e+06		675081	1.7641e+06			179971	3.31242e+06	8.47309e+06	7.81552e+06	6.02627e+06	6.80931e+06	936339	874837		1.17079e+06
HORVU2Hr1G089160	(3R)-hydroxymyristoyl-[acyl-carrier-protein] dehydratase	11.347	16	2	13	2	20.608	1.16645e-07	9.32	0.0147558	2.6906e+06	2.01575e+06	1.67343e+06	1.72404e+06	123981	77424.1	87737.5	164338	6.93322e+06	7.46141e+06	1.84862e+06	1.39354e+06	129536	105443	224655	270586
HORVU2Hr1G091270	beta-xylosidase 2	8.297	6	2	12	2	1.201	0.90727	0.01	3.60723e-17	6.20032e+06	8.647e+06	8.1906e+06	9.41841e+06	2.60084e+06	2.68341e+06	5.31376e+06	5.67955e+06					1.47948e+06	1.16562e+06	351354	412333
HORVU2Hr1G092840	Poly(U)-specific endoribonuclease-B	5.635	6	2	3	2	0.178	0.00029625			369471	437376	218757	221910							308715
HORVU2Hr1G098920	Short-chain dehydrogenase/reductase SDR	19.092	23	6	11	6	0.082	6.24389e-07	3.338	0.196429	192828	483530	102851	83400.3	1.14937e+07	1.01194e+07	8.50353e+06	8.50307e+06	2.54572e+06	2939879			5.09697e+06	5.17142e+06	6.74716e+06	7.16933e+06
HORVU2Hr1G099220	UDP-N-acetylglucosamine pyrophosphorylase	21.082	16	7	20	7	4.759	0.0012648	11.144	1.7134e-06	1.66242e+07	4.47429e+07	2.59382e+07	2.57464e+07	2.44238e+06	1.59987e+06	5.36812e+06	6.08344e+06	4.17571e+06	4.16687e+06	308187		3.83837e+06	4.06879e+06	1.52801e+06	1.09115e+06
HORVU2Hr1G099550	HXXXD-type acyl-transferase family protein	7.379	7	2	5	2	1.072	0.913344	8.485	0.00177479	879270						101158	109092	2.81621e+06	2.86491e+06			66293.1			197637
HORVU2Hr1G100470	Probable plastid-lipid-associated protein	10.54	22	3	10	3			0.01	3.60723e-17													4.20506e+06	3.87947e+06	4.23952e+06	3.62734e+06
HORVU2Hr1G101980	Ubiquinol oxidase	6.742	12	3	4	3	0.046	4.44411e-17	N/A	N/A		143566	87120.3							475195	49425.7
HORVU2Hr1G102810	26S proteasome non-ATPase regulatory subunit 13 homolog B	19.521	13	3	21	3	2.312	0.0422765	1.104	0.920963	1.82051e+07	2.78658e+07	3.49102e+07	3.28934e+07			1.31082e+07	6.91272e+06	1.23913e+06	1.1733e+06	1.0512e+06	1.48183e+06	513173
HORVU2Hr1G102880	UV-B-induced protein At3g17800-like	11.826	5	2	5	2	0.881	0.985316	11.378	0.0010487	163256	130799	148182	67820.2	219479		145661	78422.3	1.27143e+06	1.68408e+06			76409.8	99853.1	115525	128455
HORVU2Hr1G106810	RNA-binding protein 1	11.388	8	3	8	3			100	3.60723e-17		119186	79560.5				86227.3	93022.3	5.38143e+06	4.29239e+06	145894	140743
HORVU2Hr1G108990	Plastid-lipid-associated protein 9	40.862	26	6	25	6	13.711	3.72135e-07	0.694	0.786955	8.17387e+06	5.22675e+06	5.50538e+06	6.44431e+06		737921	506569	1.31538e+06	4.14732e+06	3.88529e+06	2.27489e+06	2.07416e+06	1.31589e+07	1.31878e+07	8.72926e+06	8.5914e+06
HORVU2Hr1G109000	Zinc finger CCCH domain-containing protein 31	3.702	10	2	4	2	0.247	0.00203677			79821.3	220909	72871							168507							#DIV/0!
HORVU2Hr1G111440	none	5.069	8	2	4	2			0.01	3.60723e-17													3.74195e+07	3.49186e+07	9.80127e+06	8.65027e+06
HORVU2Hr1G111840	Glutathione S-transferase family protein	23.781	22	5	31	5	0.294	0.0305445	1.65	0.780962	1.77876e+06	2.56999e+06			8.01454e+06	7.35577e+06	6.10004e+06	4.6749e+06	4.1934e+07	4.49685e+07	1.54582e+07	1.71958e+07	1.14268e+07	1.26789e+07	1.21377e+07	1.15944e+07
HORVU2Hr1G114580	Clustered mitochondria protein	14.39	4	5	7	4			0.01	3.60723e-17													2.35258e+06	2.12993e+06	1.0235e+06	923834
HORVU2Hr1G116150	RNA-binding protein 1	4.399	4	2	2	2	100	4.44411e-17	N/A	N/A		329428	1.27878e+06	1.33972e+06
HORVU2Hr1G119660	O-methyltransferase 1	9.569	14	2	15	2	2.018	0.37802	0.01	3.60723e-17	2.31653e+07	9.00802e+06	3.41796e+06	3.03199e+06		318918	752993	266190					120422	249736	269462	470655
HORVU2Hr1G119960	Dolichyl-diphosphooligosaccharide--protein glycosyltransferase subunit STT3A	8.997	4	2	6	2			100	3.60723e-17									579240	453717	1.06246e+07	1.70458e+07					#DIV/0!
HORVU2Hr1G120230	Anamorsin homolog 1	15.225	12	3	9	3	0.76	0.82633	100	3.60723e-17	3.56104e+06	2.34212e+06	1.92023e+06	2.17625e+06	3.48996e+06	3.40094e+06	2.24384e+06	2.77037e+06	1.02278e+06	2.67923e+06	6.35926e+06	5.56813e+06
HORVU2Hr1G121440	Cathepsin B-like cysteine proteinase	21.657	9	3	23	3	1.313	0.774579	0.01	3.60723e-17	1.7117e+07	3.05858e+06	1.6899e+07	1.69999e+07	8.44832e+06	1.14568e+07	1.31896e+07	1.45612e+07					2.26376e+06	1.90535e+06	1.25125e+06	991834
HORVU2Hr1G121590	Photosystem II CP43 reaction center protein	54.288	38	8	140	7	2.285	0.231792	3.698	0.0361777	9.748e+06	3.57914e+07	5.88343e+06	4.84131e+06	4.80673e+06	1.67826e+06	1.67532e+06	1.49613e+06	4.72178e+08	4.64739e+08	2.30718e+08	1.38296e+08	8.86823e+07	8.78156e+07	9.22675e+07	9.29316e+07
HORVU2Hr1G121740	Photosystem II D2 protein	85.037	22	7	150	5	2.899	0.0420835	2.592	0.226973	1.72237e+07	2.72589e+07	1.48449e+07	6.52766e+06	1.2527e+07	1.01547e+07	7.36208e+06	6.3938e+06	3.24118e+08	3.09646e+08	2.38563e+08	2.00379e+08	9.58736e+07	9.8632e+07	9.32706e+07	9.49688e+07
HORVU2Hr1G121990	calreticulin 1b	3.716	6	2	6	2	1.373	0.507823	0.01	3.60723e-17	4.52309e+08	4.53674e+08	4.10639e+08	5.19043e+08	6.21611e+08	5.29023e+08	3.33458e+08	3.26521e+08					2.73915e+08	2.54637e+08	3.51929e+08	3.30254e+08
HORVU2Hr1G123750	glutathione peroxidase 6	4.48	11	2	5	2			0.01	3.60723e-17			299596										3.16217e+06	2.94981e+06	2.10356e+06	1.70212e+06
HORVU2Hr1G124400	isopropylmalate dehydrogenase 2	33.052	19	5	37	5	1.691	0.463555	0.222	0.037204	4.0069e+06	9.59489e+06	1.4567e+07	1.20873e+07	3.64867e+06	4.26523e+06	8.19117e+06	6.94162e+06	6.48883e+06	5.32475e+06	7.28115e+06	1.16819e+07	2.77127e+07	2.59583e+07	1.47279e+07	1.46337e+07
HORVU2Hr1G124980	Peroxidase superfamily protein	15.686	23	4	17	4	1.85	0.351505	0.01	3.60723e-17	1.01516e+07	1.47881e+07	1.47415e+07	1.15202e+07	4.2729e+06	4.61062e+06	5.01162e+06	3.92027e+06					2.10507e+06	2.03361e+06	1.64173e+06	1.55511e+06
HORVU2Hr1G127090	Tubulin-folding cofactor B	6.159	25	2	9	2	1.048	0.983325	0.01	3.60723e-17	2.69378e+06	5.99468e+06	4.16371e+06	2.44298e+06	2.86551e+06	2.68564e+06	2.11164e+06	2.56555e+06					2.01283e+06	2.0039e+06	2.17191e+06	2.69301e+06
HORVU3Hr1G002780	fructose-bisphosphate aldolase 2	25.442	22	3	46	2	1.49	0.673385	100	3.60723e-17	8.71367e+06	7.216e+06	6.15096e+06	7.17718e+06	6.66757e+06	3.66452e+06	5.50568e+06	2.87697e+06	1.5942e+06	1.67897e+06		294682
HORVU3Hr1G004360	Multicopper oxidase LPR1 homolog 2	12.419	6	3	11	3	0.289	0.0389045	0.593	0.539429					1.9716e+06	1.82538e+06	2.56796e+06	3.61551e+06	1.59566e+06	1.27227e+06			3.57592e+06	4.62441e+06	2.03731e+06	1.9304e+06
HORVU3Hr1G006270	Uncharacterized protein	5.093	9	2	4	2			0.01	3.60723e-17													1.82886e+06	2.12399e+06	917506	675282
HORVU3Hr1G007230	Lactamase	4.496	5	2	3	2	0.01	4.44411e-17	0.01	3.60723e-17								662920					1.8138e+06	1.88946e+06	365203	350757
HORVU3Hr1G008420	Octicosapeptide/Phox/Bem1p family protein	19.135	14	6	17	6	0.828	0.925289	100	3.60723e-17	1.21087e+06	1.38833e+06					270668		5.62266e+06	3.64598e+06	84702.9
HORVU3Hr1G010530	14-3-3-like protein GF14-E	51.007	52	14	127	3	0.319	0.184791	0.01	3.60723e-17				582861	4.68903e+06	3.39864e+06	982812	788189					470081	719250	970067	974231
HORVU3Hr1G017970	Protein GET4-like [A. thalina, 54% identity]	7.519	8	2	3	2	0.505688	0.15144	100	3.60723e-17	388347		888764						211967	193669		5.50449e+06					#DIV/0!
HORVU3Hr1G018530	NADPH:quinone oxidoreductase	13.491	23	3	6	2	0.15	3.37813e-05	N/A	N/A		259150			1.75332e+06	1.72602e+06	1.09468e+07	1.2785e+07			353821		728328
HORVU3Hr1G022640	alpha/beta-Hydrolases superfamily protein	15.814	17	3	31	3	1.007	0.985316	0.01	3.60723e-17	1.34659e+07	1.33415e+07	1.21244e+07	1.41442e+07	1.288e+07	1.26904e+07	1.44378e+07	1.65988e+07					532541	788369	883957	456027
HORVU3Hr1G027070	Phosphoribosylglycinamide formyltransferase 2	7.269	5	2	13	2	0.698	0.727237	0.01	3.60723e-17	2.95468e+06	2.01016e+06	4.4824e+06	4.76773e+06	4.23315e+06	4.6535e+06	4.23657e+06	5.9013e+06					2.95271e+06	3.12834e+06	1.44456e+06	1.31363e+06
HORVU3Hr1G027790	Cysteine proteinases superfamily protein	6.958	10	3	6	3	0.214	0.000145363					688119	678252						1.07609e+06
HORVU3Hr1G027910	Cathepsin B-like cysteine proteinase 2	16.876	9	3	15	3	4.649	0.00115412	8.208	0.0079385	4.00742e+07	3.26124e+07	2.9416e+07	2.88177e+07	5.69519e+06	4.3153e+06	5.48548e+06	3.38138e+06	1.82788e+07	15562357	1.04876e+07	1.16869e+07	1.47091e+06	953756	2.02088e+06	2.18213e+06
HORVU3Hr1G028540	Calcium-binding EF-hand family protein	13.911	7	4	14	4	0.12	2.77998e-05	0.512	0.864145	823935	1.11793e+06	887433	840542		1.33815e+06	3.38294e+06	2.97462e+06	2.62864e+06	3.84863e+06	160102	210795	1.79143e+06	1.68235e+06		641229
HORVU3Hr1G031330	Eukaryotic translation initiation factor 3 subunit L	8.099	6	4	11	4	0.252	0.00293325	N/A	N/A	835844		3.54254e+06		1.23081e+07	1.04326e+07	1.55119e+07	1.35504e+07	605957	718768		213774	8.63092e+06	8.30613e+06	9.83111e+06	9.26451e+06
HORVU3Hr1G032730	Leucine--tRNA ligase	59.552	16	11	64	3	0.286	0.228848	0.01	3.60723e-17	380791	375444			1.13622e+06	744228	1.16802e+06	967849					1.81706e+06	1.7532e+06	1.06369e+06	1.26755e+06
HORVU3Hr1G036880	Peroxidase superfamily protein	21.907	23	6	45	2	1.355	0.818882	0.01	3.60723e-17					9.1369e+06	7.9684e+06	5.50219e+06	4.76363e+06					1.34202e+06	1.27931e+06	2.68338e+06	2.54155e+06	#DIV/0!
HORVU3Hr1G038610	ATP-dependent Clp protease proteolytic subunit 2	15.474	20	4	7	4			100	3.60723e-17		290546							2.30622e+06	2.63992e+06	113732
HORVU3Hr1G038950	60S ribosomal protein L30	4.669	8	2	7	2	1.685	0.486298	0.01	3.60723e-17	3.81105e+06	3.42997e+06	6.35342e+06	6.35715e+06	599377	200050	2.23401e+06	2.74031e+06					1.30733e+06	1.02733e+06	1.07315e+06	1.06927e+06
HORVU3Hr1G040270	Coatomer, beta subunit	51.658	11	9	73	9	1.312	0.584173	0.014	3.60723e-17	6.51564e+07	2.56869e+07	3.51344e+07	4.32783e+07	3.52457e+07	4.7321e+07	2.90266e+07	3.73417e+07	5.79883e+06	5.34727e+06			2.60481e+07	2.73802e+07	2.36823e+07	2.19899e+07	0.224946
HORVU3Hr1G047510	V-type proton ATPase subunit F	10.053	31	3	8	3	0.272	0.242804	100	3.60723e-17		228560		405440	930254	760336	155083			926774	1.52334e+06	1.15759e+06
HORVU3Hr1G050760	Protein arginine methyltransferase	4.341	6	2	4	2	100	4.44411e-17	N/A	N/A	1.14051e+08	1.17324e+08	1.50097e+08	1.52318e+08	2.74814e+06	1.67489e+06	2.54625e+06	1.29988e+06	696193	661299	988696	932590	973823	1.12961e+06	1.66828e+06	1.3663e+06
HORVU3Hr1G053380	ABC transporter G family member 37	20.04	4	4	35	2	2.499	0.081561	0.01	3.60723e-17	1.66089e+07	1.34315e+07	1.53104e+07	1.39542e+07	5.42309e+06	6.32811e+06	1.73566e+07	1.9766e+07	954204	1.08209e+06	1.76227e+06	802587	4.48541e+06	5.28736e+06	3.91746e+06	3.29551e+06
HORVU3Hr1G054640	Probable aldo-keto reductase	27.935	27	8	54	8	0.909	0.93446	11.958	7.2692e-07	9.01884e+06	7.8598e+06	6.7502e+06	5.06863e+06	6.55879e+06	6.73815e+06	4.35154e+06	3.52078e+06	1.48649e+07	16046811			1.25096e+06	1.60276e+06	2.98537e+06	3.53844e+06
HORVU3Hr1G060800	60S ribosomal protein L18A-1	37.172	51	10	92	3	0.018	4.44411e-17	13.538	0.000106416		152536							2.27768e+06	2.64261e+06			164791	199289
HORVU3Hr1G064730	Threonine synthase	26.812	13	6	13	3	0.637	0.553535	4.588	0.00865493	1.16751e+06	1.13961e+06	1.09469e+06	1.11037e+06				185900	4.1144e+06	4.64228e+06			298868	270181	135184	266431
HORVU3Hr1G067290	cytidine deaminase 1	13.615	19	3	14	3	4.638	0.0012856	N/A	N/A	1.99317e+07	2.26721e+07	2.55191e+07	2.51301e+07	639489	8.08908e+06	6.72873e+06	7.02608e+06			3.82399e+06	5.11407e+06		350192
HORVU3Hr1G069750	UDP-Glycosyltransferase superfamily protein	13.233	14	5	33	4	3.062	0.00250958	100	3.60723e-17	5.26257e+06	1.58631e+06	2.19024e+06	3.27751e+06					722642		251760	485774
HORVU3Hr1G072410	NADH dehydrogenase [ubiquinone] iron-sulfur protein 6, mitochondrial	8.648	31	3	7	3	0.07	2.08363e-12	4.221	0.0899988	250763		181942	448449				251043	2.65647e+06	4.59732e+06		328998	199613	279743	231057	153971
HORVU3Hr1G074960	Peroxidase superfamily protein	7.41	10	3	7	2	0.612	0.538208	8.046	0.00655717	2.24331e+06	1.25461e+06	2.91046e+06	3.40827e+06					2.13783e+06	1.73994e+06					242891	236534
HORVU3Hr1G079890	cysteine synthase 26	12.262	12	2	7	2			0.01	3.60723e-17													2.84162e+06	3.31018e+06	2.12482e+06	2.46941e+06
HORVU3Hr1G083090	polypyrimidine tract-binding protein 3	5.15	9	2	3	2	100	4.44411e-17	0.01	3.60723e-17	1.82826e+06		1.47507e+06	1.50686e+06									1.73342e+06	2.12638e+06	416154	553926
HORVU3Hr1G086500	Heat shock cognate 70 kDa protein	161.997	37	20	480	2	0.049	4.9157e-06	N/A	N/A					649872		1.38788e+06	1.61414e+06	4.09105e+06	2.97562e+06
HORVU3Hr1G088970	S1 motif domain-containing protein	8.925	5	3	8	3	0.222	0.00584408	3.443	0.339401	276269	290907	375151		2.65194e+06				795633	2.95473e+06	2.61402e+06	3.0796e+06			367817	601686
HORVU3Hr1G090190	Thiamine thiazole synthase	102.208	26	7	325	7	3.104	0.00219116	3.199	0.267183	1.67979e+08	7.38802e+08	7.39609e+08	7.65246e+08	1.55588e+08	1.46235e+08	2.64274e+08	2.65181e+08			3.47439e+07	5.0214e+07	2.85127e+07	1.10446e+07	1.50391e+07	1.38773e+07
HORVU3Hr1G091790	Cathepsin B-like cysteine proteinase	23.39	19	4	36	4	1.851	0.323974	100	3.60723e-17	9.09563e+06	1.8949e+07	2.48684e+07	2.25047e+07	7.16902e+06	3.48597e+06	7.64695e+06	7.30899e+06	2.16195e+06	2.59691e+06	522211	197247
HORVU3Hr1G092680	Aldehyde dehydrogenase family 2 member C4	19.092	21	7	11	6	0.073	8.5928e-05	1.482	0.803247	104186			97569.9	1.71844e+06	1.74123e+06	1.64294e+06	2.07703e+06	917333	645394	1.24356e+06	2.5287e+06	990414	915315	1.70899e+06	1.51851e+06
HORVU3Hr1G095670	Glutathione S-transferase family protein	13.801	20	4	20	3	4.861	0.00221708	3.615	0.208424	5.28103e+06	4.80262e+06	4.74739e+06	4.7353e+06	541203	202184	291808	295252	879213	828759	342603				197403	236141
HORVU3Hr1G107170	Glutathione S-transferase family protein	11.752	8	2	6	2	4.474	4.3377e-05	100	3.60723e-17					816885				1.66255e+06	1.28085e+06	603385	506303
HORVU3Hr1G109780	haloacid dehalogenase-like hydrolase family protein	4.225	5	2	8	2	0.083	6.61267e-11	100	3.60723e-17	248821	267541		84973.2					4.02574e+06	3.38038e+06	1.63319e+06	881485
HORVU3Hr1G115820	40S ribosomal protein S28	9.518	37	3	15	3	0.091	2.04967e-06	0.829	0.866444	1.26539e+06	1.54479e+06	64321.7	104307	1.52143e+06		2.85363e+06	2.87352e+06	4.87181e+06	5.24676e+06	4.6331e+06	6.294e+06	4.24199e+06	4.28217e+06	1.02188e+07	9.85924e+06
HORVU3Hr1G115840	Dual-specificity RNA methyltransferase RlmN	12.136	12	4	6	4	0.01	4.44411e-17	0.01	3.60723e-17								177830					3.74401e+06	3.66976e+06	1.48941e+06	1.51337e+06	#DIV/0!
HORVU3Hr1G116470	Pectin acetylesterase 5	39.557	23	7	32	7	0.01	4.44411e-17	0.275	0.0430868							404049	412694	1.42404e+07	1.35329e+07	1.07582e+07	1.4399e+07	3.87421e+07	3.88172e+07	1.79401e+07	1.76675e+07
HORVU4Hr1G007520	Coatomer, alpha subunit	3.447	2	2	4	2	0.89	0.984703	100	3.60723e-17		4.09375e+06	2.53049e+06	2.74898e+06			1.44202e+06		3.03458e+06	3.40327e+06	3.55e+06	1.13188e+06
HORVU4Hr1G008750	Translational activator GCN1	49.509	6	9	31	9	0.96	0.981142	0.103	0.00159979	5.05008e+07	5.17067e+07	4.29178e+07	3.391e+07	6.97408e+06	4.26991e+07	3.32039e+07	6.14338e+07	421966	727238			1.084e+07	1.75702e+07	1.85108e+07	1.19178e+07
HORVU4Hr1G010410	4-hydroxy-3-methylbut-2-enyl diphosphate reductase	18.676	8	4	13	4	0.182	0.0500359	1.148	0.987459	267291				2.3143e+06	2.2711e+06	670713	916200	1.03159e+07	1.06232e+07	1.77017e+06	2.00349e+06	4.51029e+06	4.16007e+06	2.90278e+06	2.62599e+06
HORVU4Hr1G011020	Alba DNA/RNA-binding protein	21.624	24	6	24	5	1.32	0.883857	0.104	0.000627242	5.66758e+06	6.44654e+06	6.28361e+06	5.36441e+06	5.84991e+06	4.95304e+06	3.96795e+06	4.75747e+06	1.53571e+06	1.73878e+06	5.83437e+06	6.04596e+06	9.15173e+07	9.17573e+07	3.86847e+07	3.70393e+07
HORVU4Hr1G011160	Endoglucanase 10	11.506	8	4	7	4	0.111	1.19206e-08	3.217	0.0807961	2.70569e+06	2.04466e+06	1.73154e+06	1.83899e+06	912689				7.06228e+06	7.41981e+06			5.68074e+06	5.93652e+06	3.00208e+06	3.24674e+06
HORVU4Hr1G011850	Dihydrolipoyllysine-residue succinyltransferase component of 2-oxoglutarate dehydrogenase complex	35.314	18	6	29	5	0.462	0.284329	4.544	0.00927391	7.42655e+06	3.7745e+06	3.45944e+06	3.42459e+06			2.95422e+06	2.39325e+06	6.73771e+06	4.04517e+06			770556	740287	1.26228e+06	1.34513e+06
HORVU4Hr1G014540	Uncharacterized protein	10.999	11	2	10	2	0.19	3.43702e-05	1.485	0.804122	2.00093e+06	840640		122536		1.66775e+06			2.14568e+06	2.54111e+06	222014	1.93112e+06			583626	697527
HORVU4Hr1G015260	Chlorophyll a-b binding protein, chloroplastic	79.804	23	6	144	6	10.572	1.12486e-07	1.257	0.998906	1.95808e+07	4.0767e+07	1.61116e+07	1.49334e+07	3.44264e+06	2.65149e+06	753644	291775	1.36162e+08	1.46355e+08	1.8087e+08	1.6412e+08	1.26014e+08	1.22659e+08	1.46125e+08	1.41653e+08
HORVU4Hr1G023100	Cysteine desulfurase	5.641	5	2	4	2			0.01	3.60723e-17						311501	181435	330005					2.20841e+06	2.22005e+06	791121	795434
HORVU4Hr1G027150	Mitochondrial uncoupling protein 1	18.333	18	6	11	6	0.166	0.0549063	100	3.60723e-17			363160	792326	1.06128e+06	247537	193138	398271	1.02566e+06	2.18078e+06	7.28363e+06	1.24232e+07
HORVU4Hr1G028600	Succinyl-CoA ligase [ADP-forming] subunit beta	18.937	22	5	32	3	100	4.44411e-17	100	3.60723e-17		1.93176e+06	3.34344e+06	2.61943e+06					487318	372632
HORVU4Hr1G032780	Peptide chain release factor 1	3.605	5	2	3	2	0.01	4.44411e-17	0.01	3.60723e-17					497872	268647							3.53921e+06	3.79348e+06	3.95179e+06	4.10895e+06
HORVU4Hr1G033170	WD repeat-containing protein 61	9.543	20	3	17	3	0.969	0.98064	0.164	0.0422511	5.40805e+06	3.49582e+06	5.85201e+06	5.51483e+06	7.48655e+06	9.04419e+06	1.27655e+07	1.13535e+07	527922	334110			5.30733e+06	5.31177e+06	3.93189e+06	1.80026e+06
HORVU4Hr1G035450	Xaa-Pro aminopeptidase 1	58.144	27	12	94	12	1.126	0.834519	0.07	0.000214219	3.00815e+07	2.2145e+07	2.87062e+07	3.0978e+07	5.7636e+07	5.60265e+07	4.74209e+07	4.5008e+07	4.88147e+06	5.98103e+06	1.51576e+06	1.75406e+06	3.24206e+07	3.09666e+07	3.09205e+07	3.29462e+07
HORVU4Hr1G036280	Cystathionine gamma-synthase 1, chloroplastic	7.265	19	3	6	3			100	3.60723e-17	2.94342e+06	2.0344e+06	2.71958e+06	2.50118e+06					542495	610377	59699.9
HORVU4Hr1G050130	Macro domain-containing protein	7.133	15	3	6	3	0.164	4.89232e-06			524000		514895	566912					8.1148e+06	6471027
HORVU4Hr1G050210	Vicilin-like antimicrobial peptides 2-3	55.263	24	9	56	9	0.872	0.954029	0.01	3.60723e-17	1.2825e+07	2.42642e+07	2.4486e+07	2.43133e+07	1.89702e+07	1.86955e+07	1.33062e+07	1.48515e+07					223163	156757	220680	376689
HORVU4Hr1G053900	Probable glutamyl endopeptidase, chloroplastic	31.862	9	5	13	5	13.248	1.03096e-10	100	3.60723e-17	2.2958e+06	2.10531e+06	1.57135e+06	1.83915e+06					1.47541e+06	1.71528e+06	466873
HORVU4Hr1G057650	5-hydroxyisourate hydrolase	16.141	16	3	13	3	1.123	0.954789	0.01	3.60723e-17			7.06641e+06	7.12828e+06	1.21651e+06	5.76492e+06	2.4495e+06	6.92459e+06					3.37494e+06	2.07011e+06	1.83291e+06	1.94318e+06
HORVU4Hr1G057740	Glutathione S-transferase family protein	21.578	16	3	17	3	0.878	0.92118	9.943	0.000321196	2.38547e+06	4.61725e+06	3.12795e+06	2.85371e+06	1.00382e+06		2.34456e+06	3.91484e+06	3.36483e+06	2.62243e+06			666818	482834	421863	912087
HORVU4Hr1G058010	Ribosomal protein S24e family protein	12.104	20	5	11	5	0.174	1.11738e-05	2.821	0.155355	205899	242345	273345						7.65083e+06	6.63344e+06		343724	307712	465570	207438
HORVU4Hr1G058970	ATP synthase subunit b'	75.26	32	10	105	10	7.151	3.06359e-05	1.674	0.751364	1.21981e+07	2.83123e+07	2.71548e+07	2.9456e+07	2.47443e+06	1.162e+06	1.41295e+06	3.32925e+06	8.77863e+07	1.11803e+08	9.78603e+07	1.18099e+08	4.67824e+07	5.0772e+07	8.45747e+07	8.42274e+07
HORVU4Hr1G060970	50S ribosomal protein L4	12.157	13	4	17	4	0.01	4.44411e-17	0.383	0.142373				234513	4.70852e+07	4.34601e+07	2.99647e+07	3.26759e+07	7.54164e+06	5.02621e+06	2.8463e+07	2.81465e+07	2.72364e+07	2.71451e+07	2.8719e+07	2.85714e+07
HORVU4Hr1G063180	Brefeldin A-inhibited guanine nucleotide-exchange protein 2	8.998	2	3	7	3	0.9	0.956026	0.01	3.60723e-17	2.14455e+07	1.2988e+06	812577	9.03719e+06			1.36309e+07	1.15658e+07					9.79534e+06	1.05809e+07	9.63082e+06	8.01014e+06
HORVU4Hr1G064860	Protein GID8 homolog	7.485	14	2	7	2	100	4.44411e-17	0.01	3.60723e-17	3.54732e+06	2.97042e+06											718096	872797	1.12633e+06
HORVU4Hr1G066230	allene oxide synthase	60.402	27	14	104	6	6.45	9.48405e-05	N/A	N/A	2.88942e+06	9.84203e+06	4.19014e+06	4.17703e+06			1.13071e+06	1.19907e+06	8.51715e+06	1.85525e+07	3.62948e+06	732807	4.58472e+06	5.10068e+06	1.95871e+06	1.74326e+06
HORVU4Hr1G067370	tubulin alpha-4 chain	12.942	13	4	15	2	0.01	4.44411e-17	0.01	3.60723e-17					1.09778e+06	1.37077e+06	2.85265e+06	4.10092e+06					1.90006e+06	2.1954e+06	318504	436519
HORVU4Hr1G067520	Alpha-glucosidase 2	23.763	13	9	21	9	0.106	1.90866e-06	N/A	N/A		206431	249613				2.69727e+06	3.02181e+06	2.00869e+06	1.14358e+06			788383	861015	808182
HORVU4Hr1G071870	NADH dehydrogenase [ubiquinone] 1 alpha subcomplex subunit 13-B	29.941	39	5	23	5			4.852	0.00573666									7.49905e+06	8.01706e+06	1.96671e+06		451030	331882	272436
HORVU4Hr1G076180	Uncharacterized protein	14.999	17	3	7	3			100	3.60723e-17									2.33873e+06	1.65632e+06	1.37813e+06
HORVU4Hr1G079330	Pheophorbide a oxygenase, chloroplastic	13.714	9	4	7	3	0.065	8.12433e-08	1.122	0.929092			85634.1			944654	75608.6		3.74465e+06	2.87224e+06	72079.1		309037	341027		63993.2
HORVU4Hr1G082730	Dolichyl-diphosphooligosaccharide--protein glycosyltransferase subunit 1A	9.844	9	4	8	4	0.092	4.2144e-10	100	3.60723e-17	229830	280169	53438.8	102323					3.84307e+06		70418.4	83454
HORVU4Hr1G084390	beta-amylase 1	6.226	5	2	3	2	0.01	4.44411e-17	0.01	3.60723e-17													4.31793e+06		613246	805702
HORVU4Hr1G084900	Nascent polypeptide-associated complex subunit alpha-like protein	10.221	31	2	4	2	0.01	4.44411e-17	0.01	3.60723e-17													1.9017e+06	1.7661e+06	3.03806e+06	3.11687e+06
HORVU4Hr1G088780	early nodulin-like protein 8	5.709	22	3	6	3	0.539	0.296039	100	3.60723e-17	590266	1.12769e+06	363824	375621					1.33959e+06	2.38804e+06		99604.7
HORVU5Hr1G006330	Glutathione S-transferase	21.874	49	6	63	4	1.17	0.810869	0.01	3.60723e-17	3.29899e+07	2.71922e+07	1.84891e+07	1.6293e+07	2.48552e+07	2.99265e+07	1.84196e+07	1.8519e+07					1.60537e+06	1.73515e+06	1.11879e+06	1.28003e+06
HORVU5Hr1G010300	MlaD domain-containing protein	5.244	5	2	3	2	0.01	4.44411e-17	0.01	3.60723e-17								1.91985e+06					2.18421e+06	1.54821e+06	1.02544e+06	917769
HORVU5Hr1G021480	Uncharacterized protein	11.565	23	2	19	2	1.114	0.942031	0.091	0.00465668	2.60526e+06	2.83007e+06	2.59938e+06	2.87887e+06	2.90788e+06	3.12227e+06	2.25885e+06	2.15418e+06	457890	611219		170069	1.88884e+06	1.60064e+06	1.86317e+06	2.31336e+06
HORVU5Hr1G028260	DNA helicase MCM8	5.458	3	2	5	2	0.327	0.063495	0.01	3.60723e-17	1.02964e+06		1.88367e+06	1.71639e+06			3.43322e+06	4.87386e+06					1.37678e+06	1.19583e+06	677357	362758
HORVU5Hr1G030970	Defective in cullin neddylation protein 1	6.256	9	2	4	2	5.527	0.000206591	0.691	0.955716		2.35317e+06	2.34362e+06							215837		470339		460765
HORVU5Hr1G033050	Thioredoxin superfamily protein	16.163	15	4	23	4	3.872	0.0209448	2.802	0.160522	9.02723e+06	6.81357e+06	4.67456e+06	4.37267e+06	1.95103e+06	2.46161e+06	1.28217e+06	822614	5.24061e+07	5.34417e+07	2.41791e+07	1.71044e+07	6.94632e+06	7.20694e+06	1.39504e+07	1.48239e+07
HORVU5Hr1G033180	Rubis-subs-bind domain-containing protein	13.402	7	3	10	3	0.042	2.90013e-13	0.367	0.0589772	599778	1.07796e+06	573648	577613	2.19792e+07	2.31046e+07	1.39718e+07	1.43352e+07	2.38904e+06	3.11712e+06			5.69729e+06	5.65741e+06	8.73765e+06	8.50088e+06
HORVU5Hr1G037580	DNA-directed RNA polymerase subunit 10-like protein	7.808	42	2	9	2	1.069	0.959149	0.01	3.60723e-17	2.17155e+06	2.02277e+06	1.87612e+06	1.47546e+06	3.51544e+06	4.7182e+06	2.13112e+06	2.02767e+06					834220	1.79697e+06	3.30325e+06	2.88114e+06
HORVU5Hr1G041860	Protein unc-13 homologue	8.717	3	2	10	2	1.403	0.688337	0.01	3.60723e-17	2.29607e+06	1.42303e+06	2.4069e+06	2.51605e+06	2.03399e+06	1.60896e+06		833898					2.44477e+06	3.06191e+06	1.15829e+06	1.17166e+06
HORVU5Hr1G045150	alpha-L-arabinofuranosidase 1	19.995	11	5	12	3	0.102	2.65401e-09	0.01	3.60723e-17	331739	1.1641e+06	341824	523195										456662	1.27957e+06	1.11144e+06
HORVU5Hr1G045820	beta galactosidase 9	17.577	11	4	30	4	0.724	0.765641	0.167	0.00332587	8.54831e+06	6.95604e+06	1.49593e+07	1.52184e+07	1.1039e+07	9.86261e+06	1.6814e+07	1.75512e+07	3.32422e+06	1.92892e+06		129458	1.36115e+07	1.54219e+07	6.05564e+06	5.47087e+06
HORVU5Hr1G051310	Kelch-like protein 7	15.699	14	3	11	3	0.815	0.89544	0.01	3.60723e-17	2.31969e+06	1.90485e+06	2.66586e+06	2.90363e+06	3.01728e+06	1.89902e+06	3.00041e+06	3.11132e+06					3.27379e+06	744134	241252	256978
HORVU5Hr1G053230	RNA-binding protein 1	29.567	39	10	46	10	0.044	2.41715e-11	0.922	0.708393	245368				9.93635e+06	1.06053e+07	2.25655e+07	2.12108e+07	4.55541e+07	4.51826e+07	3.74802e+07	3.35017e+07	4.94162e+07	4.4688e+07	5.96378e+07	5.88412e+07
HORVU5Hr1G053950	Bifunctional aspartokinase/homoserine dehydrogenase 1	37.139	15	10	27	10	0.153	0.0002817	10.939	2.13966e-06	2.42336e+06	135768	2.27754e+06	2.40693e+06			540038	609755	1.46733e+07	1.47876e+07			4.60693e+06	4.77072e+06		1.10267e+06
HORVU5Hr1G061770	Cathepsin B-like cysteine proteinase	33.391	24	6	53	6	2.525	0.0143623	0.293	0.128532	3.27177e+07	3.46385e+07	6.22335e+07	5.86186e+07	1.36802e+07	1.21083e+07	3.18272e+07	3.82776e+07	6.08587e+06	6.42797e+06	3.50274e+06	5.64664e+06	1.27665e+07	1.13248e+07	4.33587e+06	4.31216e+06
HORVU5Hr1G064260	Hydroxycinnamoyltransferase [Zea mays, 83% identitiy]	15.917	14	5	9	4	0.01	4.44411e-17	7.173	0.0011167							1.00508e+06	910895	3.79166e+06	2.90603e+06			285504	407488
HORVU5Hr1G064970	50S ribosomal protein L16, chloroplastic	27.249	55	5	44	5	16.141	7.5048e-10	1.855	0.676739	7.24166e+06	1.27489e+07	1.71448e+07	1.75133e+07	571027	533869	244999	327658	2.72094e+07	2.22069e+07	2.20476e+07	2.41853e+07	2.96075e+07	2.97196e+07	1.68237e+07	1.60252e+07
HORVU5Hr1G065620	2-oxoglutarate (2OG) and Fe(II)-dependent oxygenase superfamily protein	9.633	6	2	22	2	0.578	0.397023	0.01	3.60723e-17	6.99964e+06	5.72498e+06	4.23174e+06	3.90858e+06	1.52503e+07	1.23587e+07	4.47739e+06	7.17763e+06					3.45889e+06	2.44631e+06	2.42216e+06	2.6266e+06
HORVU5Hr1G066230	Superoxide dismutase [Cu-Zn] 2	19.884	41	2	7	2	100	4.44411e-17	N/A	N/A	2.01217e+06	904183	8.1186e+06	6.13465e+06											449328	250242
HORVU5Hr1G067090	Transducin/WD40 repeat-like superfamily protein	11.685	2	3	9	3	2.984	0.0564671	0.01	3.60723e-17	3.60999e+06	2.9512e+06	4.41564e+06	4.66139e+06	1.67126e+06								1.36267e+06	1.20398e+06	1.72999e+06	1.75843e+06
HORVU5Hr1G068630	Zinc-binding dehydrogenase family protein	31.972	28	9	39	9	1.685	0.21542	0.043	1.07971e-07	1.99669e+08	2.23302e+08	1.61408e+08	1.50189e+08	5.83291e+07	1.58053e+08	1.42147e+08	1.62724e+08	284068	268952	3.95375e+07	5.60362e+07	8.03743e+07	5.64514e+07	1.32017e+08	1.26483e+08
HORVU5Hr1G070720	Chaperone protein htpG family protein	16.666	9	5	26	2			0.01	3.60723e-17													2.96523e+06	2.39493e+06	3.45158e+06	1.93356e+06
HORVU5Hr1G072520	FAD-binding Berberine family protein	18.76	15	6	17	6	1.058	0.985316	32.583	7.14852e-05	6.68894e+06	5.76005e+06	3.23643e+06	4.12024e+06	3.36141e+06	4.38794e+06	205601	8.69926e+06			1.60108e+07	2.28084e+07	358951	604819	745127	452567
HORVU5Hr1G073050	FKBP-like peptidyl-prolyl cis-trans isomerase family protein	3.375	10	2	2	2			100	3.60723e-17							283552	334979	6.04848e+06	5943183		444229
HORVU5Hr1G081790	pantothenate kinase 2	5.496	4	2	9	2	1.448	0.722147	0.05	0.00158523	3.98417e+06	2.04923e+06	1.1886e+06	1.07567e+06	4.66822e+06	4.58931e+06		1.32726e+06	259542	201269			5.9599e+06	6.31996e+06	3.44563e+06	3.12558e+06
HORVU5Hr1G088290	Octicosapeptide/Phox/Bem1p (PB1) domain-containing protein / tetratricopeptide repeat (TPR)-containing protein	10.475	5	2	6	2	0.327	0.0446268	0.096	0.103319					4.67693e+06	1.08622e+07	7.79338e+06	8.20925e+06	108879				2.7669e+06	1.58251e+06	1.13659e+06	944616
HORVU5Hr1G088300	Signal peptidase complex subunit 3B	6.962	13	3	6	3	0.116	2.38242e-08	18.181	0.005232	345370	231101	120593						612236	708821	2.98746e+06	1.11375e+06			61259.5
HORVU5Hr1G092610	Chaperone protein dnaJ 3	16.568	17	5	13	3	0.295	0.00439649	100	3.60723e-17	2.55464e+06	3.2998e+06	2.19579e+06	3.06644e+06			521481		1.14028e+06	1.17826e+06	233560
HORVU5Hr1G095050	Acetolactate synthase small subunit	11.147	15	2	3	2	100	4.44411e-17	100	3.60723e-17	1.27134e+06	2.00313e+06	1.23267e+06	1.33401e+06					1.49661e+06	1.27308e+06
HORVU5Hr1G100990	Obg-like ATPase 1	28.816	18	6	27	6	7.497	3.60481e-05	1.272	0.947632	1.5857e+07	1.33033e+07	6.32814e+06	6.24994e+06	794339	214472			1.43636e+07	1.57325e+07	5.88595e+06	6.53914e+06	7.57974e+06	8.85759e+06	1.17309e+07	5.26969e+06
HORVU5Hr1G103680	Chaperone protein dnaJ 3	23.516	23	7	21	4	0.18	1.71143e-05	N/A	N/A	1.2129e+06	1.57087e+06	1.25235e+06	919018			370665		4.98866e+06	9.58592e+06	406190	391582	1.63376e+06	1.9706e+06	1.95758e+06	1.60838e+06
HORVU5Hr1G104580	UDP-Glycosyltransferase superfamily protein	4.87	4	2	3	2	12.702	1.84988e-09	N/A	N/A	1.33968e+07	1.29722e+07	1.47318e+07	1.65853e+07
HORVU5Hr1G105870	60S ribosomal protein L4-1	167.908	46	19	565	3	0.01	4.44411e-17	100	3.60723e-17	526374	522117	75155.4	240279					5.57364e+06	5.16127e+06	51259.6
HORVU5Hr1G109040	Bifunctional inhibitor/lipid-transfer protein/seed storage 2S albumin superfamily protein	3.084	10	2	2	2			100	3.60723e-17									1.78553e+06	1.84129e+06	72710.4	122996
HORVU5Hr1G111410	Peptidyl-prolyl cis-trans isomerase H	11.525	26	4	12	4	1.186	0.760338	100	3.60723e-17		1.21913e+06							1.95788e+06	1.50373e+06	634846	683716
HORVU5Hr1G111480	DNA gyrase subunit A	7.62	3	2	7	2	0.703	0.802913	0.01	3.60723e-17	2.25935e+06		1.23396e+06	1.27905e+06	3.20347e+06	3.44658e+06	1.97004e+06	1.61622e+06					1.99029e+06	1.69979e+06	1.9207e+06	1.75588e+06
HORVU5Hr1G111640	50S ribosomal protein L17	19.989	19	5	26	5	0.288	0.0344602	3.107	0.0967592	1.04003e+06	554959	172122	237598	853144		1.18037e+06	3.11729e+06	7.01155e+07	6.87917e+07	2.57948e+07	1.88856e+07	1.37035e+07	1.41073e+07	2.22677e+07	2.25123e+07
HORVU5Hr1G112340	dihydroflavonol 4-reductase-like1	9.237	8	2	5	2			0.01	3.60723e-17													1.94104e+06	2.48425e+06	1.36147e+06	1.66248e+06
HORVU5Hr1G112670	Chalcone--flavonone isomerase	51.717	76	10	35	10	6.535	0.000323575	1.603	0.874339	4.16042e+06	2.95491e+06	3.28876e+06	2.19601e+06		302125	720101	359226	2.97441e+07	27829885	1.04115e+07	1.03338e+07	1.8535e+07	9.05272e+06	9.92578e+06	7.76696e+06
HORVU5Hr1G115160	Anthranilate synthase component 1	14.869	13	6	9	6	0.196	0.00250958	0.147	0.0582173	1.40939e+06	1.29082e+06	1.7713e+06	1.7129e+06	6.80472e+06	7.42029e+06	6.51421e+06	5.65823e+06	7.12402e+06	7.3867e+06	463740	224586	4.99068e+06	5.0494e+06	4.40929e+06	5.12902e+06
HORVU5Hr1G115230	non-specific phospholipase C1	6.866	4	2	6	2			100	3.60723e-17	2.2658e+06	1.63997e+06	1.41315e+06	1.4477e+06					504482	539138	1.24285e+06
HORVU5Hr1G116290	thioredoxin Y1	11.614	25	3	14	3	7.428	5.59739e-05	0.567	0.393491			2.61583e+06						2.21955e+06	2.27817e+06			2.31658e+06	2.14932e+06	2.74855e+06	2.84477e+06
HORVU5Hr1G116360	Phosphoribosylformylglycinamidine cyclo-ligase	24.575	26	7	26	7	0.606	0.56287	16.012	8.54939e-05	3.26061e+06	4.12428e+06	3.5029e+06	3.66804e+06	2.46299e+06	1.69526e+06	2.42105e+06	2.88453e+06	1.199e+07	9.36833e+06	1.15308e+07	1.31902e+07	275559	1.39265e+06	2.62353e+06	3.83377e+06
HORVU5Hr1G117080	phosphate transporter 1;4	5.743	3	2	6	2	1.046	0.913344	0.01	3.60723e-17	2.58193e+06	1.55643e+06	1.71179e+06	1.67329e+06									834934	894781	1.22663e+06	1.35746e+06
HORVU5Hr1G119790	carotene isomerase	19.702	14	6	15	6			100	3.60723e-17					517133	1.16877e+06			1.74986e+07	1.82408e+07	130680	177677
HORVU5Hr1G120250	30S ribosomal protein S6	12.887	28	3	19	3	100	4.44411e-17	1.2	0.9998	116387		114443	150102					2.08353e+07	1.86985e+07	9.34215e+06	6.74137e+06	8.85865e+06	7.34647e+06	1.59897e+07	1.45366e+07
HORVU5Hr1G120650	polyribonucleotide nucleotidyltransferase, putative	11.849	7	3	8	3	0.01	4.44411e-17	0.01	3.60723e-17							241431						3.21137e+06	2.76751e+06	3.25501e+06	3.3631e+06
HORVU5Hr1G124770	exportin 1A	27.298	10	9	23	9	0.89	0.962253	0.044	8.54939e-05	1.85557e+07	1.23026e+07	1.03316e+07	1.50857e+07	2.31829e+07	2.04343e+07	1.59008e+07	1.60378e+07	739990	1.47414e+06	5.36738e+06	3.32869e+06	1.84309e+07	1.30996e+07	1.52088e+07	1.56361e+07
HORVU6Hr1G002790	Uncharacterized protein	9.536	8	2	4	2			100	3.60723e-17								193056	1.80792e+06	1.05727e+06	240544	292398
HORVU6Hr1G005020	Uncharacterized protein	6.864	18	2	7	2	0.09	2.86021e-10	1.56	0.762335			233158	200659					824004	449989	6.98046e+06	3.85072e+06	2.34769e+06	2.2256e+06	2.0248e+06	2.29881e+06
HORVU6Hr1G009480	Protein LOW PSII ACCUMULATION 3	34.717	26	7	23	7	50.117	4.44411e-17	1.414	0.90068	5.27061e+07	3.50614e+07	4.25023e+07	4.37696e+07	2.11532e+06	564179	772243	904141	4.66944e+06	7.0871e+06	6.06683e+06	8.65411e+06	2.28859e+06	1.76762e+06	5.59202e+06	5.07093e+06
HORVU6Hr1G014500	Light-harvesting complex-like protein	30.058	33	5	35	5	0.317	0.00849667	1.924	0.644848		970106	1.52407e+06	819017				1.07858e+06	2.32662e+07	23420972	2.24532e+07	2.55252e+07	9.97238e+06	1.01043e+07	1.43833e+07	1.49873e+07
HORVU6Hr1G016710	Leucine-rich repeat receptor-like protein kinase family protein	12.466	12	2	18	2	100	4.44411e-17	N/A	N/A	9.57206e+06	4.83495e+06	5.12849e+06	7.65769e+06
HORVU6Hr1G018370	calnexin 1	13.889	9	4	9	3	1.149	0.913344	100	3.60723e-17	2.64962e+06	1.84999e+06	2.56343e+06	2.84343e+06	2.00689e+06	2.48879e+06	2.22821e+06	2.14162e+06	847684	988256	975289
HORVU6Hr1G019130	Splicing factor 3B subunit 3	10.318	2	2	8	2	0.605	0.553358	0.01	3.60723e-17	3.26285e+06			2.10671e+06	4.7017e+06	2.46108e+06	4.66713e+06	2.42129e+06					1.24482e+06	1.1645e+06	757892	761234
HORVU6Hr1G019300	Delta-aminolevulinic acid dehydratase	17.574	16	6	14	3	0.868	0.990793	22.268	1.23179e-10				90937.7	110818		102871	82651.8	5.13766e+07	4.9972e+07					55750.8	58676.8
HORVU6Hr1G033970	Uncharacterized protein	7.678	18	3	5	3	0.036	4.44085e-11	0.636	0.937474	389758		314130				7.24368e+06	7.99548e+06	2.4662e+06	2.91111e+06	253367	278988	4.43081e+06	4.00089e+06	168462	472865
HORVU6Hr1G035260	30S ribosomal protein S21	28.778	40	6	38	6	48.369	4.44411e-17	1.792	0.76797	1.99604e+07	3.67423e+07	4.9527e+07	4.95943e+07	2.56644e+06	1.364e+06	2.39019e+06	827777	1.30827e+07	1.54399e+07	1.24334e+07	1.34822e+07	7.24302e+06	6.72795e+06	1.18113e+07	1.12283e+07
HORVU6Hr1G035420	cinnamyl alcohol dehydrogenase 5	24.506	21	6	33	6	1.283	0.804616	0.187	0.0301609	1.30603e+07	1.10724e+07	1.04835e+07	1.16022e+07	1.06631e+07	1.15788e+07	1.08186e+07	1.08448e+07	671678	658928	229292		4.00114e+06	3.5608e+06	2.89896e+06	3.21521e+06
HORVU6Hr1G046420	Trihelix transcription factor GT-3b	9.398	23	3	6	2	0.111	1.63983e-05	5.989	0.0331878	1.12715e+06		855801	899370	9.67334e+06	7.58092e+06	8.50076e+06	5.15761e+06	1.7977e+06	2.24443e+06	8.06237e+07	1.202e+08	3.33024e+06	3.70009e+06	4.48168e+06	4.93677e+06
HORVU6Hr1G060010	alcohol dehydrogenase 1	4.837	7	2	11	2	0.827	0.86846	0.01	3.60723e-17	6.71616e+06	7.79382e+06	5.44714e+06	4.98874e+06	9.06985e+06	7.80912e+06	1.13472e+07	7.87731e+06					4.15409e+06	4.25046e+06	6.8253e+06	6.72055e+06
HORVU6Hr1G062440	3-isopropylmalate dehydratase small subunit 3	7.655	18	3	7	3	0.117	2.83389e-08	27.159	1.08793e-09	149234	273907	209182	212065				101916	3.41595e+06	3.10639e+06				45629.4		46714.6
HORVU6Hr1G066930	Acetylornithine deacetylase	6.027	17	2	5	2	3.421	0.0222723	N/A	N/A	3.09803e+06	2.8489e+06	4.89773e+06	5.95288e+06			316584
HORVU6Hr1G068990	Adenine nucleotide alpha hydrolases-like superfamily protein	14.59	29	4	7	4	0.127	1.12445e-07	N/A	N/A	561192	157453	634884	171724
HORVU6Hr1G071780	Transmembrane 9 superfamily member 12	8.103	7	2	6	2	1.159	0.934232	0.01	3.60723e-17	4.37936e+06	2.66966e+06	4.4838e+06	5.28537e+06	3.00782e+06	3.3555e+06	2.02102e+06	3.68616e+06					466585	1.29253e+06	493525	544893
HORVU6Hr1G072740	Calcium sensing receptor, chloroplastic [Zea mays 70% identity]	8.13	5	2	7	2	100	4.44411e-17	64.347	3.60723e-17	1.45001e+06	2.16494e+06	564690	619488					7.70571e+06	7.73489e+06			76453.4	44167.9
HORVU6Hr1G075280	ATP synthase delta-subunit gene	123.604	39	11	103	11	1.278	0.782946	0.258	0.00080511	3.96015e+07	2.9226e+07	3.30347e+07	2.93396e+07	6.09786e+06	5.62979e+06	5.84213e+06	2.4583e+06	5.10203e+07	5.30967e+07	2.07503e+07	2.03609e+07	1.18221e+08	1.08924e+08	9.46982e+07	9.77865e+07
HORVU6Hr1G075780	DCD domain-containing protein	5.388	3	2	16	2	8.832	1.1747e-06	0.434	0.537987	1.42413e+07	1.73947e+07	1.93198e+07	1.9667e+07	5.09006e+06	4.23216e+06	1.99945e+06	2.6424e+06	1.90335e+06	2.08567e+06	2.38378e+06	4.15905e+06	3.6265e+06	1.58989e+06	5.25142e+06	5.35044e+06
HORVU6Hr1G076660	GDSL esterase/lipase	6.532	6	2	3	2	0.134	2.65874e-07				574283	768797	323622								191436
HORVU6Hr1G079030	temperature-induced lipocalin	9.734	20	3	7	3	0.101	2.14982e-09						370174					1.64484e+06	1.62313e+06
HORVU6Hr1G081850	Subtilisin-like protease	7.364	3	2	4	2	0.381	0.0889035	100	3.60723e-17		513889							3.47798e+06	3.65189e+06		85693.1
HORVU6Hr1G082710	UDP-Glycosyltransferase superfamily protein	10.362	6	2	3	2	0.268	0.0229886	0.768	0.913171	946075		730995				2.93765e+06	3.28109e+06		364064			474119		516795	333232
HORVU6Hr1G083960	Dehydrin	9.485	8	4	6	4	0.254	0.0032496			77542.2		87644.1						27097.2	28189
HORVU6Hr1G084590	Isopentenyl-diphosphate Delta-isomerase	33.991	16	11	31	11	1.451	0.415882	0.144	3.22824e-06	8.93494e+07	7.96837e+07	9.59095e+07	9.68893e+07	8.00172e+07	7.02701e+07	6.76069e+07	6.26393e+07	4.54002e+06	2.77837e+06		1.3898e+06	4.57771e+07	4.19797e+07	4.97971e+07	5.01569e+07
HORVU6Hr1G084640	Cytochrome b5 reductase	7.351	41	2	16	2	6.104	8.69393e-05	2.028	0.584492	1.73695e+07	1.80355e+07	6.21616e+06	8.84671e+06	1.98818e+06	2.74723e+06	5.52341e+06	231586	1.5021e+06	773464	4.87329e+06	7.14056e+06	536660	1.03926e+06	2.57941e+06	2.54852e+06
HORVU6Hr1G085890	ABC transporter ATP-binding protein ARB1	14.409	5	2	14	2	0.233	0.00305548	2.346	0.518124	5.39245e+06	3.16702e+06	2.52158e+06	4.77057e+06	3.31466e+07	3.58016e+07	1.59674e+07	1.74343e+07	1.61191e+06	288918				290837
HORVU6Hr1G086970	CobW C-terminal domain-containing protein	20.26	13	4	9	4	0.01	4.44411e-17	0.068	8.54939e-05					1.33828e+06		1.01133e+06	433181	1.10466e+06	759592			7.72094e+06	7.482e+06	4.37625e+06	4.38152e+06
HORVU6Hr1G087820	aspartic proteinase A1	42.452	17	8	112	7	2.553	0.0131189	1.563	0.780762	6.78189e+07	1.15177e+08	1.40811e+08	1.3187e+08	6.94398e+06	2.57589e+07	4.65345e+07	4.96518e+07	682410	865673	1.49763e+06	2.65703e+06	1.29399e+07	1.22024e+07	1.22638e+07	1.11748e+07
HORVU6Hr1G089510	germin-like protein 5	14.735	24	4	11	3	4.808	0.000950248	N/A	N/A	5.11644e+06	9.74167e+06	9.51067e+06	9.46093e+06	713209	1.59794e+06	3.70656e+06	3.57186e+06		1.71455e+06			1.01854e+06	874103	464016	439831
HORVU6Hr1G092840	O-methyltransferase family protein	15.527	27	3	4	3	0.116	2.06032e-07			165541	192570		181315					811853	759537
HORVU6Hr1G095330	Syntaxin-132	5.528	7	2	5	2	0.204	0.00278626	100	3.60723e-17	329919	275574	298667	347833	237744	248119			3.51991e+06	2.13313e+06	288306	296905
HORVU7Hr1G000550	Glycine--tRNA ligase beta subunit	9.43	3	3	6	3	0.077	4.41144e-06	0.749	0.687207		203678	130246		3.07746e+06	2.49465e+06	3.02341e+06	2.33213e+06	1.86493e+06	1.60206e+06			1.23462e+06	1.06338e+06	2.21852e+06	2.31536e+06
HORVU7Hr1G001070	Acid beta-fructofuranosidase	17.936	7	3	14	2	6.671	3.02847e-05	100	3.60723e-17	8.99697e+06	7.87787e+06	6.19254e+06	5.34369e+06					850529	780296	1.81436e+06	3.18884e+06
HORVU7Hr1G001290	50S ribosomal protein L9, chloroplastic	2.899	19	2	3	2	0.01	4.44411e-17	0.01	3.60723e-17							416389	176786					270995	288887	552402
HORVU7Hr1G011830	Uncharacterized protein	21.275	20	5	9	5	6.93	4.5082e-05	0.643	0.827008	7.03081e+06	7.9392e+06	8.09437e+06	8.44088e+06		698878		186510	2.03704e+06	2.13589e+06	2.63647e+06	1.74251e+06	2.46436e+06	2.88036e+06	2.97847e+06	1.88636e+06
HORVU7Hr1G017190	Hypersensitive-induced response protein	5.282	7	2	5	2	0.204	0.108089	6.682	0.0148749					132805	89758.4	382251		1.66604e+06	1.05783e+06				211848	203784	76235.9
HORVU7Hr1G017640	Enolase	68.184	32	8	142	2	0.817	0.898954	30.867	5.70613e-13	4.19609e+06	2.14821e+06	2.71535e+06	2.48002e+06	3.07242e+06	3.00086e+06	1.86887e+06	2.47611e+06	1.53034e+07	15273130			338498	495288		595833
HORVU7Hr1G021430	HXXXD-type acyl-transferase family protein	56.189	37	11	70	11	1.136	0.821582	0.064	0.0410966	5.17799e+07	5.09256e+07	3.16858e+07	4.89063e+07	4.26182e+07	4.42103e+07	4.08815e+07	4.81205e+07	734866	763460	54826	111710	2.8323e+06	974483	6.26275e+06	5.17606e+06
HORVU7Hr1G025180	Dirigent protein	8.515	24	3	10	3	0.092	4.57559e-10	1.301	0.972068	257664	147545	198333						1.22619e+06	3.24652e+06			4.48886e+06	3.561e+06	6.93692e+06	6.54721e+06
HORVU7Hr1G025390	Glycogen synthase	10.148	7	3	4	3	100	4.44411e-17	100	3.60723e-17	1.08748e+06	1.08269e+06							511262	612345
HORVU7Hr1G027860	Glycogen debranching enzyme	9.204	4	2	10	2	2.248	0.194076	0.071	0.0385575		4.66002e+06	9.44471e+06	1.0166e+07	1.10219e+06		5.20926e+06	4.81176e+06	98779.5	179887			1.96799e+06	1.77994e+06
HORVU7Hr1G030810	glutathione peroxidase 1	7.546	13	2	5	2	5.422	0.0129652	25.907	1.09131e-11	1.42726e+06		1.31435e+06	1.50603e+06	646678			452903	4.64329e+06	5.23512e+06		656945				178560
HORVU7Hr1G038500	myosin 1	5.149	2	2	2	2	100	4.44411e-17	N/A	N/A	2.88975e+06	1.7672e+06	1.61721e+06	1.67903e+06
HORVU7Hr1G039320	tRNA (guanine-N-7) methyltransferase	4.599	7	2	11	2	0.877	0.935514	0.01	3.60723e-17	2.37378e+06	2.14668e+06	2.07737e+06	1.97491e+06	6.33825e+06	5.98577e+06	4.29015e+06	3.84933e+06					1.91933e+06	1.92778e+06	1.53737e+06	1.60478e+06
HORVU7Hr1G040380	Chlorophyll a-b binding protein, chloroplastic	66.077	49	8	194	2	0.029	9.85817e-16	0.839	0.786271	391327				1.69179e+07	1.39763e+07	1.32879e+07	1.2768e+07	1.07041e+07	1.17561e+07	1.71327e+07	1.34707e+07	1.89252e+07	1.95506e+07	1.75689e+07	1.50952e+07
HORVU7Hr1G040390	Alanine--tRNA ligase	12.522	5	5	9	5			0.01	3.60723e-17													6.93674e+06	7.37205e+06	1.7032e+06	1.85469e+06
HORVU7Hr1G042100	Rad23 UV excision repair protein family	7.212	8	3	28	3	0.182	0.000309053	1.762	0.683533	846628	3.54251e+06	3.8218e+06	3.13243e+06	1.3574e+07	1.05739e+07	8.86454e+06	8.01848e+06	1.05832e+09	1.05635e+09	6.31333e+08	4.03091e+08	2.90667e+08	2.83702e+08	6.36784e+08	6.00455e+08
HORVU7Hr1G045410	Proteasome activator complex subunit 4	11.598	4	3	9	3	0.46	0.226012	0.01	3.60723e-17			1.11995e+06				2.61632e+06	2.26333e+06					670683		608452	1.62592e+06
HORVU7Hr1G047980	Tm-1 protein	15.511	10	4	14	4	0.828	0.867865	0.01	3.60723e-17	5.62527e+06	5.94372e+06			722951	5.57075e+06	1.22006e+07	1.44558e+06					2.07292e+06	1.71787e+06	2.02304e+06	1.6141e+06
HORVU7Hr1G052350	Uncharacterized protein	23.458	29	9	25	9	0.099	6.39383e-06	1.167	0.998906	959496	824143	612960	301432	5.02282e+06	4.09636e+06	8.4222e+06	3.29154e+06	1.30659e+07	1.39139e+07	8.13752e+06	6.12383e+06	4.01478e+06	3.56796e+06	8.12913e+06	8.75071e+06
HORVU7Hr1G054440	nuclear transport factor 2A	13.037	18	2	9	2	0.8	0.987987	100	3.60723e-17	188832	1.82714e+06	317719	360544	413736	212799	1.98966e+06	180112	6.7518e+06	6.8486e+06	3.05201e+06	2.82725e+06
HORVU7Hr1G054920	Mitochondrial import inner membrane translocase subunit	3.959	34	2	5	2	3.92	0.00496205	100	3.60723e-17	3.57156e+06	2.50131e+06	880784	781110							2.6603e+06	3.1798e+06
HORVU7Hr1G056470	none	4.641	2	2	15	2	0.805	0.869829	0.01	3.60723e-17	4.84839e+06	4.20826e+06	3.39112e+06	3.39499e+06	6.02951e+06	5.69954e+06	3.5655e+06	4.21504e+06					1.65845e+06	1.42723e+06	2.85501e+06	2.85198e+06
HORVU7Hr1G056590	Hydroxymethylglutaryl-CoA synthase	9.367	7	4	19	3	0.479	0.164758	100	3.60723e-17	1.05741e+06	94855.4							1.4237e+06	1.58992e+06	77573.7
HORVU7Hr1G056910	RNA-binding protein with multiple splicing 2	12.122	20	5	9	5	0.074	6.195e-12				85894.4							1.09454e+07	1.27193e+07
HORVU7Hr1G058120	Chlorophyll a-b binding protein, chloroplastic	84.168	45	9	251	2	6.194	0.00353736	2.197	0.404143	402412	9.63907e+06			317974				8.63514e+07	8.92756e+07	1.99629e+08	2.2548e+08	7.55372e+07	6.20003e+07	8.74674e+07	9.15621e+07
HORVU7Hr1G058940	RNA-binding protein 1	21.935	23	5	20	4	100	4.44411e-17	1.42	0.911934	5.38973e+06	7.39067e+06	3.53745e+06	3.96303e+06					2.2844e+07	2.28118e+07	4.6525e+06	3.52716e+06	7.02408e+06	7.47014e+06	1.72598e+06	2.44348e+06
HORVU7Hr1G063970	Polyadenylate-binding protein 2	35.179	22	11	73	6	0.072	9.27443e-05	17.753	3.69697e-09	1.60269e+06			153990	2.25793e+06	2.62007e+06	252322		5.15509e+06	3.14839e+06			2.43767e+06	2.13128e+06	2.024e+06	1.78187e+06
HORVU7Hr1G070150	NADH dehydrogenase [ubiquinone] iron-sulfur protein 6, mitochondrial	10.128	19	2	15	2	0.089	0.000962215	1.891	0.687207		69478.7			1.01103e+06	124174	1.96842e+06	1.41721e+06	5.50276e+06	5.55095e+06	1.96911e+06	2.29694e+06	2.59682e+06	2.80748e+06	1.95658e+06	1.78314e+06
HORVU7Hr1G072240	monodehydroascorbate reductase 6	27.263	23	9	21	9	0.595	0.504496	12.878	0.0224431	8.02291e+06	5.00451e+06	1.00976e+07	1.03287e+07	444427	92258	362419	423701	751047	780331	1.22174e+06	1.25056e+06			47394.1	119498
HORVU7Hr1G074890	Succinate dehydrogenase [ubiquinone] iron-sulfur subunit 1, mitochondrial	18.034	13	3	13	3	0.134	0.0234644	6.3	0.0160428	408182	171194	209183	248953	587362	291023	48649	212196	2.40854e+06	2.36513e+06				256881	592237	275364
HORVU7Hr1G079430	Polyamine aminopropyltransferase 2	12.828	11	3	7	3			100	3.60723e-17					810140				1.05455e+06	1222120	3.00579e+07
HORVU7Hr1G082330	Succinylornithine transaminase/acetylornithine aminotransferase	16.606	20	5	13	4			0.107	0.0193928			1.26118e+06		3.52561e+06	3.78515e+06	2.02909e+06	2.46281e+06	731807	116258			2.34849e+06	1.97396e+06	1.91824e+06	1.55453e+06
HORVU7Hr1G083670	Cytochrome P450 superfamily protein	43.319	20	8	25	7	3.949	0.0648708	7.009	0.0167009	865651	1.61257e+06	864915	849853	189799	98826	683840	155690	9.1609e+06	1.00699e+07	5.61506e+06	6.32435e+06	2.75453e+06	2.45468e+06	4.16253e+06	3.6779e+06
HORVU7Hr1G085120	Aldehyde dehydrogenase family 2 member C4	4.205	5	2	2	2			7.725	0.000890234					603114				3.06445e+06	3.33254e+06					395073	433149
HORVU7Hr1G086690	beta galactosidase 1	6.081	3	2	8	2	0.289	0.0348165	0.567	0.812214	237734		131200	342504	1.35113e+06	530599	2.82104e+06	3.72897e+06	1.10277e+06	1.23133e+06	2.14114e+06	1.43851e+06	1.01925e+07	1.03368e+07	1.75894e+06	1.83533e+06
HORVU7Hr1G089470	50S ribosomal protein L1	5.839	8	2	6	2	0.869	0.911889	0.206	0.0415224	2.78841e+06	2.7322e+06	1.77938e+06	2.42642e+06	1.82678e+06	1.65782e+06			792122	850810			2.97407e+06	3.33745e+06	4.74893e+06	4.90836e+06
HORVU7Hr1G091240	alpha-amylase-like	43.352	26	10	108	2	4.762	0.00499764	N/A	N/A	3.10513e+06	4.98944e+06	5.45467e+06	4.89748e+06		1.53597e+06	2.09385e+06	2.74835e+06
HORVU7Hr1G091260	NADH dehydrogenase [ubiquinone] 1 beta subcomplex subunit	30.643	78	5	31	2	0.065	9.37328e-10	5.267	0.082695	5.27377e+06	5.46463e+06	3.71509e+06	4.60424e+06	1.27256e+07	1.13165e+07	5.04535e+06	3.97182e+06	1.47949e+07	1.55471e+07	425525	596989	1.55182e+06	1.55288e+06	7.64717e+06	6.78618e+06
HORVU7Hr1G091480	26S protease regulatory subunit 7 homolog A	9.225	11	4	26	3	0.125	0.000430751	0.804	0.9998	332058		299755	204059	3.89131e+06	2.65619e+06	2.37908e+06	7.24818e+06			1.80631e+06	2.37055e+06	4.41649e+06	4.45928e+06	3.88057e+06	9.04025e+06
HORVU7Hr1G093060	Insulinase (Peptidase family M16) family protein	29.758	7	6	11	6	0.01	4.44411e-17	5.301	0.00287319					6.68075e+06	6.42264e+06	5.01597e+06	3.13348e+06	6.54609e+06	4.91632e+06			1.96524e+06	2.48533e+06	587410	1.11819e+06
HORVU7Hr1G093370	dihydroflavonol 4-reductase-like1	13.581	20	5	8	3	0.131	4.7943e-06	8.946	2.08557e-05	2.70002e+06	140900	352249	432404			1.49206e+06	1.74977e+06	5.34683e+06	4.02012e+06			306442	206665
HORVU7Hr1G093940	FAD-binding Berberine family protein	15.238	9	4	11	3	1.039	0.98028	6.669	0.0241429	2.17794e+06	1.49711e+06	1.72582e+06	1.7105e+06	5.09818e+06	4.21878e+06	2.44999e+06	2.13389e+06	6.84457e+06	4.49742e+06	8.28207e+06	9.03372e+06	341802		602118	164440
HORVU7Hr1G094300	Zinc finger CCCH domain-containing protein 14	4.935	10	2	2	2	0.01	4.44411e-17	0.01	3.60723e-17					1.95535e+06	1.35783e+06		857352					1.21887e+06	1.14495e+06	1.53656e+06	1.22864e+06
HORVU7Hr1G095810	mitogen-activated protein kinase 16	4.562	5	2	5	2	0.971	0.999544	0.01	3.60723e-17	2.96791e+06	2.04449e+06	1.70547e+06	1.66946e+06	3.84014e+06	3.45613e+06	1.54864e+06	1.49196e+06					364706	575867	763934	811249
HORVU7Hr1G095960	oxophytodienoate-reductase 3	12.206	13	4	8	4	0.233	0.000393463			480811	630201							635348	840930
HORVU7Hr1G096300	Delta-aminolevulinic acid dehydratase	48.294	28	8	26	5	0.162	0.0239469	1.12	0.992166		425100			1.10926e+06	573833		1.21767e+06	2.91949e+07	2.7538e+07	4.8692e+06	1.55644e+06	3.92458e+06	4.14875e+06	3.3067e+06	3.45513e+06
HORVU7Hr1G097550	UDP-Glycosyltransferase superfamily protein	9.794	13	3	9	2	100	4.44411e-17	N/A	N/A	5.39961e+06	2.11757e+06	1.60074e+07	8.28522e+06
HORVU7Hr1G100810	2-oxoglutarate (2OG) and Fe(II)-dependent oxygenase superfamily protein	8.332	7	2	4	2	0.01	4.44411e-17	0.02	1.47135e-05									953640	971568	2.1256e+06	1.27274e+06	8.32847e+06		6.89419e+06	7.47404e+06
HORVU7Hr1G114000	aldehyde oxidase 2	10.572	4	4	26	2	0.25	0.0068024	4.861	0.138463	7.44614e+06	7.21097e+06	6.58988e+06	6.2045e+06	2.01528e+07	2.39894e+07	1.42769e+07	1.76452e+07	1.72893e+06	4.26515e+06	1.59346e+06	1.45751e+06	307073		554819	860057
HORVU7Hr1G114660	Multifunctional tryptophan biosynthesis protein	25.888	19	5	14	4	100	0.0042599	100	3.60723e-17	283944	166258	208858	111306	0	0	0	0	8.2419e+06	8.58723e+06	4.07181e+06	4.25938e+06
HORVU7Hr1G115040	30S ribosomal protein S17	17.365	22	4	24	4	0.022	4.44411e-17	0.92	0.756652	967278	477420	122406	295543	2.29973e+07	2.09469e+07	2.82558e+07	1.54612e+07	3.32136e+07	2.70146e+07	1.45671e+07	1.09218e+07	1.79304e+07	1.69617e+07	3.62337e+07	3.41939e+07
HORVU7Hr1G117710	O-methyltransferase family protein	37.524	26	4	58	3	2.356	0.0247299	0.238	0.176459	4.44423e+07	3.86974e+07	6.26452e+07	6.30035e+07	2.04342e+07	3.45592e+07	3.45636e+07	3.85014e+07	480619	232685			4.40289e+06	1.33296e+06	2.27741e+06	420884
HORVU7Hr1G118240	polyamine oxidase 1	16.925	16	5	17	4	0.01	4.44411e-17	0.01	3.60723e-17					765406		558980	619904					363687	358539	478917	547033
HORVU7Hr1G119590	Clathrin light chain protein	25.592	17	5	48	5	2.696	0.0454128	2.539	0.437526	3.66889e+07	3.56714e+07	1.6696e+07	1.69143e+07	1.24003e+07	1.09219e+07	8.19821e+06	8.34349e+06	1.79048e+07	1.50749e+07	2.69836e+07	2.69881e+07	5.6778e+06	4.9477e+06	9.96843e+06	9.71482e+06
HORVU7Hr1G121850	Chitinase family protein	33.301	21	5	44	5	0.552	0.329828	0.027	5.71148e-06	1.22925e+07	4.12188e+07	4.50921e+07	5.04995e+07	1.5688e+08	1.50737e+08	1.05458e+08	6.92336e+07			394858	2.08504e+06	2.48715e+07	2.35241e+07	4.69863e+07	4.71618e+07
HORVU7Hr1G122750	Uncharacterized protein	41.072	27	5	12	5			100	3.60723e-17		281593	169188	207594					2.45293e+06	2.40768e+06		1.92087e+06

## Sheet: S5 Barley root metabolites
			P. palmivora vs. Mock
Name	Metabolite	KEGG	Ratio	p-value
Maltose	Carbohydrates	C00208	0.193423	0.000230536
L-Cysteine	Amino acids	C00097	0.247883	0.00279119
Tryptamine	Others	C00398	0.304566	0.00430082
alpha-D-Glucose 6-phosphate	Carbohydrates	C00668	0.254849	0.00814504
Nicotinic acid	Others	C00253	0.353578	0.0101651
trans-Cinnammic acid	Phenolics	C00423	0.101375	0.0167712
Pyruvic acid	Organic acids	C00022	1.90133	0.0220938
L-Rhamnose	Carbohydrates	C00507	0.418149	0.0256935
Glycine	Amino acids	C00037	0.527565	0.0290207
Shikimic acid	Phenolics	C00493	0.113676	0.0290363
Serotonine	Others	C00780	7.57551	0.0324545
Putrescine	Polyamines	C00134	0.290846	0.0381266
L-Tyrosine	Amino acids	C00082	1.5704	0.0401536
L-Leucine	Amino acids	C00123	0.60142	0.0450467
Xanthine	Others	C00385	3.17857	0.0470845
L-Histidine	Amino acids	C00135	1.66981	0.0861913
L-Proline	Amino acids	C00148	0.63217	0.0865358
D-Glucose	Carbohydrates	C00031	1.72739	0.0898376
L-Isoleucine	Amino acids	C00407	0.204256	0.104495
L-Valine	Amino acids	C00183	0.666222	0.133584
Vanillic acid	Phenolics	C06672	0.374267	0.135285
L-Threonine	Amino acids	C00188	0.484999	0.140385
Isomaltose	Carbohydrates	C00252	1.39972	0.15066
L-Lysine	Amino acids	C00047	1.71216	0.157107
p-Coumaric acid	Phenolics	C00811	0.595182	0.182381
4-Hydroxybenzoic acid	Phenolics	C00156	0.417046	0.190935
Trehalose	Carbohydrates	C01083	0.383822	0.19397
Succinic acid	Organic acids	C00042	0.39963	0.198727
Benzoic Acid	Phenolics	C00180	0.45774	0.207806
Ferulic Acid	Phenolics	C01494	0.665034	0.220668
Oxoglutaric acid	Organic acids	C00026	0.552993	0.258241
Trehalose 6-phosphate	Carbohydrates	C00689	0.686888	0.278546
L-Asparagine	Amino acids	C00152	0.551819	0.290746
L-Arabinose	Carbohydrates	C00259	0.577688	0.306605
D-Xylose	Carbohydrates	C00181	0.554135	0.310927
L-2-Aminoadipic acid	Amino acids	C00956	0.398452	0.315152
Citric acid	Organic acids	C00158	0.699567	0.355056
L-Tryptophan	Amino acids	C00078	1.3057	0.361687
D-Sorbitol	Carbohydrates	C00794	1.29032	0.380998
D-Mannose	Carbohydrates	C00159	1.23839	0.387129
L-Arginine	Amino acids	C00062	0.470585	0.411829
beta-Alanine	Amino acids	C00099	0.666351	0.450686
D-Gluconic acid	Carbohydrates	C00257	1.20285	0.465971
L-Glutamine	Amino acids	C00064	0.722541	0.475565
L-Phenylalanine	Amino acids	C00079	1.3585	0.475668
gamma-Aminobutyric acid	Amino acids	C00334	1.3742	0.507153
L-Serine	Amino acids	C00065	0.65218	0.511885
L-Cystathionine	Amino acids	C02291	1.65754	0.561033
D-Ribose	Carbohydrates	C00121	0.75245	0.583614
Pipecolic acid	Amino acids	C00408	1.34285	0.613409
L-Aspartic acid	Amino acids	C00049	1.19642	0.63437
D-Mannitol	Carbohydrates	C00392	1.28496	0.657504
L-Glutamic acid	Amino acids	C00025	1.22954	0.659707
Spermidine	Polyamines	C00315	0.832566	0.67387
Tartaric acid	Organic acids	C02107	0.709123	0.688157
O-Acetyl-L-serine	Amino acids	C00979	1.22683	0.741393
Sucrose	Carbohydrates	C00089	1.15709	0.774578
D-Galactose	Carbohydrates	C00124	1.06494	0.795545
L-Citrulline	Amino acids	C00327	1.07959	0.813583
Hypoxanthine	Others	C00262	1.06903	0.861793
myo-Inositol	Carbohydrates	C00137	1.03141	0.863072
Glycolic acid	Organic acids	C00160	0.9424	0.884757
Melibiose	Carbohydrates	C05402	0.953762	0.924055
Cadaverine	Amino acids	C01672	0.970759	0.927545
L-Alanine	Amino acids	C00041	1.01107	0.944473
D-Fructose	Carbohydrates	C00095	1.01414	0.962297
L-Malic acid	Organic acids	C00149	0.979784	0.973896
L-Ornithine	Amino acids	C00077	0.985921	0.974843
L-Methionine	Amino acids	C00073	0.998771	0.998204

## Sheet: S6 Mycelium_Pinfestans
Accession	Description	Coverage [%]	# Peptides	# PSMs	# Unique Peptides	# AAs	MW [kDa]	calc. pI	Abundances (relative)
XP_002894699.1	secreted RxLR effector peptide protein, putative [Phytophthora infestans T30-4]	8	1	1	1	135	15.4	9.1	0.000676243
XP_002894703.1	conserved hypothetical protein [Phytophthora infestans T30-4]	7	1	1	1	398	45	8.92	0
XP_002894717.1	triosephosphate isomerase/glyceraldehyde-3-phosphate dehydrogenase, putative [Phytophthora infestans T30-4]	5	1	1	1	333	36.3	6.95	0
XP_002894758.1	M96 mating-specific protein family [Phytophthora infestans T30-4]	5	1	1	1	342	38.7	5.11	0.000100815
XP_002894778.1	Rab11 family GTPase, putative [Phytophthora infestans T30-4]	6	1	1	1	218	24.1	7.37	0
XP_002894783.1	conserved hypothetical protein [Phytophthora infestans T30-4]	3	1	1	1	238	26.6	5.49	0.000398309
XP_002894789.1	conserved hypothetical protein [Phytophthora infestans T30-4]	7	1	1	1	140	16.4	9.98	0.00404957
XP_002894791.1	trehalase, putative [Phytophthora infestans T30-4]	5	2	2	2	700	79.6	6.33	0
XP_002894793.1	ATP-binding cassette protein, putative [Phytophthora infestans T30-4]	1	1	1	1	869	97.5	6.25	0
XP_002894796.1	conserved hypothetical protein [Phytophthora infestans T30-4]	2	1	1	1	825	93.2	9.63	2.35858e-05
XP_002894799.1	conserved hypothetical protein [Phytophthora infestans T30-4]	4	1	1	1	299	32.5	8.56	1.11507e-05
XP_002894804.1	hypothetical protein PITG_21572 [Phytophthora infestans T30-4]	7	2	2	2	136	15.5	8.57	1.59024e-05
XP_002894833.1	conserved hypothetical protein [Phytophthora infestans T30-4]	4	1	1	1	412	47	6.64	1.8256e-05
XP_002894834.1	conserved hypothetical protein [Phytophthora infestans T30-4]	5	1	1	1	343	38.1	5.44	4.50263e-05
XP_002894837.1	secreted RxLR effector peptide protein, putative [Phytophthora infestans T30-4]	1	1	1	1	709	79	9.16	6.02687e-05
XP_002894841.1	hypothetical protein PITG_21773 [Phytophthora infestans T30-4]	4	1	1	1	218	24.3	9.1	4.8407e-05
XP_002894848.1	Resistance-Nodulation-Cell Division (RND) Superfamily [Phytophthora infestans T30-4]	1	1	1	1	749	82.7	4.65	5.46203e-05
XP_002894855.1	histone H1, putative [Phytophthora infestans T30-4]	15	2	3	2	253	26.4	10.55	8.32629e-06
XP_002894881.1	conserved hypothetical protein [Phytophthora infestans T30-4]	13	1	1	1	126	14.5	4.45	6.14058e-05
XP_002894889.1	conserved hypothetical protein [Phytophthora infestans T30-4]	3	2	3	2	464	52.3	8.59	0.000138104
XP_002894890.1	cytochrome P450, putative [Phytophthora infestans T30-4]	4	1	1	1	504	56.1	6.8	0
XP_002894907.1	short chain dehydrogenase, putative [Phytophthora infestans T30-4]	9	1	1	1	243	25.8	7.56	0
XP_002894939.1	conserved hypothetical protein [Phytophthora infestans T30-4]	7	1	1	1	194	22	6.1	0
XP_002894955.1	hypothetical protein PITG_21423 [Phytophthora infestans T30-4]	15	1	1	1	110	12.3	9.22	0
XP_002894961.1	conserved hypothetical protein [Phytophthora infestans T30-4]	2	1	1	1	446	48.3	10.07	2.83352e-05
XP_002894964.1	conserved hypothetical protein [Phytophthora infestans T30-4]	3	2	2	2	576	64.8	8.88	5.5016e-05
XP_002894965.1	conserved hypothetical protein [Phytophthora infestans T30-4]	4	1	1	1	554	62.3	5.83	0
XP_002894968.1	pro-apoptotic serine protease nma111-like protein [Phytophthora infestans T30-4]	2	1	1	1	980	108	6.28	9.90826e-05
XP_002894988.1	conserved hypothetical protein [Phytophthora infestans T30-4]	18	1	1	1	135	15.1	8.91	0.00011997
XP_002895010.1	pectin lyase, putative [Phytophthora infestans T30-4]	4	2	2	2	469	49.9	9.16	5.07388e-05
XP_002895013.1	isochorismatase, putative [Phytophthora infestans T30-4]	9	2	9	2	209	23	7.5	9.00056e-05
XP_002895022.1	major Facilitator Superfamily MFS [Phytophthora infestans T30-4]	3	1	1	1	477	52.4	6.13	7.40925e-05
XP_002895038.1	conserved hypothetical protein [Phytophthora infestans T30-4]	2	1	1	1	453	48.5	10.26	1.62377e-05
XP_002895044.1	protein kinase [Phytophthora infestans T30-4]	5	1	1	1	363	40.8	8.54	0
XP_002895047.1	hypothetical protein PITG_21384 [Phytophthora infestans T30-4]	8	1	2	1	144	16.6	7.88	3.20196e-05
[truncated: 3,200 more rows]

## Sheet: S7 Leaf inoculation_Pinfestans
Accession	Description	Exp. q-value: Combined	Sum PEP Score	Coverage [%]	# PSMs	# Unique Peptides	# Protein Pathway Groups	# Razor Peptides	72h:mock	96h:mock	72h:96h	Abundance Ratio Adj. P-Value: (72) / (mock)	Abundance Ratio Adj. P-Value: (96) / (mock)	Abundance RatioP-Value: (72) / (96)	72h	72h	72h	72h	72h	96h	96h	96h	96h	96h	mock	mock	mock	mock	mock
[truncated: 146 more rows]

[truncated: 7 more sheets: S8 Leaf inoculation - peptides, S9 Field - peptides, S10 In silico digest, S11 qPCR-protein, S12 Infestans proteins, S13 List of isolates, S14 qPCR primers and condition]
